# Supplementary material for: Genome-wide analysis of long non-coding RNAs (lncRNAs) in two contrasting rapeseed (Brassica napus L.) genotypes subjected to drought stress and re-watering
Source: BMC Plant Biol. 2020 Feb 19;20:81. doi: 10.1186/s12870-020-2286-9 (PMC7032001; doi:10.1186/s12870-020-2286-9)
Supplement: Supplementary file 1 — Additional file 1. RNA-seq data for 12 samples. [file 12870_2020_2286_MOESM1_ESM.xlsx]

## Sheet: Sheet1
RNA-seq data for 12 samples
Sample name	Raw reads	Clean reads	Clean bases	Error rate (%)	Q20(%)	Q30(%)	GC content (%)
Q2DS_1	100108630	95342690	14.3G	0.01	98.17	95.08	42.17
Q2DS_2	95403342	91203710	13.68G	0.02	95.69	89.86	42.26
Q2DS_3	88523310	84584352	12.69G	0.02	95.21	88.9	42.15
Q2RW_1	86483028	82369534	12.36G	0.02	95.37	89.2	42.5
Q2RW_2	93887532	89721434	13.46G	0.02	95.38	89.24	42.49
Q2RW_3	89682240	85636906	12.85G	0.02	95.24	88.95	42.32
Qinyou8DS_1	102186336	98406498	14.76G	0.02	96.73	91.93	42.24
Qinyou8DS_2	92694436	89436392	13.42G	0.02	96.92	92.39	42.23
Qinyou8DS_3	83424738	80439796	12.07G	0.02	96.75	91.96	42.13
Qinyou8RW_1	97436992	93759858	14.06G	0.01	97.65	93.51	42.7
Qinyou8RW_2	104631538	100560810	15.08G	0.02	97.61	93.42	42.95
Qinyou8RW_3	84213098	80833278	12.12G	0.02	97.55	93.26	42.94
