# Supplementary material for: Genome-wide analysis of long non-coding RNAs (lncRNAs) in two contrasting rapeseed (Brassica napus L.) genotypes subjected to drought stress and re-watering
Source: BMC Plant Biol. 2020 Feb 19;20:81. doi: 10.1186/s12870-020-2286-9 (PMC7032001; doi:10.1186/s12870-020-2286-9)
Supplement: Supplementary file 2 — Additional file 2. RNA amount obtained from each treatment for RNA-seq analysis. [file 12870_2020_2286_MOESM2_ESM.xlsx]

## Sheet: Sheet1
RNA amount obtained from each treatment for RNA-seq analysis
Sample name	Concentration (ng μL-1)	Volume (μL)	Amount (μg)
Q2DS_1	660	32	21.12
Q2DS_2	844	32	27.008
Q2DS_3	1086	32	34.752
Q2RW_1	996	32	31.872
Q2RW_2	762	32	24.384
Q2RW_3	1250	32	40
Qinyou8DS_1	582	32	18.624
Qinyou8DS_2	632	32	20.224
Qinyou8DS_3	302	32	9.664
Qinyou8RW_1	310	32	9.92
Qinyou8RW_2	332	32	10.624
Qinyou8RW_3	430	32	13.76
