# Supplementary material for: Genome-wide analysis of long non-coding RNAs (lncRNAs) in two contrasting rapeseed (Brassica napus L.) genotypes subjected to drought stress and re-watering
Source: BMC Plant Biol. 2020 Feb 19;20:81. doi: 10.1186/s12870-020-2286-9 (PMC7032001; doi:10.1186/s12870-020-2286-9)
Supplement: Supplementary file 3 — Additional file 3. Relative expression data measured by qRT-PCRs and RNA-seq. [file 12870_2020_2286_MOESM3_ESM.xlsx]

## Sheet: Sheet1
Relative expression data measured by qRT-PCRs and RNA-seq
Gene name	Sample name	Relative expression measured by RT-qPCR	Relative expression measured by RNA-seq
XLOC_000799	Q2	1.63283	2.21598
XLOC_006455	Q2	-1.63606	-2.40344
XLOC_012868	Q2	2.07105	1.82639
XLOC_052298	Q2	-0.67833	-1.30119
XLOC_054830	Q2	-2.22395	-4.06451
XLOC_071273	Q2	3.26144	2.41963
XLOC_085494	Q2	-1.11212	-1.21335
XLOC_087062	Q2	1.89242	1.35587
XLOC_094954	Q2	-0.34795	-1.90229
XLOC_000799	Qinyou8	0.46631	0
XLOC_006455	Qinyou8	-1.30042	-2.45874
XLOC_012868	Qinyou8	-3.5007	-1.52641
XLOC_052298	Qinyou8	1.14385	1.62157
XLOC_054830	Qinyou8	-0.63738	0
XLOC_071273	Qinyou8	2.25975	2.92168
XLOC_085494	Qinyou8	1.25116	0
XLOC_087062	Qinyou8	0.78104	0
XLOC_094954	Qinyou8	0.95255	1.29021
