# Supplementary material for: Genome-wide analysis of long non-coding RNAs (lncRNAs) in two contrasting rapeseed (Brassica napus L.) genotypes subjected to drought stress and re-watering
Source: BMC Plant Biol. 2020 Feb 19;20:81. doi: 10.1186/s12870-020-2286-9 (PMC7032001; doi:10.1186/s12870-020-2286-9)
Supplement: Supplementary file 4 — Additional file 4. LncRNA and their putative target mRNA based on the co-expression results. [file 12870_2020_2286_MOESM4_ESM.xlsx]

## Sheet: Q2
Transcript_id	Gene_id	Gene_location	Q2RW_FPKM	Q2DS_FPKM	log2(foldchange)	pvalue	qvalue	Status	Target_prediction_method	Target_gene_id	Target_official_symbol
LNC_004482	XLOC_087430	chrC08:31584192-31584947	0.226259	4.30102	-4.24863	0.00095	0.00540531	lncRNA	co_expression	BnaA02g05340D	sp|Q9FUJ1|CKX7_ARATH Cytokinin dehydrogenase 7 OS=Arabidopsis thaliana GN=CKX7 PE=1 SV=1//0
LNC_004939	XLOC_095219	chrC09:30984823-30985799	1.13384	10.9023	-3.26534	5e-05	0.000411163	lncRNA	co_expression	BnaC09g49610D	sp|Q9FI99|U76C1_ARATH UDP-glycosyltransferase 76C1 OS=Arabidopsis thaliana GN=UGT76C1 PE=1 SV=1//0
LNC_003644	XLOC_072214	chrC05:36106332-36109310	0.254678	1.74249	-2.7744	0.00045	0.00286693	lncRNA	co_expression	BnaA08g11650D	sp|Q9LDD8|MCCB_ARATH Methylcrotonoyl-CoA carboxylase beta chain, mitochondrial OS=Arabidopsis thaliana GN=MCCB PE=2 SV=1//0
LNC_003400	XLOC_067556	chrC04:6064389-6066563	3.03989	10.4922	-1.78723	5e-05	0.000411163	lncRNA	co_expression	BnaA06g15140D	sp|Q9LPL5|ODBA1_ARATH 2-oxoisovalerate dehydrogenase subunit alpha 1, mitochondrial OS=Arabidopsis thaliana GN=At1g21400 PE=2 SV=1//0
LNC_003051	XLOC_061820	chrC03:22448367-22451956	0.520967	2.60393	-2.32143	0.00045	0.00286693	lncRNA	co_expression	BnaA06g15140D	sp|Q9LPL5|ODBA1_ARATH 2-oxoisovalerate dehydrogenase subunit alpha 1, mitochondrial OS=Arabidopsis thaliana GN=At1g21400 PE=2 SV=1//0
LNC_004839	XLOC_093758	chrC09:661400-662349	1.64511	31.5692	-4.26226	5e-05	0.000411163	lncRNA	co_expression	BnaA06g15140D	sp|Q9LPL5|ODBA1_ARATH 2-oxoisovalerate dehydrogenase subunit alpha 1, mitochondrial OS=Arabidopsis thaliana GN=At1g21400 PE=2 SV=1//0
LNC_004839	XLOC_093758	chrC09:661400-662349	1.64511	31.5692	-4.26226	5e-05	0.000411163	lncRNA	co_expression	BnaCnng47410D	sp|Q9LPL5|ODBA1_ARATH 2-oxoisovalerate dehydrogenase subunit alpha 1, mitochondrial OS=Arabidopsis thaliana GN=At1g21400 PE=2 SV=1//0
LNC_003865	XLOC_076449	chrC06:15590537-15591658	0.793003	4.58283	-2.53084	5e-05	0.000411163	lncRNA	co_expression	BnaCnng47410D	sp|Q9LPL5|ODBA1_ARATH 2-oxoisovalerate dehydrogenase subunit alpha 1, mitochondrial OS=Arabidopsis thaliana GN=At1g21400 PE=2 SV=1//0
LNC_003865	XLOC_076449	chrC06:15590537-15591658	0.793003	4.58283	-2.53084	5e-05	0.000411163	lncRNA	co_expression	BnaA06g15140D	sp|Q9LPL5|ODBA1_ARATH 2-oxoisovalerate dehydrogenase subunit alpha 1, mitochondrial OS=Arabidopsis thaliana GN=At1g21400 PE=2 SV=1//0
LNC_002029	XLOC_044363	chrAnn_random:10822690-10825783	0.292829	2.56445	-3.13052	0.0012	0.00657468	lncRNA	co_expression	BnaA06g15140D	sp|Q9LPL5|ODBA1_ARATH 2-oxoisovalerate dehydrogenase subunit alpha 1, mitochondrial OS=Arabidopsis thaliana GN=At1g21400 PE=2 SV=1//0
LNC_000668	XLOC_015081	chrA04:16855434-16856359	0.25082	0.82969	-1.72592	0.0134	0.0464513	lncRNA	co_expression	BnaA02g31910D	sp|Q9CR50|ZN363_MOUSE RING finger and CHY zinc finger domain-containing protein 1 OS=Mus musculus GN=Rchy1 PE=1 SV=1//1.49055e-72
LNC_000668	XLOC_015081	chrA04:16855434-16856359	0.25082	0.82969	-1.72592	0.0134	0.0464513	lncRNA	co_expression	BnaA07g33240D	sp|O49286|SKP2B_ARATH F-box protein SKP2B OS=Arabidopsis thaliana GN=SKP2B PE=1 SV=1//0
LNC_001900	XLOC_042472	chrAnn_random:23992250-23993600	0.799715	2.36397	-1.56365	5e-05	0.000411163	lncRNA	co_expression	BnaA07g15340D	sp|P42749|UBC5_ARATH Ubiquitin-conjugating enzyme E2 5 OS=Arabidopsis thaliana GN=UBC5 PE=2 SV=2//1.8254e-104
LNC_001900	XLOC_042472	chrAnn_random:23992250-23993600	0.799715	2.36397	-1.56365	5e-05	0.000411163	lncRNA	co_expression	BnaC02g48590D	sp|Q9CR50|ZN363_MOUSE RING finger and CHY zinc finger domain-containing protein 1 OS=Mus musculus GN=Rchy1 PE=1 SV=1//1.00066e-72
LNC_002842	XLOC_057656	chrC03:16758504-16759147	1.27758	3.37785	-1.4027	0.0016	0.0083349	lncRNA	co_expression	BnaA02g31910D	sp|Q9CR50|ZN363_MOUSE RING finger and CHY zinc finger domain-containing protein 1 OS=Mus musculus GN=Rchy1 PE=1 SV=1//1.49055e-72
LNC_002842	XLOC_057656	chrC03:16758504-16759147	1.27758	3.37785	-1.4027	0.0016	0.0083349	lncRNA	co_expression	BnaA07g33240D	sp|O49286|SKP2B_ARATH F-box protein SKP2B OS=Arabidopsis thaliana GN=SKP2B PE=1 SV=1//0
LNC_003244	XLOC_065087	chrC04:9542332-9543534	0.434466	4.8114	-3.46914	5e-05	0.000411163	lncRNA	co_expression	BnaA07g33240D	sp|O49286|SKP2B_ARATH F-box protein SKP2B OS=Arabidopsis thaliana GN=SKP2B PE=1 SV=1//0
LNC_003244	XLOC_065087	chrC04:9542332-9543534	0.434466	4.8114	-3.46914	5e-05	0.000411163	lncRNA	co_expression	BnaA02g31910D	sp|Q9CR50|ZN363_MOUSE RING finger and CHY zinc finger domain-containing protein 1 OS=Mus musculus GN=Rchy1 PE=1 SV=1//1.49055e-72
LNC_003769	XLOC_074677	chrC05:34025718-34026700	0.530421	1.90219	-1.84245	0.00075	0.00442646	lncRNA	co_expression	BnaC02g48590D	sp|Q9CR50|ZN363_MOUSE RING finger and CHY zinc finger domain-containing protein 1 OS=Mus musculus GN=Rchy1 PE=1 SV=1//1.00066e-72
LNC_001891	XLOC_042431	chrAnn_random:23015412-23016459	4.3761	10.9152	-1.31862	5e-05	0.000411163	lncRNA	co_expression	BnaC02g48590D	sp|Q9CR50|ZN363_MOUSE RING finger and CHY zinc finger domain-containing protein 1 OS=Mus musculus GN=Rchy1 PE=1 SV=1//1.00066e-72
LNC_003598	XLOC_071559	chrC05:18293667-18295089	0.133285	0.956063	-2.8426	0.00135	0.00724295	lncRNA	co_expression	BnaA02g31910D	sp|Q9CR50|ZN363_MOUSE RING finger and CHY zinc finger domain-containing protein 1 OS=Mus musculus GN=Rchy1 PE=1 SV=1//1.49055e-72
LNC_003598	XLOC_071559	chrC05:18293667-18295089	0.133285	0.956063	-2.8426	0.00135	0.00724295	lncRNA	co_expression	BnaA07g33240D	sp|O49286|SKP2B_ARATH F-box protein SKP2B OS=Arabidopsis thaliana GN=SKP2B PE=1 SV=1//0
LNC_004945	XLOC_095305	chrC09:32979481-32980411	0.332998	1.86979	-2.48929	0.0005	0.00313553	lncRNA	co_expression	BnaA07g33240D	sp|O49286|SKP2B_ARATH F-box protein SKP2B OS=Arabidopsis thaliana GN=SKP2B PE=1 SV=1//0
LNC_004945	XLOC_095305	chrC09:32979481-32980411	0.332998	1.86979	-2.48929	0.0005	0.00313553	lncRNA	co_expression	BnaC02g48590D	sp|Q9CR50|ZN363_MOUSE RING finger and CHY zinc finger domain-containing protein 1 OS=Mus musculus GN=Rchy1 PE=1 SV=1//1.00066e-72
LNC_004839	XLOC_093758	chrC09:661400-662349	1.64511	31.5692	-4.26226	5e-05	0.000411163	lncRNA	co_expression	BnaC02g48590D	sp|Q9CR50|ZN363_MOUSE RING finger and CHY zinc finger domain-containing protein 1 OS=Mus musculus GN=Rchy1 PE=1 SV=1//1.00066e-72
LNC_002030	XLOC_044363	chrAnn_random:10822690-10825783	0.384345	4.29063	-3.48072	5e-05	0.000411163	lncRNA	co_expression	BnaC02g48590D	sp|Q9CR50|ZN363_MOUSE RING finger and CHY zinc finger domain-containing protein 1 OS=Mus musculus GN=Rchy1 PE=1 SV=1//1.00066e-72
LNC_005324	XLOC_100682	chrCnn_random:72428498-72429129	0.221082	2.22519	-3.33127	0.0069	0.0273654	lncRNA	co_expression	BnaA07g33240D	sp|O49286|SKP2B_ARATH F-box protein SKP2B OS=Arabidopsis thaliana GN=SKP2B PE=1 SV=1//0
LNC_005324	XLOC_100682	chrCnn_random:72428498-72429129	0.221082	2.22519	-3.33127	0.0069	0.0273654	lncRNA	co_expression	BnaC02g48590D	sp|Q9CR50|ZN363_MOUSE RING finger and CHY zinc finger domain-containing protein 1 OS=Mus musculus GN=Rchy1 PE=1 SV=1//1.00066e-72
LNC_005324	XLOC_100682	chrCnn_random:72428498-72429129	0.221082	2.22519	-3.33127	0.0069	0.0273654	lncRNA	co_expression	BnaA02g31910D	sp|Q9CR50|ZN363_MOUSE RING finger and CHY zinc finger domain-containing protein 1 OS=Mus musculus GN=Rchy1 PE=1 SV=1//1.49055e-72
LNC_003530	XLOC_070392	chrC05:578119-578938	0.18339	1.88709	-3.36318	0.003	0.0139317	lncRNA	co_expression	BnaC02g48590D	sp|Q9CR50|ZN363_MOUSE RING finger and CHY zinc finger domain-containing protein 1 OS=Mus musculus GN=Rchy1 PE=1 SV=1//1.00066e-72
LNC_003832	XLOC_075904	chrC06:3532402-3533384	0.707025	6.86192	-3.27878	5e-05	0.000411163	lncRNA	co_expression	BnaA07g33240D	sp|O49286|SKP2B_ARATH F-box protein SKP2B OS=Arabidopsis thaliana GN=SKP2B PE=1 SV=1//0
LNC_003832	XLOC_075904	chrC06:3532402-3533384	0.707025	6.86192	-3.27878	5e-05	0.000411163	lncRNA	co_expression	BnaA02g31910D	sp|Q9CR50|ZN363_MOUSE RING finger and CHY zinc finger domain-containing protein 1 OS=Mus musculus GN=Rchy1 PE=1 SV=1//1.49055e-72
LNC_001549	XLOC_036068	chrA09:14554837-14555725	1.21697	2.3778	-0.96633	0.01175	0.0418712	lncRNA	co_expression	BnaA03g08720D	sp|Q9CR50|ZN363_MOUSE RING finger and CHY zinc finger domain-containing protein 1 OS=Mus musculus GN=Rchy1 PE=1 SV=1//8.34804e-69
LNC_000522	XLOC_012123	chrA03:15702706-15703935	1.46488	4.40788	-1.5893	5e-05	0.000411163	lncRNA	co_expression	BnaC02g48590D	sp|Q9CR50|ZN363_MOUSE RING finger and CHY zinc finger domain-containing protein 1 OS=Mus musculus GN=Rchy1 PE=1 SV=1//1.00066e-72
LNC_001354	XLOC_031279	chrA08:12361899-12363907	0	0.467541	#NAME?	0.0085	0.0323443	lncRNA	co_expression	BnaA07g33240D	sp|O49286|SKP2B_ARATH F-box protein SKP2B OS=Arabidopsis thaliana GN=SKP2B PE=1 SV=1//0
LNC_001932	XLOC_042894	chrAnn_random:32737277-32737881	4.37596	39.2814	-3.16617	5e-05	0.000411163	lncRNA	co_expression	BnaC02g48590D	sp|Q9CR50|ZN363_MOUSE RING finger and CHY zinc finger domain-containing protein 1 OS=Mus musculus GN=Rchy1 PE=1 SV=1//1.00066e-72
LNC_005753	XLOC_106345	chrUnn_random:7373525-7374713	0.121794	0.923547	-2.92274	0.0042	0.0183297	lncRNA	co_expression	BnaC02g48590D	sp|Q9CR50|ZN363_MOUSE RING finger and CHY zinc finger domain-containing protein 1 OS=Mus musculus GN=Rchy1 PE=1 SV=1//1.00066e-72
LNC_000668	XLOC_015081	chrA04:16855434-16856359	0.25082	0.82969	-1.72592	0.0134	0.0464513	lncRNA	co_expression	BnaC08g44820D	sp|P93836|HPPD_ARATH 4-hydroxyphenylpyruvate dioxygenase OS=Arabidopsis thaliana GN=HPD PE=1 SV=2//0
LNC_003598	XLOC_071559	chrC05:18293667-18295089	0.133285	0.956063	-2.8426	0.00135	0.00724295	lncRNA	co_expression	BnaC08g44820D	sp|P93836|HPPD_ARATH 4-hydroxyphenylpyruvate dioxygenase OS=Arabidopsis thaliana GN=HPD PE=1 SV=2//0
LNC_005324	XLOC_100682	chrCnn_random:72428498-72429129	0.221082	2.22519	-3.33127	0.0069	0.0273654	lncRNA	co_expression	BnaC08g44820D	sp|P93836|HPPD_ARATH 4-hydroxyphenylpyruvate dioxygenase OS=Arabidopsis thaliana GN=HPD PE=1 SV=2//0
LNC_001354	XLOC_031279	chrA08:12361899-12363907	0	0.467541	#NAME?	0.0085	0.0323443	lncRNA	co_expression	BnaC08g44820D	sp|P93836|HPPD_ARATH 4-hydroxyphenylpyruvate dioxygenase OS=Arabidopsis thaliana GN=HPD PE=1 SV=2//0
LNC_000668	XLOC_015081	chrA04:16855434-16856359	0.25082	0.82969	-1.72592	0.0134	0.0464513	lncRNA	co_expression	BnaA06g34160D	sp|Q9ZVQ3|GSTZ1_ARATH Glutathione S-transferase Z1 OS=Arabidopsis thaliana GN=GSTZ1 PE=1 SV=1//1.85384e-140
LNC_003400	XLOC_067556	chrC04:6064389-6066563	3.03989	10.4922	-1.78723	5e-05	0.000411163	lncRNA	co_expression	BnaC02g13840D	sp|Q9ZRA2|HGD_ARATH Homogentisate 1,2-dioxygenase OS=Arabidopsis thaliana GN=HGO PE=2 SV=2//0
LNC_002030	XLOC_044363	chrAnn_random:10822690-10825783	0.384345	4.29063	-3.48072	5e-05	0.000411163	lncRNA	co_expression	BnaC02g13840D	sp|Q9ZRA2|HGD_ARATH Homogentisate 1,2-dioxygenase OS=Arabidopsis thaliana GN=HGO PE=2 SV=2//0
LNC_000522	XLOC_012123	chrA03:15702706-15703935	1.46488	4.40788	-1.5893	5e-05	0.000411163	lncRNA	co_expression	BnaC02g13840D	sp|Q9ZRA2|HGD_ARATH Homogentisate 1,2-dioxygenase OS=Arabidopsis thaliana GN=HGO PE=2 SV=2//0
LNC_004033	XLOC_080108	chrC06_random:2186622-2187766	0.662195	3.59578	-2.44098	5e-05	0.000411163	lncRNA	co_expression	BnaC02g13840D	sp|Q9ZRA2|HGD_ARATH Homogentisate 1,2-dioxygenase OS=Arabidopsis thaliana GN=HGO PE=2 SV=2//0
LNC_005164	XLOC_098397	chrCnn_random:29140883-29141363	0	1.25592	#NAME?	5e-05	0.000411163	lncRNA	co_expression	BnaC06g24250D	sp|Q9C9D0|SOT16_ARATH Cytosolic sulfotransferase 16 OS=Arabidopsis thaliana GN=SOT16 PE=1 SV=1//7.04923e-09
LNC_001660	XLOC_038342	chrA10:1999231-1999498	0	2.98862	#NAME?	0.0025	0.0120453	lncRNA	co_expression	BnaC06g24250D	sp|Q9C9D0|SOT16_ARATH Cytosolic sulfotransferase 16 OS=Arabidopsis thaliana GN=SOT16 PE=1 SV=1//7.04923e-09
LNC_003613	XLOC_071682	chrC05:22294501-22295864	0.655987	4.38673	-2.74141	5e-05	0.000411163	lncRNA	co_expression	BnaC03g54410D	sp|Q7G192|ALDO2_ARATH Indole-3-acetaldehyde oxidase OS=Arabidopsis thaliana GN=AAO2 PE=1 SV=2//0
LNC_002058	XLOC_044943	chrAnn_random:23000216-23001366	0.504965	1.2826	-1.34482	0.0086	0.0326445	lncRNA	co_expression	BnaC03g54410D	sp|Q7G192|ALDO2_ARATH Indole-3-acetaldehyde oxidase OS=Arabidopsis thaliana GN=AAO2 PE=1 SV=2//0
LNC_005455	XLOC_102599	chrCnn_random:25677207-25679485	0.347462	4.90924	-3.82058	5e-05	0.000411163	lncRNA	co_expression	BnaA03g54610D	sp|P46646|AAT4_ARATH Aspartate aminotransferase, cytoplasmic isozyme 2 OS=Arabidopsis thaliana GN=ASP4 PE=2 SV=2//0
LNC_003244	XLOC_065087	chrC04:9542332-9543534	0.434466	4.8114	-3.46914	5e-05	0.000411163	lncRNA	co_expression	BnaA03g03400D	sp|P46644|AAT3_ARATH Aspartate aminotransferase 3, chloroplastic OS=Arabidopsis thaliana GN=ASP3 PE=1 SV=1//0
LNC_002172	XLOC_046342	chrC01:486525-488791	0.231413	1.42817	-2.62563	0.0006	0.00366291	lncRNA	co_expression	BnaC03g04830D	sp|P46644|AAT3_ARATH Aspartate aminotransferase 3, chloroplastic OS=Arabidopsis thaliana GN=ASP3 PE=1 SV=1//0
LNC_005455	XLOC_102599	chrCnn_random:25677207-25679485	0.347462	4.90924	-3.82058	5e-05	0.000411163	lncRNA	co_expression	BnaC03g04830D	sp|P46644|AAT3_ARATH Aspartate aminotransferase 3, chloroplastic OS=Arabidopsis thaliana GN=ASP3 PE=1 SV=1//0
LNC_000837	XLOC_019521	chrA05:9961742-9962496	0.256809	1.13347	-2.14198	0.0106	0.0385782	lncRNA	co_expression	BnaC03g04830D	sp|P46644|AAT3_ARATH Aspartate aminotransferase 3, chloroplastic OS=Arabidopsis thaliana GN=ASP3 PE=1 SV=1//0
LNC_001932	XLOC_042894	chrAnn_random:32737277-32737881	4.37596	39.2814	-3.16617	5e-05	0.000411163	lncRNA	co_expression	BnaC03g04830D	sp|P46644|AAT3_ARATH Aspartate aminotransferase 3, chloroplastic OS=Arabidopsis thaliana GN=ASP3 PE=1 SV=1//0
LNC_003617	XLOC_071711	chrC05:23489481-23490524	0.25055	3.07985	-3.61969	0.00065	0.00392007	lncRNA	co_expression	BnaC05g48290D	sp|Q1PET6|ICML2_ARATH Probable isoprenylcysteine alpha-carbonyl methylesterase ICMEL2 OS=Arabidopsis thaliana GN=ICMEL2 PE=2 SV=1//0
LNC_003613	XLOC_071682	chrC05:22294501-22295864	0.655987	4.38673	-2.74141	5e-05	0.000411163	lncRNA	co_expression	BnaC05g48290D	sp|Q1PET6|ICML2_ARATH Probable isoprenylcysteine alpha-carbonyl methylesterase ICMEL2 OS=Arabidopsis thaliana GN=ICMEL2 PE=2 SV=1//0
LNC_001024	XLOC_024347	chrA06:21575265-21575749	0	2.12869	#NAME?	5e-05	0.000411163	lncRNA	co_expression	BnaA05g33550D	sp|Q1PET6|ICML2_ARATH Probable isoprenylcysteine alpha-carbonyl methylesterase ICMEL2 OS=Arabidopsis thaliana GN=ICMEL2 PE=2 SV=1//0
LNC_000697	XLOC_015696	chrA04:5770015-5773450	2.55108	4.58144	-0.844694	0.00115	0.00634248	lncRNA	co_expression	BnaA09g22650D	sp|Q9S7A3|MOC2A_ARATH Molybdopterin synthase sulfur carrier subunit OS=Arabidopsis thaliana GN=At4g10100 PE=2 SV=1//3.94668e-54
LNC_004692	XLOC_091194	chrC09:1894978-1895948	0	1.38414	#NAME?	5e-05	0.000411163	lncRNA	co_expression	BnaC01g22950D	sp|O23324|APS3_ARATH ATP-sulfurylase 3, chloroplastic OS=Arabidopsis thaliana GN=APS3 PE=1 SV=1//0
LNC_003613	XLOC_071682	chrC05:22294501-22295864	0.655987	4.38673	-2.74141	5e-05	0.000411163	lncRNA	co_expression	BnaC01g22950D	sp|O23324|APS3_ARATH ATP-sulfurylase 3, chloroplastic OS=Arabidopsis thaliana GN=APS3 PE=1 SV=1//0
LNC_001900	XLOC_042472	chrAnn_random:23992250-23993600	0.799715	2.36397	-1.56365	5e-05	0.000411163	lncRNA	co_expression	BnaC01g22950D	sp|O23324|APS3_ARATH ATP-sulfurylase 3, chloroplastic OS=Arabidopsis thaliana GN=APS3 PE=1 SV=1//0
LNC_002842	XLOC_057656	chrC03:16758504-16759147	1.27758	3.37785	-1.4027	0.0016	0.0083349	lncRNA	co_expression	BnaC01g22950D	sp|O23324|APS3_ARATH ATP-sulfurylase 3, chloroplastic OS=Arabidopsis thaliana GN=APS3 PE=1 SV=1//0
LNC_003244	XLOC_065087	chrC04:9542332-9543534	0.434466	4.8114	-3.46914	5e-05	0.000411163	lncRNA	co_expression	BnaC01g22950D	sp|O23324|APS3_ARATH ATP-sulfurylase 3, chloroplastic OS=Arabidopsis thaliana GN=APS3 PE=1 SV=1//0
LNC_003598	XLOC_071559	chrC05:18293667-18295089	0.133285	0.956063	-2.8426	0.00135	0.00724295	lncRNA	co_expression	BnaC01g22950D	sp|O23324|APS3_ARATH ATP-sulfurylase 3, chloroplastic OS=Arabidopsis thaliana GN=APS3 PE=1 SV=1//0
LNC_002030	XLOC_044363	chrAnn_random:10822690-10825783	0.384345	4.29063	-3.48072	5e-05	0.000411163	lncRNA	co_expression	BnaC01g22950D	sp|O23324|APS3_ARATH ATP-sulfurylase 3, chloroplastic OS=Arabidopsis thaliana GN=APS3 PE=1 SV=1//0
LNC_003832	XLOC_075904	chrC06:3532402-3533384	0.707025	6.86192	-3.27878	5e-05	0.000411163	lncRNA	co_expression	BnaC01g22950D	sp|O23324|APS3_ARATH ATP-sulfurylase 3, chloroplastic OS=Arabidopsis thaliana GN=APS3 PE=1 SV=1//0
LNC_004525	XLOC_088352	chrC08:4726643-4727499	0.360476	3.39295	-3.23456	5e-05	0.000411163	lncRNA	co_expression	BnaC01g22950D	sp|O23324|APS3_ARATH ATP-sulfurylase 3, chloroplastic OS=Arabidopsis thaliana GN=APS3 PE=1 SV=1//0
LNC_001354	XLOC_031279	chrA08:12361899-12363907	0	0.467541	#NAME?	0.0085	0.0323443	lncRNA	co_expression	BnaC01g22950D	sp|O23324|APS3_ARATH ATP-sulfurylase 3, chloroplastic OS=Arabidopsis thaliana GN=APS3 PE=1 SV=1//0
LNC_005572	XLOC_104507	chrCnn_random:60817410-60819186	0.135109	0.852075	-2.65686	0.00065	0.00392007	lncRNA	co_expression	BnaC06g11170D	sp|Q42588|SAT1_ARATH Serine acetyltransferase 1, chloroplastic OS=Arabidopsis thaliana GN=SAT1 PE=1 SV=2//5.13524e-179
LNC_003613	XLOC_071682	chrC05:22294501-22295864	0.655987	4.38673	-2.74141	5e-05	0.000411163	lncRNA	co_expression	BnaA06g00850D	sp|Q9C8L4|ETHE1_ARATH Persulfide dioxygenase ETHE1 homolog, mitochondrial OS=Arabidopsis thaliana GN=GLY3 PE=1 SV=3//5.37905e-167
LNC_000668	XLOC_015081	chrA04:16855434-16856359	0.25082	0.82969	-1.72592	0.0134	0.0464513	lncRNA	co_expression	BnaC06g06420D	sp|Q9C8L4|ETHE1_ARATH Persulfide dioxygenase ETHE1 homolog, mitochondrial OS=Arabidopsis thaliana GN=GLY3 PE=1 SV=3//2.6498e-170
LNC_001900	XLOC_042472	chrAnn_random:23992250-23993600	0.799715	2.36397	-1.56365	5e-05	0.000411163	lncRNA	co_expression	BnaC03g69760D	sp|Q9C8L4|ETHE1_ARATH Persulfide dioxygenase ETHE1 homolog, mitochondrial OS=Arabidopsis thaliana GN=GLY3 PE=1 SV=3//1.22651e-166
LNC_001900	XLOC_042472	chrAnn_random:23992250-23993600	0.799715	2.36397	-1.56365	5e-05	0.000411163	lncRNA	co_expression	BnaA06g00850D	sp|Q9C8L4|ETHE1_ARATH Persulfide dioxygenase ETHE1 homolog, mitochondrial OS=Arabidopsis thaliana GN=GLY3 PE=1 SV=3//5.37905e-167
LNC_001900	XLOC_042472	chrAnn_random:23992250-23993600	0.799715	2.36397	-1.56365	5e-05	0.000411163	lncRNA	co_expression	BnaC06g06420D	sp|Q9C8L4|ETHE1_ARATH Persulfide dioxygenase ETHE1 homolog, mitochondrial OS=Arabidopsis thaliana GN=GLY3 PE=1 SV=3//2.6498e-170
LNC_002842	XLOC_057656	chrC03:16758504-16759147	1.27758	3.37785	-1.4027	0.0016	0.0083349	lncRNA	co_expression	BnaC06g06420D	sp|Q9C8L4|ETHE1_ARATH Persulfide dioxygenase ETHE1 homolog, mitochondrial OS=Arabidopsis thaliana GN=GLY3 PE=1 SV=3//2.6498e-170
LNC_003769	XLOC_074677	chrC05:34025718-34026700	0.530421	1.90219	-1.84245	0.00075	0.00442646	lncRNA	co_expression	BnaA06g00850D	sp|Q9C8L4|ETHE1_ARATH Persulfide dioxygenase ETHE1 homolog, mitochondrial OS=Arabidopsis thaliana GN=GLY3 PE=1 SV=3//5.37905e-167
LNC_003598	XLOC_071559	chrC05:18293667-18295089	0.133285	0.956063	-2.8426	0.00135	0.00724295	lncRNA	co_expression	BnaC03g69760D	sp|Q9C8L4|ETHE1_ARATH Persulfide dioxygenase ETHE1 homolog, mitochondrial OS=Arabidopsis thaliana GN=GLY3 PE=1 SV=3//1.22651e-166
LNC_003598	XLOC_071559	chrC05:18293667-18295089	0.133285	0.956063	-2.8426	0.00135	0.00724295	lncRNA	co_expression	BnaC06g06420D	sp|Q9C8L4|ETHE1_ARATH Persulfide dioxygenase ETHE1 homolog, mitochondrial OS=Arabidopsis thaliana GN=GLY3 PE=1 SV=3//2.6498e-170
LNC_003679	XLOC_073258	chrC05:4456746-4457039	0	3.57813	#NAME?	5e-05	0.000411163	lncRNA	co_expression	BnaA06g00850D	sp|Q9C8L4|ETHE1_ARATH Persulfide dioxygenase ETHE1 homolog, mitochondrial OS=Arabidopsis thaliana GN=GLY3 PE=1 SV=3//5.37905e-167
LNC_002030	XLOC_044363	chrAnn_random:10822690-10825783	0.384345	4.29063	-3.48072	5e-05	0.000411163	lncRNA	co_expression	BnaA06g00850D	sp|Q9C8L4|ETHE1_ARATH Persulfide dioxygenase ETHE1 homolog, mitochondrial OS=Arabidopsis thaliana GN=GLY3 PE=1 SV=3//5.37905e-167
LNC_005324	XLOC_100682	chrCnn_random:72428498-72429129	0.221082	2.22519	-3.33127	0.0069	0.0273654	lncRNA	co_expression	BnaC03g69760D	sp|Q9C8L4|ETHE1_ARATH Persulfide dioxygenase ETHE1 homolog, mitochondrial OS=Arabidopsis thaliana GN=GLY3 PE=1 SV=3//1.22651e-166
LNC_005324	XLOC_100682	chrCnn_random:72428498-72429129	0.221082	2.22519	-3.33127	0.0069	0.0273654	lncRNA	co_expression	BnaC06g06420D	sp|Q9C8L4|ETHE1_ARATH Persulfide dioxygenase ETHE1 homolog, mitochondrial OS=Arabidopsis thaliana GN=GLY3 PE=1 SV=3//2.6498e-170
LNC_003530	XLOC_070392	chrC05:578119-578938	0.18339	1.88709	-3.36318	0.003	0.0139317	lncRNA	co_expression	BnaC06g06420D	sp|Q9C8L4|ETHE1_ARATH Persulfide dioxygenase ETHE1 homolog, mitochondrial OS=Arabidopsis thaliana GN=GLY3 PE=1 SV=3//2.6498e-170
LNC_003530	XLOC_070392	chrC05:578119-578938	0.18339	1.88709	-3.36318	0.003	0.0139317	lncRNA	co_expression	BnaC03g69760D	sp|Q9C8L4|ETHE1_ARATH Persulfide dioxygenase ETHE1 homolog, mitochondrial OS=Arabidopsis thaliana GN=GLY3 PE=1 SV=3//1.22651e-166
LNC_001354	XLOC_031279	chrA08:12361899-12363907	0	0.467541	#NAME?	0.0085	0.0323443	lncRNA	co_expression	BnaC03g69760D	sp|Q9C8L4|ETHE1_ARATH Persulfide dioxygenase ETHE1 homolog, mitochondrial OS=Arabidopsis thaliana GN=GLY3 PE=1 SV=3//1.22651e-166
LNC_001354	XLOC_031279	chrA08:12361899-12363907	0	0.467541	#NAME?	0.0085	0.0323443	lncRNA	co_expression	BnaC06g06420D	sp|Q9C8L4|ETHE1_ARATH Persulfide dioxygenase ETHE1 homolog, mitochondrial OS=Arabidopsis thaliana GN=GLY3 PE=1 SV=3//2.6498e-170
LNC_000238	XLOC_005485	chrA02:23008802-23009641	0.881199	3.32917	-1.91762	0.0002	0.00142094	lncRNA	co_expression	BnaA06g00850D	sp|Q9C8L4|ETHE1_ARATH Persulfide dioxygenase ETHE1 homolog, mitochondrial OS=Arabidopsis thaliana GN=GLY3 PE=1 SV=3//5.37905e-167
LNC_000668	XLOC_015081	chrA04:16855434-16856359	0.25082	0.82969	-1.72592	0.0134	0.0464513	lncRNA	co_expression	BnaA09g46620D	sp|Q9SAE4|C71BT_ARATH Cytochrome P450 71B29 OS=Arabidopsis thaliana GN=CYP71B29 PE=3 SV=1//0
LNC_003244	XLOC_065087	chrC04:9542332-9543534	0.434466	4.8114	-3.46914	5e-05	0.000411163	lncRNA	co_expression	BnaA09g46620D	sp|Q9SAE4|C71BT_ARATH Cytochrome P450 71B29 OS=Arabidopsis thaliana GN=CYP71B29 PE=3 SV=1//0
LNC_005455	XLOC_102599	chrCnn_random:25677207-25679485	0.347462	4.90924	-3.82058	5e-05	0.000411163	lncRNA	co_expression	BnaC01g01500D	sp|O65790|C81F1_ARATH Cytochrome P450 81F1 OS=Arabidopsis thaliana GN=CYP81F1 PE=2 SV=2//0
LNC_004745	XLOC_092131	chrC09:18166692-18167801	2.46541	10.2021	-2.04896	5e-05	0.000411163	lncRNA	co_expression	BnaA01g00590D	sp|Q9LHA1|C8D11_ARATH Cytochrome P450 81D11 OS=Arabidopsis thaliana GN=CYP81D11 PE=2 SV=1//3.18792e-140
LNC_000668	XLOC_015081	chrA04:16855434-16856359	0.25082	0.82969	-1.72592	0.0134	0.0464513	lncRNA	co_expression	BnaC01g03770D	sp|P53799|FDFT_ARATH Squalene synthase OS=Arabidopsis thaliana GN=SQS1 PE=1 SV=1//0
LNC_000668	XLOC_015081	chrA04:16855434-16856359	0.25082	0.82969	-1.72592	0.0134	0.0464513	lncRNA	co_expression	BnaA01g02510D	sp|P53799|FDFT_ARATH Squalene synthase OS=Arabidopsis thaliana GN=SQS1 PE=1 SV=1//0
LNC_002842	XLOC_057656	chrC03:16758504-16759147	1.27758	3.37785	-1.4027	0.0016	0.0083349	lncRNA	co_expression	BnaC01g03770D	sp|P53799|FDFT_ARATH Squalene synthase OS=Arabidopsis thaliana GN=SQS1 PE=1 SV=1//0
LNC_002842	XLOC_057656	chrC03:16758504-16759147	1.27758	3.37785	-1.4027	0.0016	0.0083349	lncRNA	co_expression	BnaA01g02510D	sp|P53799|FDFT_ARATH Squalene synthase OS=Arabidopsis thaliana GN=SQS1 PE=1 SV=1//0
LNC_003598	XLOC_071559	chrC05:18293667-18295089	0.133285	0.956063	-2.8426	0.00135	0.00724295	lncRNA	co_expression	BnaA01g02510D	sp|P53799|FDFT_ARATH Squalene synthase OS=Arabidopsis thaliana GN=SQS1 PE=1 SV=1//0
LNC_003598	XLOC_071559	chrC05:18293667-18295089	0.133285	0.956063	-2.8426	0.00135	0.00724295	lncRNA	co_expression	BnaC01g03770D	sp|P53799|FDFT_ARATH Squalene synthase OS=Arabidopsis thaliana GN=SQS1 PE=1 SV=1//0
LNC_005324	XLOC_100682	chrCnn_random:72428498-72429129	0.221082	2.22519	-3.33127	0.0069	0.0273654	lncRNA	co_expression	BnaC01g03770D	sp|P53799|FDFT_ARATH Squalene synthase OS=Arabidopsis thaliana GN=SQS1 PE=1 SV=1//0
LNC_001354	XLOC_031279	chrA08:12361899-12363907	0	0.467541	#NAME?	0.0085	0.0323443	lncRNA	co_expression	BnaC01g03770D	sp|P53799|FDFT_ARATH Squalene synthase OS=Arabidopsis thaliana GN=SQS1 PE=1 SV=1//0
LNC_001354	XLOC_031279	chrA08:12361899-12363907	0	0.467541	#NAME?	0.0085	0.0323443	lncRNA	co_expression	BnaA01g02510D	sp|P53799|FDFT_ARATH Squalene synthase OS=Arabidopsis thaliana GN=SQS1 PE=1 SV=1//0
LNC_005455	XLOC_102599	chrCnn_random:25677207-25679485	0.347462	4.90924	-3.82058	5e-05	0.000411163	lncRNA	co_expression	BnaAnng00900D	sp|Q9LZA6|SDP1_ARATH Triacylglycerol lipase SDP1 OS=Arabidopsis thaliana GN=SDP1 PE=1 SV=1//0
LNC_001201	XLOC_028366	chrA07:21591414-21592503	0.646347	2.91624	-2.17373	5e-05	0.000411163	lncRNA	co_expression	BnaAnng00900D	sp|Q9LZA6|SDP1_ARATH Triacylglycerol lipase SDP1 OS=Arabidopsis thaliana GN=SDP1 PE=1 SV=1//0
LNC_004692	XLOC_091194	chrC09:1894978-1895948	0	1.38414	#NAME?	5e-05	0.000411163	lncRNA	co_expression	BnaCnng23260D	sp|Q9M111|SUS3_ARATH Sucrose synthase 3 OS=Arabidopsis thaliana GN=SUS3 PE=1 SV=1//0
LNC_003835	XLOC_076021	chrC06:5333589-5345846	0.518643	2.91143	-2.48892	0.00855	0.0324952	lncRNA	co_expression	BnaA09g00710D	sp|Q9M111|SUS3_ARATH Sucrose synthase 3 OS=Arabidopsis thaliana GN=SUS3 PE=1 SV=1//0
LNC_003613	XLOC_071682	chrC05:22294501-22295864	0.655987	4.38673	-2.74141	5e-05	0.000411163	lncRNA	co_expression	BnaCnng23260D	sp|Q9M111|SUS3_ARATH Sucrose synthase 3 OS=Arabidopsis thaliana GN=SUS3 PE=1 SV=1//0
LNC_000668	XLOC_015081	chrA04:16855434-16856359	0.25082	0.82969	-1.72592	0.0134	0.0464513	lncRNA	co_expression	BnaA09g00710D	sp|Q9M111|SUS3_ARATH Sucrose synthase 3 OS=Arabidopsis thaliana GN=SUS3 PE=1 SV=1//0
LNC_002842	XLOC_057656	chrC03:16758504-16759147	1.27758	3.37785	-1.4027	0.0016	0.0083349	lncRNA	co_expression	BnaA09g00710D	sp|Q9M111|SUS3_ARATH Sucrose synthase 3 OS=Arabidopsis thaliana GN=SUS3 PE=1 SV=1//0
LNC_002842	XLOC_057656	chrC03:16758504-16759147	1.27758	3.37785	-1.4027	0.0016	0.0083349	lncRNA	co_expression	BnaA06g27590D	sp|B7F7B9|SPSA2_ORYSJ Probable sucrose-phosphate synthase 2 OS=Oryza sativa subsp. japonica GN=SPS2 PE=2 SV=2//0
LNC_003244	XLOC_065087	chrC04:9542332-9543534	0.434466	4.8114	-3.46914	5e-05	0.000411163	lncRNA	co_expression	BnaA06g27590D	sp|B7F7B9|SPSA2_ORYSJ Probable sucrose-phosphate synthase 2 OS=Oryza sativa subsp. japonica GN=SPS2 PE=2 SV=2//0
LNC_003598	XLOC_071559	chrC05:18293667-18295089	0.133285	0.956063	-2.8426	0.00135	0.00724295	lncRNA	co_expression	BnaA09g00710D	sp|Q9M111|SUS3_ARATH Sucrose synthase 3 OS=Arabidopsis thaliana GN=SUS3 PE=1 SV=1//0
LNC_003598	XLOC_071559	chrC05:18293667-18295089	0.133285	0.956063	-2.8426	0.00135	0.00724295	lncRNA	co_expression	BnaA06g27590D	sp|B7F7B9|SPSA2_ORYSJ Probable sucrose-phosphate synthase 2 OS=Oryza sativa subsp. japonica GN=SPS2 PE=2 SV=2//0
LNC_000611	XLOC_013901	chrA03_random:5163798-5164075	0	2.04913	#NAME?	0.0063	0.0254568	lncRNA	co_expression	BnaA06g27590D	sp|B7F7B9|SPSA2_ORYSJ Probable sucrose-phosphate synthase 2 OS=Oryza sativa subsp. japonica GN=SPS2 PE=2 SV=2//0
LNC_002720	XLOC_055226	chrC02:37190296-37195712	0.304226	0.856778	-1.49378	5e-05	0.000411163	lncRNA	co_expression	BnaC05g02930D	sp|Q8RY24|SPSA3_ARATH Probable sucrose-phosphate synthase 3 OS=Arabidopsis thaliana GN=SPS3 PE=2 SV=1//0
LNC_005324	XLOC_100682	chrCnn_random:72428498-72429129	0.221082	2.22519	-3.33127	0.0069	0.0273654	lncRNA	co_expression	BnaA09g00710D	sp|Q9M111|SUS3_ARATH Sucrose synthase 3 OS=Arabidopsis thaliana GN=SUS3 PE=1 SV=1//0
LNC_003832	XLOC_075904	chrC06:3532402-3533384	0.707025	6.86192	-3.27878	5e-05	0.000411163	lncRNA	co_expression	BnaA06g27590D	sp|B7F7B9|SPSA2_ORYSJ Probable sucrose-phosphate synthase 2 OS=Oryza sativa subsp. japonica GN=SPS2 PE=2 SV=2//0
LNC_000837	XLOC_019521	chrA05:9961742-9962496	0.256809	1.13347	-2.14198	0.0106	0.0385782	lncRNA	co_expression	BnaA09g00710D	sp|Q9M111|SUS3_ARATH Sucrose synthase 3 OS=Arabidopsis thaliana GN=SUS3 PE=1 SV=1//0
LNC_004525	XLOC_088352	chrC08:4726643-4727499	0.360476	3.39295	-3.23456	5e-05	0.000411163	lncRNA	co_expression	BnaCnng23260D	sp|Q9M111|SUS3_ARATH Sucrose synthase 3 OS=Arabidopsis thaliana GN=SUS3 PE=1 SV=1//0
LNC_001354	XLOC_031279	chrA08:12361899-12363907	0	0.467541	#NAME?	0.0085	0.0323443	lncRNA	co_expression	BnaA09g00710D	sp|Q9M111|SUS3_ARATH Sucrose synthase 3 OS=Arabidopsis thaliana GN=SUS3 PE=1 SV=1//0
LNC_001932	XLOC_042894	chrAnn_random:32737277-32737881	4.37596	39.2814	-3.16617	5e-05	0.000411163	lncRNA	co_expression	BnaA09g00710D	sp|Q9M111|SUS3_ARATH Sucrose synthase 3 OS=Arabidopsis thaliana GN=SUS3 PE=1 SV=1//0
LNC_000238	XLOC_005485	chrA02:23008802-23009641	0.881199	3.32917	-1.91762	0.0002	0.00142094	lncRNA	co_expression	BnaCnng23260D	sp|Q9M111|SUS3_ARATH Sucrose synthase 3 OS=Arabidopsis thaliana GN=SUS3 PE=1 SV=1//0
LNC_001005	XLOC_023882	chrA06:16260920-16261593	3.94585	7.10376	-0.848247	0.00795	0.0306528	lncRNA	co_expression	BnaA02g36100D	sp|Q9VUV9|U520_DROME Putative U5 small nuclear ribonucleoprotein 200 kDa helicase OS=Drosophila melanogaster GN=l(3)72Ab PE=2 SV=4//5.4615e-78
LNC_003835	XLOC_076021	chrC06:5333589-5345846	0.518643	2.91143	-2.48892	0.00855	0.0324952	lncRNA	co_expression	BnaA01g23920D	sp|Q6ZK48|SLU7_ORYSJ Pre-mRNA-splicing factor SLU7 OS=Oryza sativa subsp. japonica GN=Os08g0127700 PE=2 SV=1//0
LNC_000668	XLOC_015081	chrA04:16855434-16856359	0.25082	0.82969	-1.72592	0.0134	0.0464513	lncRNA	co_expression	BnaA01g23920D	sp|Q6ZK48|SLU7_ORYSJ Pre-mRNA-splicing factor SLU7 OS=Oryza sativa subsp. japonica GN=Os08g0127700 PE=2 SV=1//0
LNC_002842	XLOC_057656	chrC03:16758504-16759147	1.27758	3.37785	-1.4027	0.0016	0.0083349	lncRNA	co_expression	BnaA01g23920D	sp|Q6ZK48|SLU7_ORYSJ Pre-mRNA-splicing factor SLU7 OS=Oryza sativa subsp. japonica GN=Os08g0127700 PE=2 SV=1//0
LNC_005455	XLOC_102599	chrCnn_random:25677207-25679485	0.347462	4.90924	-3.82058	5e-05	0.000411163	lncRNA	co_expression	BnaC03g04240D	sp|P0CE10|Y4102_ARATH Putative uncharacterized protein At4g01020, chloroplastic OS=Arabidopsis thaliana GN=At4g01020 PE=3 SV=1//0
LNC_003400	XLOC_067556	chrC04:6064389-6066563	3.03989	10.4922	-1.78723	5e-05	0.000411163	lncRNA	co_expression	BnaC05g06630D	sp|Q9XFR5|SR30_ARATH Serine/arginine-rich splicing factor SR30 OS=Arabidopsis thaliana GN=SR30 PE=1 SV=1//1.54344e-93
LNC_003598	XLOC_071559	chrC05:18293667-18295089	0.133285	0.956063	-2.8426	0.00135	0.00724295	lncRNA	co_expression	BnaA01g23920D	sp|Q6ZK48|SLU7_ORYSJ Pre-mRNA-splicing factor SLU7 OS=Oryza sativa subsp. japonica GN=Os08g0127700 PE=2 SV=1//0
LNC_004839	XLOC_093758	chrC09:661400-662349	1.64511	31.5692	-4.26226	5e-05	0.000411163	lncRNA	co_expression	BnaC05g06630D	sp|Q9XFR5|SR30_ARATH Serine/arginine-rich splicing factor SR30 OS=Arabidopsis thaliana GN=SR30 PE=1 SV=1//1.54344e-93
LNC_001201	XLOC_028366	chrA07:21591414-21592503	0.646347	2.91624	-2.17373	5e-05	0.000411163	lncRNA	co_expression	BnaC03g04240D	sp|P0CE10|Y4102_ARATH Putative uncharacterized protein At4g01020, chloroplastic OS=Arabidopsis thaliana GN=At4g01020 PE=3 SV=1//0
LNC_002030	XLOC_044363	chrAnn_random:10822690-10825783	0.384345	4.29063	-3.48072	5e-05	0.000411163	lncRNA	co_expression	BnaC05g06630D	sp|Q9XFR5|SR30_ARATH Serine/arginine-rich splicing factor SR30 OS=Arabidopsis thaliana GN=SR30 PE=1 SV=1//1.54344e-93
LNC_005324	XLOC_100682	chrCnn_random:72428498-72429129	0.221082	2.22519	-3.33127	0.0069	0.0273654	lncRNA	co_expression	BnaA01g23920D	sp|Q6ZK48|SLU7_ORYSJ Pre-mRNA-splicing factor SLU7 OS=Oryza sativa subsp. japonica GN=Os08g0127700 PE=2 SV=1//0
LNC_003530	XLOC_070392	chrC05:578119-578938	0.18339	1.88709	-3.36318	0.003	0.0139317	lncRNA	co_expression	BnaC05g06630D	sp|Q9XFR5|SR30_ARATH Serine/arginine-rich splicing factor SR30 OS=Arabidopsis thaliana GN=SR30 PE=1 SV=1//1.54344e-93
LNC_000275	XLOC_006171	chrA02:5225003-5229477	1.60501	5.62978	-1.8105	5e-05	0.000411163	lncRNA	co_expression	BnaA02g36100D	sp|Q9VUV9|U520_DROME Putative U5 small nuclear ribonucleoprotein 200 kDa helicase OS=Drosophila melanogaster GN=l(3)72Ab PE=2 SV=4//5.4615e-78
LNC_003832	XLOC_075904	chrC06:3532402-3533384	0.707025	6.86192	-3.27878	5e-05	0.000411163	lncRNA	co_expression	BnaA01g23920D	sp|Q6ZK48|SLU7_ORYSJ Pre-mRNA-splicing factor SLU7 OS=Oryza sativa subsp. japonica GN=Os08g0127700 PE=2 SV=1//0
LNC_004525	XLOC_088352	chrC08:4726643-4727499	0.360476	3.39295	-3.23456	5e-05	0.000411163	lncRNA	co_expression	BnaC05g06630D	sp|Q9XFR5|SR30_ARATH Serine/arginine-rich splicing factor SR30 OS=Arabidopsis thaliana GN=SR30 PE=1 SV=1//1.54344e-93
LNC_001756	XLOC_040889	chrA10:16570238-16571360	0.780774	14.803	-4.24484	5e-05	0.000411163	lncRNA	co_expression	BnaA08g27630D	sp|Q9SHY8|SLU7A_ARATH Pre-mRNA-splicing factor SLU7-A OS=Arabidopsis thaliana GN=At1g65660 PE=1 SV=2//0
LNC_000522	XLOC_012123	chrA03:15702706-15703935	1.46488	4.40788	-1.5893	5e-05	0.000411163	lncRNA	co_expression	BnaC05g06630D	sp|Q9XFR5|SR30_ARATH Serine/arginine-rich splicing factor SR30 OS=Arabidopsis thaliana GN=SR30 PE=1 SV=1//1.54344e-93
LNC_005194	XLOC_098773	chrCnn_random:36429593-36430057	3.54271	10.0686	-1.50693	0.00025	0.00172739	lncRNA	co_expression	BnaA02g36100D	sp|Q9VUV9|U520_DROME Putative U5 small nuclear ribonucleoprotein 200 kDa helicase OS=Drosophila melanogaster GN=l(3)72Ab PE=2 SV=4//5.4615e-78
LNC_004033	XLOC_080108	chrC06_random:2186622-2187766	0.662195	3.59578	-2.44098	5e-05	0.000411163	lncRNA	co_expression	BnaC05g06630D	sp|Q9XFR5|SR30_ARATH Serine/arginine-rich splicing factor SR30 OS=Arabidopsis thaliana GN=SR30 PE=1 SV=1//1.54344e-93
LNC_000697	XLOC_015696	chrA04:5770015-5773450	2.55108	4.58144	-0.844694	0.00115	0.00634248	lncRNA	co_expression	BnaA02g14460D	sp|Q8VYI1|SBH1_ARATH Sphinganine C(4)-monooxygenase 1 OS=Arabidopsis thaliana GN=SBH1 PE=1 SV=1//2.18522e-166
LNC_004692	XLOC_091194	chrC09:1894978-1895948	0	1.38414	#NAME?	5e-05	0.000411163	lncRNA	co_expression	BnaA07g22890D	sp|Q93Z24|BGA17_ARATH Beta-galactosidase 17 OS=Arabidopsis thaliana GN=BGAL17 PE=2 SV=1//0
LNC_002898	XLOC_058727	chrC03:34154741-34168261	0.228235	0.851716	-1.89985	5e-05	0.000411163	lncRNA	co_expression	BnaA08g30600D	sp|O49377|VA711_ARATH Vesicle-associated membrane protein 711 OS=Arabidopsis thaliana GN=VAMP711 PE=1 SV=2//2.09117e-144
LNC_001900	XLOC_042472	chrAnn_random:23992250-23993600	0.799715	2.36397	-1.56365	5e-05	0.000411163	lncRNA	co_expression	BnaA08g30600D	sp|O49377|VA711_ARATH Vesicle-associated membrane protein 711 OS=Arabidopsis thaliana GN=VAMP711 PE=1 SV=2//2.09117e-144
LNC_003769	XLOC_074677	chrC05:34025718-34026700	0.530421	1.90219	-1.84245	0.00075	0.00442646	lncRNA	co_expression	BnaA08g30600D	sp|O49377|VA711_ARATH Vesicle-associated membrane protein 711 OS=Arabidopsis thaliana GN=VAMP711 PE=1 SV=2//2.09117e-144
LNC_002030	XLOC_044363	chrAnn_random:10822690-10825783	0.384345	4.29063	-3.48072	5e-05	0.000411163	lncRNA	co_expression	BnaA08g30600D	sp|O49377|VA711_ARATH Vesicle-associated membrane protein 711 OS=Arabidopsis thaliana GN=VAMP711 PE=1 SV=2//2.09117e-144
LNC_000522	XLOC_012123	chrA03:15702706-15703935	1.46488	4.40788	-1.5893	5e-05	0.000411163	lncRNA	co_expression	BnaA08g30600D	sp|O49377|VA711_ARATH Vesicle-associated membrane protein 711 OS=Arabidopsis thaliana GN=VAMP711 PE=1 SV=2//2.09117e-144
LNC_001932	XLOC_042894	chrAnn_random:32737277-32737881	4.37596	39.2814	-3.16617	5e-05	0.000411163	lncRNA	co_expression	BnaA08g30600D	sp|O49377|VA711_ARATH Vesicle-associated membrane protein 711 OS=Arabidopsis thaliana GN=VAMP711 PE=1 SV=2//2.09117e-144
LNC_005753	XLOC_106345	chrUnn_random:7373525-7374713	0.121794	0.923547	-2.92274	0.0042	0.0183297	lncRNA	co_expression	BnaA08g30600D	sp|O49377|VA711_ARATH Vesicle-associated membrane protein 711 OS=Arabidopsis thaliana GN=VAMP711 PE=1 SV=2//2.09117e-144
LNC_005455	XLOC_102599	chrCnn_random:25677207-25679485	0.347462	4.90924	-3.82058	5e-05	0.000411163	lncRNA	co_expression	BnaA09g56070D	sp|O65404|ERG11_ARATH Squalene epoxidase 5 OS=Arabidopsis thaliana GN=SQE5 PE=2 SV=2//0
LNC_004732	XLOC_092016	chrC09:15389237-15389980	0.658072	1.67928	-1.35152	0.01445	0.0492863	lncRNA	co_expression	BnaA10g24340D	sp|P56286|IF2A_SCHPO Eukaryotic translation initiation factor 2 subunit alpha OS=Schizosaccharomyces pombe (strain 972 / ATCC 24843) GN=tif211 PE=1 SV=1//1.89952e-16
LNC_005033	XLOC_096564	chrC09_random:55993-57372	2.5369	4.28089	-0.754843	0.0125	0.0439642	lncRNA	co_expression	BnaC07g40350D	sp|P41568|SUI11_ARATH Protein translation factor SUI1 homolog 1 OS=Arabidopsis thaliana GN=At4g27130 PE=1 SV=2//4.25874e-77
LNC_003769	XLOC_074677	chrC05:34025718-34026700	0.530421	1.90219	-1.84245	0.00075	0.00442646	lncRNA	co_expression	BnaAnng10330D	sp|A2RRV3|PATL1_DANRE Protein PAT1 homolog 1 OS=Danio rerio GN=patl1 PE=1 SV=1//1.98877e-09
LNC_005033	XLOC_096564	chrC09_random:55993-57372	2.5369	4.28089	-0.754843	0.0125	0.0439642	lncRNA	co_expression	BnaA08g08050D	-//-
LNC_000522	XLOC_012123	chrA03:15702706-15703935	1.46488	4.40788	-1.5893	5e-05	0.000411163	lncRNA	co_expression	BnaAnng10330D	sp|A2RRV3|PATL1_DANRE Protein PAT1 homolog 1 OS=Danio rerio GN=patl1 PE=1 SV=1//1.98877e-09
LNC_004732	XLOC_092016	chrC09:15389237-15389980	0.658072	1.67928	-1.35152	0.01445	0.0492863	lncRNA	co_expression	BnaC04g33480D	sp|Q9NW13|RBM28_HUMAN RNA-binding protein 28 OS=Homo sapiens GN=RBM28 PE=1 SV=3//6.92873e-07
LNC_002392	XLOC_050487	chrC01:38102285-38102832	33.1774	10.19	1.70305	5e-05	0.000411163	lncRNA	co_expression	BnaC01g42370D	sp|P41129|RL132_BRANA 60S ribosomal protein L13-2 OS=Brassica napus PE=2 SV=1//3.29797e-118
LNC_002392	XLOC_050487	chrC01:38102285-38102832	33.1774	10.19	1.70305	5e-05	0.000411163	lncRNA	co_expression	BnaC09g41680D	sp|Q8LD03|RS73_ARATH 40S ribosomal protein S7-3 OS=Arabidopsis thaliana GN=RPS7C PE=1 SV=2//1.61868e-128
LNC_002392	XLOC_050487	chrC01:38102285-38102832	33.1774	10.19	1.70305	5e-05	0.000411163	lncRNA	co_expression	BnaC01g20070D	sp|O23515|RL151_ARATH 60S ribosomal protein L15-1 OS=Arabidopsis thaliana GN=RPL15A PE=2 SV=1//7.4567e-129
LNC_002392	XLOC_050487	chrC01:38102285-38102832	33.1774	10.19	1.70305	5e-05	0.000411163	lncRNA	co_expression	BnaA02g07620D	sp|P49204|RS42_ARATH 40S ribosomal protein S4-2 OS=Arabidopsis thaliana GN=RPS4B PE=2 SV=4//1.54402e-166
LNC_002392	XLOC_050487	chrC01:38102285-38102832	33.1774	10.19	1.70305	5e-05	0.000411163	lncRNA	co_expression	BnaC01g30810D	sp|O23290|RL36A_ARATH 60S ribosomal protein L36a OS=Arabidopsis thaliana GN=RPL36AA PE=2 SV=3//5.0489e-55
LNC_002392	XLOC_050487	chrC01:38102285-38102832	33.1774	10.19	1.70305	5e-05	0.000411163	lncRNA	co_expression	BnaC01g02520D	sp|Q42064|RL83_ARATH 60S ribosomal protein L8-3 OS=Arabidopsis thaliana GN=RPL8C PE=1 SV=2//0
LNC_002392	XLOC_050487	chrC01:38102285-38102832	33.1774	10.19	1.70305	5e-05	0.000411163	lncRNA	co_expression	BnaCnng44460D	sp|P42733|RS113_ARATH 40S ribosomal protein S11-3 OS=Arabidopsis thaliana GN=RPS11C PE=2 SV=2//1.20835e-95
LNC_002392	XLOC_050487	chrC01:38102285-38102832	33.1774	10.19	1.70305	5e-05	0.000411163	lncRNA	co_expression	BnaC01g28170D	sp|Q93VB8|RS22_ARATH 40S ribosomal protein S2-2 OS=Arabidopsis thaliana GN=RPS2B PE=2 SV=1//4.16315e-157
LNC_002392	XLOC_050487	chrC01:38102285-38102832	33.1774	10.19	1.70305	5e-05	0.000411163	lncRNA	co_expression	BnaC01g19250D	sp|Q9T043|RL142_ARATH 60S ribosomal protein L14-2 OS=Arabidopsis thaliana GN=RPL14B PE=2 SV=1//2.73675e-87
LNC_002392	XLOC_050487	chrC01:38102285-38102832	33.1774	10.19	1.70305	5e-05	0.000411163	lncRNA	co_expression	BnaC05g07130D	sp|Q43291|RL211_ARATH 60S ribosomal protein L21-1 OS=Arabidopsis thaliana GN=RPL21A PE=2 SV=2//1.03999e-112
LNC_002392	XLOC_050487	chrC01:38102285-38102832	33.1774	10.19	1.70305	5e-05	0.000411163	lncRNA	co_expression	BnaC01g17650D	sp|Q9SW09|RS101_ARATH 40S ribosomal protein S10-1 OS=Arabidopsis thaliana GN=RPS10A PE=2 SV=1//5.06923e-64
LNC_000525	XLOC_012323	chrA03:17988521-17992234	43.0652	21.4927	1.00268	0.0001	0.000770354	lncRNA	co_expression	BnaA09g17870D	sp|Q93Z17|HLP_ARATH 50S ribosomal protein HLP, mitochondrial OS=Arabidopsis thaliana GN=HLP PE=2 SV=1//3.04774e-76
LNC_001900	XLOC_042472	chrAnn_random:23992250-23993600	0.799715	2.36397	-1.56365	5e-05	0.000411163	lncRNA	co_expression	BnaA06g31030D	sp|P92958|KIN11_ARATH SNF1-related protein kinase catalytic subunit alpha KIN11 OS=Arabidopsis thaliana GN=KIN11 PE=1 SV=1//0
LNC_003400	XLOC_067556	chrC04:6064389-6066563	3.03989	10.4922	-1.78723	5e-05	0.000411163	lncRNA	co_expression	BnaC07g25610D	sp|P92958|KIN11_ARATH SNF1-related protein kinase catalytic subunit alpha KIN11 OS=Arabidopsis thaliana GN=KIN11 PE=1 SV=1//0
LNC_001891	XLOC_042431	chrAnn_random:23015412-23016459	4.3761	10.9152	-1.31862	5e-05	0.000411163	lncRNA	co_expression	BnaA06g31030D	sp|P92958|KIN11_ARATH SNF1-related protein kinase catalytic subunit alpha KIN11 OS=Arabidopsis thaliana GN=KIN11 PE=1 SV=1//0
LNC_003598	XLOC_071559	chrC05:18293667-18295089	0.133285	0.956063	-2.8426	0.00135	0.00724295	lncRNA	co_expression	BnaA06g31030D	sp|P92958|KIN11_ARATH SNF1-related protein kinase catalytic subunit alpha KIN11 OS=Arabidopsis thaliana GN=KIN11 PE=1 SV=1//0
LNC_003679	XLOC_073258	chrC05:4456746-4457039	0	3.57813	#NAME?	5e-05	0.000411163	lncRNA	co_expression	BnaA06g31030D	sp|P92958|KIN11_ARATH SNF1-related protein kinase catalytic subunit alpha KIN11 OS=Arabidopsis thaliana GN=KIN11 PE=1 SV=1//0
LNC_003530	XLOC_070392	chrC05:578119-578938	0.18339	1.88709	-3.36318	0.003	0.0139317	lncRNA	co_expression	BnaA06g31030D	sp|P92958|KIN11_ARATH SNF1-related protein kinase catalytic subunit alpha KIN11 OS=Arabidopsis thaliana GN=KIN11 PE=1 SV=1//0
LNC_001354	XLOC_031279	chrA08:12361899-12363907	0	0.467541	#NAME?	0.0085	0.0323443	lncRNA	co_expression	BnaA06g31030D	sp|P92958|KIN11_ARATH SNF1-related protein kinase catalytic subunit alpha KIN11 OS=Arabidopsis thaliana GN=KIN11 PE=1 SV=1//0
LNC_001932	XLOC_042894	chrAnn_random:32737277-32737881	4.37596	39.2814	-3.16617	5e-05	0.000411163	lncRNA	co_expression	BnaC01g09110D	sp|Q54S77|VPS15_DICDI Probable serine/threonine-protein kinase vps15 OS=Dictyostelium discoideum GN=vps15 PE=3 SV=1//5.58534e-38
LNC_005753	XLOC_106345	chrUnn_random:7373525-7374713	0.121794	0.923547	-2.92274	0.0042	0.0183297	lncRNA	co_expression	BnaA06g31030D	sp|P92958|KIN11_ARATH SNF1-related protein kinase catalytic subunit alpha KIN11 OS=Arabidopsis thaliana GN=KIN11 PE=1 SV=1//0
LNC_001661	XLOC_038401	chrA10:2837272-2839156	0.521498	0	inf	5e-05	0.000411163	lncRNA	co_expression	BnaC05g38590D	sp|Q84VW9|CAPP3_ARATH Phosphoenolpyruvate carboxylase 3 OS=Arabidopsis thaliana GN=PPC3 PE=2 SV=2//0
LNC_003613	XLOC_071682	chrC05:22294501-22295864	0.655987	4.38673	-2.74141	5e-05	0.000411163	lncRNA	co_expression	BnaC08g15100D	sp|Q39366|LGUL_BRAOG Putative lactoylglutathione lyase OS=Brassica oleracea var. gemmifera PE=2 SV=1//0
LNC_000668	XLOC_015081	chrA04:16855434-16856359	0.25082	0.82969	-1.72592	0.0134	0.0464513	lncRNA	co_expression	BnaC08g44630D	sp|Q8LDW8|GLO2D_ARATH Probable hydroxyacylglutathione hydrolase 2, chloroplast OS=Arabidopsis thaliana GN=GLX2-4 PE=2 SV=1//0
LNC_000238	XLOC_005485	chrA02:23008802-23009641	0.881199	3.32917	-1.91762	0.0002	0.00142094	lncRNA	co_expression	BnaC08g15100D	sp|Q39366|LGUL_BRAOG Putative lactoylglutathione lyase OS=Brassica oleracea var. gemmifera PE=2 SV=1//0
LNC_003835	XLOC_076021	chrC06:5333589-5345846	0.518643	2.91143	-2.48892	0.00855	0.0324952	lncRNA	co_expression	BnaA01g01750D	sp|P18616|NRPB1_ARATH DNA-directed RNA polymerase II subunit 1 OS=Arabidopsis thaliana GN=NRPB1 PE=1 SV=3//5.54236e-20
LNC_000668	XLOC_015081	chrA04:16855434-16856359	0.25082	0.82969	-1.72592	0.0134	0.0464513	lncRNA	co_expression	BnaA01g01750D	sp|P18616|NRPB1_ARATH DNA-directed RNA polymerase II subunit 1 OS=Arabidopsis thaliana GN=NRPB1 PE=1 SV=3//5.54236e-20
LNC_001900	XLOC_042472	chrAnn_random:23992250-23993600	0.799715	2.36397	-1.56365	5e-05	0.000411163	lncRNA	co_expression	BnaA01g01750D	sp|P18616|NRPB1_ARATH DNA-directed RNA polymerase II subunit 1 OS=Arabidopsis thaliana GN=NRPB1 PE=1 SV=3//5.54236e-20
LNC_002842	XLOC_057656	chrC03:16758504-16759147	1.27758	3.37785	-1.4027	0.0016	0.0083349	lncRNA	co_expression	BnaA01g01750D	sp|P18616|NRPB1_ARATH DNA-directed RNA polymerase II subunit 1 OS=Arabidopsis thaliana GN=NRPB1 PE=1 SV=3//5.54236e-20
LNC_003244	XLOC_065087	chrC04:9542332-9543534	0.434466	4.8114	-3.46914	5e-05	0.000411163	lncRNA	co_expression	BnaA01g01750D	sp|P18616|NRPB1_ARATH DNA-directed RNA polymerase II subunit 1 OS=Arabidopsis thaliana GN=NRPB1 PE=1 SV=3//5.54236e-20
LNC_001891	XLOC_042431	chrAnn_random:23015412-23016459	4.3761	10.9152	-1.31862	5e-05	0.000411163	lncRNA	co_expression	BnaA01g01750D	sp|P18616|NRPB1_ARATH DNA-directed RNA polymerase II subunit 1 OS=Arabidopsis thaliana GN=NRPB1 PE=1 SV=3//5.54236e-20
LNC_003598	XLOC_071559	chrC05:18293667-18295089	0.133285	0.956063	-2.8426	0.00135	0.00724295	lncRNA	co_expression	BnaA01g01750D	sp|P18616|NRPB1_ARATH DNA-directed RNA polymerase II subunit 1 OS=Arabidopsis thaliana GN=NRPB1 PE=1 SV=3//5.54236e-20
LNC_003679	XLOC_073258	chrC05:4456746-4457039	0	3.57813	#NAME?	5e-05	0.000411163	lncRNA	co_expression	BnaA01g01750D	sp|P18616|NRPB1_ARATH DNA-directed RNA polymerase II subunit 1 OS=Arabidopsis thaliana GN=NRPB1 PE=1 SV=3//5.54236e-20
LNC_004945	XLOC_095305	chrC09:32979481-32980411	0.332998	1.86979	-2.48929	0.0005	0.00313553	lncRNA	co_expression	BnaA01g01750D	sp|P18616|NRPB1_ARATH DNA-directed RNA polymerase II subunit 1 OS=Arabidopsis thaliana GN=NRPB1 PE=1 SV=3//5.54236e-20
LNC_005324	XLOC_100682	chrCnn_random:72428498-72429129	0.221082	2.22519	-3.33127	0.0069	0.0273654	lncRNA	co_expression	BnaA01g01750D	sp|P18616|NRPB1_ARATH DNA-directed RNA polymerase II subunit 1 OS=Arabidopsis thaliana GN=NRPB1 PE=1 SV=3//5.54236e-20
LNC_003832	XLOC_075904	chrC06:3532402-3533384	0.707025	6.86192	-3.27878	5e-05	0.000411163	lncRNA	co_expression	BnaA01g01750D	sp|P18616|NRPB1_ARATH DNA-directed RNA polymerase II subunit 1 OS=Arabidopsis thaliana GN=NRPB1 PE=1 SV=3//5.54236e-20
LNC_001354	XLOC_031279	chrA08:12361899-12363907	0	0.467541	#NAME?	0.0085	0.0323443	lncRNA	co_expression	BnaA01g01750D	sp|P18616|NRPB1_ARATH DNA-directed RNA polymerase II subunit 1 OS=Arabidopsis thaliana GN=NRPB1 PE=1 SV=3//5.54236e-20
LNC_001932	XLOC_042894	chrAnn_random:32737277-32737881	4.37596	39.2814	-3.16617	5e-05	0.000411163	lncRNA	co_expression	BnaA01g01750D	sp|P18616|NRPB1_ARATH DNA-directed RNA polymerase II subunit 1 OS=Arabidopsis thaliana GN=NRPB1 PE=1 SV=3//5.54236e-20
LNC_002898	XLOC_058727	chrC03:34154741-34168261	0.228235	0.851716	-1.89985	5e-05	0.000411163	lncRNA	co_expression	BnaA10g20470D	sp|Q9FMP3|DPYS_ARATH Dihydropyrimidinase OS=Arabidopsis thaliana GN=PYD2 PE=1 SV=1//0
LNC_003835	XLOC_076021	chrC06:5333589-5345846	0.518643	2.91143	-2.48892	0.00855	0.0324952	lncRNA	co_expression	BnaA01g27800D	sp|Q9LVI9|DPYD_ARATH Dihydropyrimidine dehydrogenase (NADP(+)), chloroplastic OS=Arabidopsis thaliana GN=PYD1 PE=1 SV=1//0
LNC_003613	XLOC_071682	chrC05:22294501-22295864	0.655987	4.38673	-2.74141	5e-05	0.000411163	lncRNA	co_expression	BnaA10g20470D	sp|Q9FMP3|DPYS_ARATH Dihydropyrimidinase OS=Arabidopsis thaliana GN=PYD2 PE=1 SV=1//0
LNC_001900	XLOC_042472	chrAnn_random:23992250-23993600	0.799715	2.36397	-1.56365	5e-05	0.000411163	lncRNA	co_expression	BnaA10g20470D	sp|Q9FMP3|DPYS_ARATH Dihydropyrimidinase OS=Arabidopsis thaliana GN=PYD2 PE=1 SV=1//0
LNC_002030	XLOC_044363	chrAnn_random:10822690-10825783	0.384345	4.29063	-3.48072	5e-05	0.000411163	lncRNA	co_expression	BnaA10g20470D	sp|Q9FMP3|DPYS_ARATH Dihydropyrimidinase OS=Arabidopsis thaliana GN=PYD2 PE=1 SV=1//0
LNC_005324	XLOC_100682	chrCnn_random:72428498-72429129	0.221082	2.22519	-3.33127	0.0069	0.0273654	lncRNA	co_expression	BnaA01g27800D	sp|Q9LVI9|DPYD_ARATH Dihydropyrimidine dehydrogenase (NADP(+)), chloroplastic OS=Arabidopsis thaliana GN=PYD1 PE=1 SV=1//0
LNC_003832	XLOC_075904	chrC06:3532402-3533384	0.707025	6.86192	-3.27878	5e-05	0.000411163	lncRNA	co_expression	BnaA01g27800D	sp|Q9LVI9|DPYD_ARATH Dihydropyrimidine dehydrogenase (NADP(+)), chloroplastic OS=Arabidopsis thaliana GN=PYD1 PE=1 SV=1//0
LNC_001932	XLOC_042894	chrAnn_random:32737277-32737881	4.37596	39.2814	-3.16617	5e-05	0.000411163	lncRNA	co_expression	BnaA01g27800D	sp|Q9LVI9|DPYD_ARATH Dihydropyrimidine dehydrogenase (NADP(+)), chloroplastic OS=Arabidopsis thaliana GN=PYD1 PE=1 SV=1//0
LNC_002172	XLOC_046342	chrC01:486525-488791	0.231413	1.42817	-2.62563	0.0006	0.00366291	lncRNA	co_expression	BnaC01g02870D	sp|P18616|NRPB1_ARATH DNA-directed RNA polymerase II subunit 1 OS=Arabidopsis thaliana GN=NRPB1 PE=1 SV=3//1.85747e-16
LNC_001891	XLOC_042431	chrAnn_random:23015412-23016459	4.3761	10.9152	-1.31862	5e-05	0.000411163	lncRNA	co_expression	BnaC01g02870D	sp|P18616|NRPB1_ARATH DNA-directed RNA polymerase II subunit 1 OS=Arabidopsis thaliana GN=NRPB1 PE=1 SV=3//1.85747e-16
LNC_001201	XLOC_028366	chrA07:21591414-21592503	0.646347	2.91624	-2.17373	5e-05	0.000411163	lncRNA	co_expression	BnaC01g02870D	sp|P18616|NRPB1_ARATH DNA-directed RNA polymerase II subunit 1 OS=Arabidopsis thaliana GN=NRPB1 PE=1 SV=3//1.85747e-16
LNC_000837	XLOC_019521	chrA05:9961742-9962496	0.256809	1.13347	-2.14198	0.0106	0.0385782	lncRNA	co_expression	BnaC01g02870D	sp|P18616|NRPB1_ARATH DNA-directed RNA polymerase II subunit 1 OS=Arabidopsis thaliana GN=NRPB1 PE=1 SV=3//1.85747e-16
LNC_001932	XLOC_042894	chrAnn_random:32737277-32737881	4.37596	39.2814	-3.16617	5e-05	0.000411163	lncRNA	co_expression	BnaC01g02870D	sp|P18616|NRPB1_ARATH DNA-directed RNA polymerase II subunit 1 OS=Arabidopsis thaliana GN=NRPB1 PE=1 SV=3//1.85747e-16
LNC_005753	XLOC_106345	chrUnn_random:7373525-7374713	0.121794	0.923547	-2.92274	0.0042	0.0183297	lncRNA	co_expression	BnaC01g02870D	sp|P18616|NRPB1_ARATH DNA-directed RNA polymerase II subunit 1 OS=Arabidopsis thaliana GN=NRPB1 PE=1 SV=3//1.85747e-16
LNC_004732	XLOC_092016	chrC09:15389237-15389980	0.658072	1.67928	-1.35152	0.01445	0.0492863	lncRNA	co_expression	BnaC01g40230D	sp|Q9SQG2|APY1_ARATH Apyrase 1 OS=Arabidopsis thaliana GN=APY1 PE=1 SV=1//0
LNC_000668	XLOC_015081	chrA04:16855434-16856359	0.25082	0.82969	-1.72592	0.0134	0.0464513	lncRNA	co_expression	BnaC07g08000D	sp|O04420|URIC_ARATH Uricase OS=Arabidopsis thaliana GN=At2g26230 PE=1 SV=2//0
LNC_002842	XLOC_057656	chrC03:16758504-16759147	1.27758	3.37785	-1.4027	0.0016	0.0083349	lncRNA	co_expression	BnaC07g08000D	sp|O04420|URIC_ARATH Uricase OS=Arabidopsis thaliana GN=At2g26230 PE=1 SV=2//0
LNC_001891	XLOC_042431	chrAnn_random:23015412-23016459	4.3761	10.9152	-1.31862	5e-05	0.000411163	lncRNA	co_expression	BnaC07g08000D	sp|O04420|URIC_ARATH Uricase OS=Arabidopsis thaliana GN=At2g26230 PE=1 SV=2//0
LNC_003598	XLOC_071559	chrC05:18293667-18295089	0.133285	0.956063	-2.8426	0.00135	0.00724295	lncRNA	co_expression	BnaC07g08000D	sp|O04420|URIC_ARATH Uricase OS=Arabidopsis thaliana GN=At2g26230 PE=1 SV=2//0
LNC_005324	XLOC_100682	chrCnn_random:72428498-72429129	0.221082	2.22519	-3.33127	0.0069	0.0273654	lncRNA	co_expression	BnaC07g08000D	sp|O04420|URIC_ARATH Uricase OS=Arabidopsis thaliana GN=At2g26230 PE=1 SV=2//0
LNC_001354	XLOC_031279	chrA08:12361899-12363907	0	0.467541	#NAME?	0.0085	0.0323443	lncRNA	co_expression	BnaC07g08000D	sp|O04420|URIC_ARATH Uricase OS=Arabidopsis thaliana GN=At2g26230 PE=1 SV=2//0
LNC_001932	XLOC_042894	chrAnn_random:32737277-32737881	4.37596	39.2814	-3.16617	5e-05	0.000411163	lncRNA	co_expression	BnaC07g08000D	sp|O04420|URIC_ARATH Uricase OS=Arabidopsis thaliana GN=At2g26230 PE=1 SV=2//0
LNC_001497	XLOC_035294	chrA09:3248368-3249608	2.7214	28.816	-3.40445	5e-05	0.000411163	lncRNA	co_expression	BnaC04g25550D	sp|P42747|UBC14_ARATH Ubiquitin-conjugating enzyme E2 14 OS=Arabidopsis thaliana GN=UBC14 PE=1 SV=1//2.31578e-102
LNC_003835	XLOC_076021	chrC06:5333589-5345846	0.518643	2.91143	-2.48892	0.00855	0.0324952	lncRNA	co_expression	BnaA07g16030D	sp|Q9SCN8|CD48D_ARATH Cell division control protein 48 homolog D OS=Arabidopsis thaliana GN=CDC48D PE=1 SV=1//3.35268e-22
LNC_003835	XLOC_076021	chrC06:5333589-5345846	0.518643	2.91143	-2.48892	0.00855	0.0324952	lncRNA	co_expression	BnaC06g14490D	sp|Q9SCN8|CD48D_ARATH Cell division control protein 48 homolog D OS=Arabidopsis thaliana GN=CDC48D PE=1 SV=1//0
LNC_003613	XLOC_071682	chrC05:22294501-22295864	0.655987	4.38673	-2.74141	5e-05	0.000411163	lncRNA	co_expression	BnaC07g17260D	sp|Q4PE39|SEC23_USTMA Protein transport protein SEC23 OS=Ustilago maydis (strain 521 / FGSC 9021) GN=SEC23 PE=3 SV=1//0
LNC_000668	XLOC_015081	chrA04:16855434-16856359	0.25082	0.82969	-1.72592	0.0134	0.0464513	lncRNA	co_expression	BnaC06g14490D	sp|Q9SCN8|CD48D_ARATH Cell division control protein 48 homolog D OS=Arabidopsis thaliana GN=CDC48D PE=1 SV=1//0
LNC_000668	XLOC_015081	chrA04:16855434-16856359	0.25082	0.82969	-1.72592	0.0134	0.0464513	lncRNA	co_expression	BnaA08g00950D	sp|Q9SYG1|HS174_ARATH 17.4 kDa class III heat shock protein OS=Arabidopsis thaliana GN=HSP17.4B PE=2 SV=1//1.62023e-67
LNC_001476	XLOC_034532	chrA09:29893033-29893347	0	1.68505	#NAME?	0.0007	0.00417462	lncRNA	co_expression	BnaA07g16030D	sp|Q9SCN8|CD48D_ARATH Cell division control protein 48 homolog D OS=Arabidopsis thaliana GN=CDC48D PE=1 SV=1//3.35268e-22
LNC_002842	XLOC_057656	chrC03:16758504-16759147	1.27758	3.37785	-1.4027	0.0016	0.0083349	lncRNA	co_expression	BnaC04g30340D	sp|Q9FHQ3|HS157_ARATH 15.7 kDa heat shock protein, peroxisomal OS=Arabidopsis thaliana GN=HSP15.7 PE=2 SV=1//1.29768e-65
LNC_002842	XLOC_057656	chrC03:16758504-16759147	1.27758	3.37785	-1.4027	0.0016	0.0083349	lncRNA	co_expression	BnaC03g05240D	sp|P29830|HS176_ARATH 17.6 kDa class II heat shock protein OS=Arabidopsis thaliana GN=HSP17.6 PE=2 SV=1//3.05181e-88
LNC_002842	XLOC_057656	chrC03:16758504-16759147	1.27758	3.37785	-1.4027	0.0016	0.0083349	lncRNA	co_expression	BnaA08g00950D	sp|Q9SYG1|HS174_ARATH 17.4 kDa class III heat shock protein OS=Arabidopsis thaliana GN=HSP17.4B PE=2 SV=1//1.62023e-67
LNC_002842	XLOC_057656	chrC03:16758504-16759147	1.27758	3.37785	-1.4027	0.0016	0.0083349	lncRNA	co_expression	BnaC09g44630D	sp|P29830|HS176_ARATH 17.6 kDa class II heat shock protein OS=Arabidopsis thaliana GN=HSP17.6 PE=2 SV=1//5.60701e-86
LNC_003244	XLOC_065087	chrC04:9542332-9543534	0.434466	4.8114	-3.46914	5e-05	0.000411163	lncRNA	co_expression	BnaC03g05240D	sp|P29830|HS176_ARATH 17.6 kDa class II heat shock protein OS=Arabidopsis thaliana GN=HSP17.6 PE=2 SV=1//3.05181e-88
LNC_005455	XLOC_102599	chrCnn_random:25677207-25679485	0.347462	4.90924	-3.82058	5e-05	0.000411163	lncRNA	co_expression	BnaC04g12710D	sp|Q7SZE5|SC23A_DANRE Protein transport protein Sec23A OS=Danio rerio GN=sec23a PE=2 SV=1//1.40447e-14
LNC_003769	XLOC_074677	chrC05:34025718-34026700	0.530421	1.90219	-1.84245	0.00075	0.00442646	lncRNA	co_expression	BnaC07g17260D	sp|Q4PE39|SEC23_USTMA Protein transport protein SEC23 OS=Ustilago maydis (strain 521 / FGSC 9021) GN=SEC23 PE=3 SV=1//0
LNC_003882	XLOC_076617	chrC06:18750695-18751494	0.532563	4.51792	-3.08463	0.00085	0.00492103	lncRNA	co_expression	BnaA08g28280D	sp|Q4PE39|SEC23_USTMA Protein transport protein SEC23 OS=Ustilago maydis (strain 521 / FGSC 9021) GN=SEC23 PE=3 SV=1//0
LNC_003598	XLOC_071559	chrC05:18293667-18295089	0.133285	0.956063	-2.8426	0.00135	0.00724295	lncRNA	co_expression	BnaC09g44630D	sp|P29830|HS176_ARATH 17.6 kDa class II heat shock protein OS=Arabidopsis thaliana GN=HSP17.6 PE=2 SV=1//5.60701e-86
LNC_003598	XLOC_071559	chrC05:18293667-18295089	0.133285	0.956063	-2.8426	0.00135	0.00724295	lncRNA	co_expression	BnaA08g00950D	sp|Q9SYG1|HS174_ARATH 17.4 kDa class III heat shock protein OS=Arabidopsis thaliana GN=HSP17.4B PE=2 SV=1//1.62023e-67
LNC_003598	XLOC_071559	chrC05:18293667-18295089	0.133285	0.956063	-2.8426	0.00135	0.00724295	lncRNA	co_expression	BnaC06g14490D	sp|Q9SCN8|CD48D_ARATH Cell division control protein 48 homolog D OS=Arabidopsis thaliana GN=CDC48D PE=1 SV=1//0
LNC_000611	XLOC_013901	chrA03_random:5163798-5164075	0	2.04913	#NAME?	0.0063	0.0254568	lncRNA	co_expression	BnaC03g05240D	sp|P29830|HS176_ARATH 17.6 kDa class II heat shock protein OS=Arabidopsis thaliana GN=HSP17.6 PE=2 SV=1//3.05181e-88
LNC_001353	XLOC_031279	chrA08:12361899-12363907	0	0.464957	#NAME?	0.01085	0.0393052	lncRNA	co_expression	BnaA09g33490D	sp|Q9SCN8|CD48D_ARATH Cell division control protein 48 homolog D OS=Arabidopsis thaliana GN=CDC48D PE=1 SV=1//0
LNC_004839	XLOC_093758	chrC09:661400-662349	1.64511	31.5692	-4.26226	5e-05	0.000411163	lncRNA	co_expression	BnaC07g17260D	sp|Q4PE39|SEC23_USTMA Protein transport protein SEC23 OS=Ustilago maydis (strain 521 / FGSC 9021) GN=SEC23 PE=3 SV=1//0
LNC_002030	XLOC_044363	chrAnn_random:10822690-10825783	0.384345	4.29063	-3.48072	5e-05	0.000411163	lncRNA	co_expression	BnaA01g02130D	sp|Q9SII8|DSK2B_ARATH Ubiquitin domain-containing protein DSK2b OS=Arabidopsis thaliana GN=DSK2B PE=1 SV=1//0
LNC_002030	XLOC_044363	chrAnn_random:10822690-10825783	0.384345	4.29063	-3.48072	5e-05	0.000411163	lncRNA	co_expression	BnaC07g17260D	sp|Q4PE39|SEC23_USTMA Protein transport protein SEC23 OS=Ustilago maydis (strain 521 / FGSC 9021) GN=SEC23 PE=3 SV=1//0
LNC_005324	XLOC_100682	chrCnn_random:72428498-72429129	0.221082	2.22519	-3.33127	0.0069	0.0273654	lncRNA	co_expression	BnaA07g16030D	sp|Q9SCN8|CD48D_ARATH Cell division control protein 48 homolog D OS=Arabidopsis thaliana GN=CDC48D PE=1 SV=1//3.35268e-22
LNC_005324	XLOC_100682	chrCnn_random:72428498-72429129	0.221082	2.22519	-3.33127	0.0069	0.0273654	lncRNA	co_expression	BnaC06g14490D	sp|Q9SCN8|CD48D_ARATH Cell division control protein 48 homolog D OS=Arabidopsis thaliana GN=CDC48D PE=1 SV=1//0
LNC_005324	XLOC_100682	chrCnn_random:72428498-72429129	0.221082	2.22519	-3.33127	0.0069	0.0273654	lncRNA	co_expression	BnaA08g00950D	sp|Q9SYG1|HS174_ARATH 17.4 kDa class III heat shock protein OS=Arabidopsis thaliana GN=HSP17.4B PE=2 SV=1//1.62023e-67
LNC_000837	XLOC_019521	chrA05:9961742-9962496	0.256809	1.13347	-2.14198	0.0106	0.0385782	lncRNA	co_expression	BnaA07g16030D	sp|Q9SCN8|CD48D_ARATH Cell division control protein 48 homolog D OS=Arabidopsis thaliana GN=CDC48D PE=1 SV=1//3.35268e-22
LNC_000837	XLOC_019521	chrA05:9961742-9962496	0.256809	1.13347	-2.14198	0.0106	0.0385782	lncRNA	co_expression	BnaC06g14490D	sp|Q9SCN8|CD48D_ARATH Cell division control protein 48 homolog D OS=Arabidopsis thaliana GN=CDC48D PE=1 SV=1//0
LNC_000837	XLOC_019521	chrA05:9961742-9962496	0.256809	1.13347	-2.14198	0.0106	0.0385782	lncRNA	co_expression	BnaA08g28280D	sp|Q4PE39|SEC23_USTMA Protein transport protein SEC23 OS=Ustilago maydis (strain 521 / FGSC 9021) GN=SEC23 PE=3 SV=1//0
LNC_003865	XLOC_076449	chrC06:15590537-15591658	0.793003	4.58283	-2.53084	5e-05	0.000411163	lncRNA	co_expression	BnaA01g02130D	sp|Q9SII8|DSK2B_ARATH Ubiquitin domain-containing protein DSK2b OS=Arabidopsis thaliana GN=DSK2B PE=1 SV=1//0
LNC_001354	XLOC_031279	chrA08:12361899-12363907	0	0.467541	#NAME?	0.0085	0.0323443	lncRNA	co_expression	BnaC06g14490D	sp|Q9SCN8|CD48D_ARATH Cell division control protein 48 homolog D OS=Arabidopsis thaliana GN=CDC48D PE=1 SV=1//0
LNC_001354	XLOC_031279	chrA08:12361899-12363907	0	0.467541	#NAME?	0.0085	0.0323443	lncRNA	co_expression	BnaC09g44630D	sp|P29830|HS176_ARATH 17.6 kDa class II heat shock protein OS=Arabidopsis thaliana GN=HSP17.6 PE=2 SV=1//5.60701e-86
LNC_001354	XLOC_031279	chrA08:12361899-12363907	0	0.467541	#NAME?	0.0085	0.0323443	lncRNA	co_expression	BnaA08g00950D	sp|Q9SYG1|HS174_ARATH 17.4 kDa class III heat shock protein OS=Arabidopsis thaliana GN=HSP17.4B PE=2 SV=1//1.62023e-67
LNC_001932	XLOC_042894	chrAnn_random:32737277-32737881	4.37596	39.2814	-3.16617	5e-05	0.000411163	lncRNA	co_expression	BnaC06g14490D	sp|Q9SCN8|CD48D_ARATH Cell division control protein 48 homolog D OS=Arabidopsis thaliana GN=CDC48D PE=1 SV=1//0
LNC_001932	XLOC_042894	chrAnn_random:32737277-32737881	4.37596	39.2814	-3.16617	5e-05	0.000411163	lncRNA	co_expression	BnaA07g16030D	sp|Q9SCN8|CD48D_ARATH Cell division control protein 48 homolog D OS=Arabidopsis thaliana GN=CDC48D PE=1 SV=1//3.35268e-22
LNC_001932	XLOC_042894	chrAnn_random:32737277-32737881	4.37596	39.2814	-3.16617	5e-05	0.000411163	lncRNA	co_expression	BnaA08g28280D	sp|Q4PE39|SEC23_USTMA Protein transport protein SEC23 OS=Ustilago maydis (strain 521 / FGSC 9021) GN=SEC23 PE=3 SV=1//0
LNC_003769	XLOC_074677	chrC05:34025718-34026700	0.530421	1.90219	-1.84245	0.00075	0.00442646	lncRNA	co_expression	BnaC09g08630D	sp|Q0WM29|MMSA_ARATH Methylmalonate-semialdehyde dehydrogenase [acylating], mitochondrial OS=Arabidopsis thaliana GN=ALDH6B2 PE=2 SV=2//0
LNC_002030	XLOC_044363	chrAnn_random:10822690-10825783	0.384345	4.29063	-3.48072	5e-05	0.000411163	lncRNA	co_expression	BnaC09g08630D	sp|Q0WM29|MMSA_ARATH Methylmalonate-semialdehyde dehydrogenase [acylating], mitochondrial OS=Arabidopsis thaliana GN=ALDH6B2 PE=2 SV=2//0
LNC_003835	XLOC_076021	chrC06:5333589-5345846	0.518643	2.91143	-2.48892	0.00855	0.0324952	lncRNA	co_expression	BnaA09g27040D	sp|O48782|HMOX1_ARATH Heme oxygenase 1, chloroplastic OS=Arabidopsis thaliana GN=HO1 PE=1 SV=2//7.73163e-171
LNC_000668	XLOC_015081	chrA04:16855434-16856359	0.25082	0.82969	-1.72592	0.0134	0.0464513	lncRNA	co_expression	BnaA09g27040D	sp|O48782|HMOX1_ARATH Heme oxygenase 1, chloroplastic OS=Arabidopsis thaliana GN=HO1 PE=1 SV=2//7.73163e-171
LNC_002842	XLOC_057656	chrC03:16758504-16759147	1.27758	3.37785	-1.4027	0.0016	0.0083349	lncRNA	co_expression	BnaA09g27040D	sp|O48782|HMOX1_ARATH Heme oxygenase 1, chloroplastic OS=Arabidopsis thaliana GN=HO1 PE=1 SV=2//7.73163e-171
LNC_003244	XLOC_065087	chrC04:9542332-9543534	0.434466	4.8114	-3.46914	5e-05	0.000411163	lncRNA	co_expression	BnaA09g27040D	sp|O48782|HMOX1_ARATH Heme oxygenase 1, chloroplastic OS=Arabidopsis thaliana GN=HO1 PE=1 SV=2//7.73163e-171
LNC_003598	XLOC_071559	chrC05:18293667-18295089	0.133285	0.956063	-2.8426	0.00135	0.00724295	lncRNA	co_expression	BnaA09g27040D	sp|O48782|HMOX1_ARATH Heme oxygenase 1, chloroplastic OS=Arabidopsis thaliana GN=HO1 PE=1 SV=2//7.73163e-171
LNC_000611	XLOC_013901	chrA03_random:5163798-5164075	0	2.04913	#NAME?	0.0063	0.0254568	lncRNA	co_expression	BnaA09g27040D	sp|O48782|HMOX1_ARATH Heme oxygenase 1, chloroplastic OS=Arabidopsis thaliana GN=HO1 PE=1 SV=2//7.73163e-171
LNC_001660	XLOC_038342	chrA10:1999231-1999498	0	2.98862	#NAME?	0.0025	0.0120453	lncRNA	co_expression	BnaA09g27040D	sp|O48782|HMOX1_ARATH Heme oxygenase 1, chloroplastic OS=Arabidopsis thaliana GN=HO1 PE=1 SV=2//7.73163e-171
LNC_005324	XLOC_100682	chrCnn_random:72428498-72429129	0.221082	2.22519	-3.33127	0.0069	0.0273654	lncRNA	co_expression	BnaA09g27040D	sp|O48782|HMOX1_ARATH Heme oxygenase 1, chloroplastic OS=Arabidopsis thaliana GN=HO1 PE=1 SV=2//7.73163e-171
LNC_003832	XLOC_075904	chrC06:3532402-3533384	0.707025	6.86192	-3.27878	5e-05	0.000411163	lncRNA	co_expression	BnaA09g27040D	sp|O48782|HMOX1_ARATH Heme oxygenase 1, chloroplastic OS=Arabidopsis thaliana GN=HO1 PE=1 SV=2//7.73163e-171
LNC_001354	XLOC_031279	chrA08:12361899-12363907	0	0.467541	#NAME?	0.0085	0.0323443	lncRNA	co_expression	BnaA09g27040D	sp|O48782|HMOX1_ARATH Heme oxygenase 1, chloroplastic OS=Arabidopsis thaliana GN=HO1 PE=1 SV=2//7.73163e-171
LNC_001408	XLOC_032711	chrA09:3969866-3972860	1.28013	0.697698	0.875613	0.00385	0.0170828	lncRNA	co_expression	BnaA09g51530D	sp|Q9MAM3|KCS1_ARATH 3-ketoacyl-CoA synthase 1 OS=Arabidopsis thaliana GN=KCS1 PE=2 SV=1//0
LNC_002898	XLOC_058727	chrC03:34154741-34168261	0.228235	0.851716	-1.89985	5e-05	0.000411163	lncRNA	co_expression	BnaC03g13730D	sp|Q9FG77|WRKY2_ARATH Probable WRKY transcription factor 2 OS=Arabidopsis thaliana GN=WRKY2 PE=2 SV=1//1.8905e-62
LNC_004692	XLOC_091194	chrC09:1894978-1895948	0	1.38414	#NAME?	5e-05	0.000411163	lncRNA	co_expression	BnaC08g17850D	sp|Q9LE22|CML27_ARATH Probable calcium-binding protein CML27 OS=Arabidopsis thaliana GN=CML27 PE=1 SV=1//9.83794e-98
LNC_003835	XLOC_076021	chrC06:5333589-5345846	0.518643	2.91143	-2.48892	0.00855	0.0324952	lncRNA	co_expression	BnaA01g31850D	sp|Q8W4L0|CML49_ARATH Probable calcium-binding protein CML49 OS=Arabidopsis thaliana GN=CML49 PE=2 SV=1//6.31167e-113
LNC_003835	XLOC_076021	chrC06:5333589-5345846	0.518643	2.91143	-2.48892	0.00855	0.0324952	lncRNA	co_expression	BnaC07g10990D	sp|Q9FYK2|CML25_ARATH Probable calcium-binding protein CML25 OS=Arabidopsis thaliana GN=CML25 PE=2 SV=1//8.00149e-113
LNC_005164	XLOC_098397	chrCnn_random:29140883-29141363	0	1.25592	#NAME?	5e-05	0.000411163	lncRNA	co_expression	BnaC08g23250D	sp|Q9S744|CML9_ARATH Calmodulin-like protein 9 OS=Arabidopsis thaliana GN=CML9 PE=1 SV=1//8.28389e-18
LNC_005164	XLOC_098397	chrCnn_random:29140883-29141363	0	1.25592	#NAME?	5e-05	0.000411163	lncRNA	co_expression	BnaC07g10990D	sp|Q9FYK2|CML25_ARATH Probable calcium-binding protein CML25 OS=Arabidopsis thaliana GN=CML25 PE=2 SV=1//8.00149e-113
LNC_000668	XLOC_015081	chrA04:16855434-16856359	0.25082	0.82969	-1.72592	0.0134	0.0464513	lncRNA	co_expression	BnaC04g02260D	sp|P93759|CDPKE_ARATH Calcium-dependent protein kinase 14 OS=Arabidopsis thaliana GN=CPK14 PE=2 SV=1//0
LNC_000668	XLOC_015081	chrA04:16855434-16856359	0.25082	0.82969	-1.72592	0.0134	0.0464513	lncRNA	co_expression	BnaA05g02500D	sp|P93759|CDPKE_ARATH Calcium-dependent protein kinase 14 OS=Arabidopsis thaliana GN=CPK14 PE=2 SV=1//0
LNC_000668	XLOC_015081	chrA04:16855434-16856359	0.25082	0.82969	-1.72592	0.0134	0.0464513	lncRNA	co_expression	BnaC07g10990D	sp|Q9FYK2|CML25_ARATH Probable calcium-binding protein CML25 OS=Arabidopsis thaliana GN=CML25 PE=2 SV=1//8.00149e-113
LNC_001476	XLOC_034532	chrA09:29893033-29893347	0	1.68505	#NAME?	0.0007	0.00417462	lncRNA	co_expression	BnaA01g31850D	sp|Q8W4L0|CML49_ARATH Probable calcium-binding protein CML49 OS=Arabidopsis thaliana GN=CML49 PE=2 SV=1//6.31167e-113
LNC_001476	XLOC_034532	chrA09:29893033-29893347	0	1.68505	#NAME?	0.0007	0.00417462	lncRNA	co_expression	BnaC03g19720D	sp|Q9SJ61|CDPKP_ARATH Calcium-dependent protein kinase 25 OS=Arabidopsis thaliana GN=CPK25 PE=2 SV=1//8.80263e-12
LNC_002842	XLOC_057656	chrC03:16758504-16759147	1.27758	3.37785	-1.4027	0.0016	0.0083349	lncRNA	co_expression	BnaC04g02260D	sp|P93759|CDPKE_ARATH Calcium-dependent protein kinase 14 OS=Arabidopsis thaliana GN=CPK14 PE=2 SV=1//0
LNC_002842	XLOC_057656	chrC03:16758504-16759147	1.27758	3.37785	-1.4027	0.0016	0.0083349	lncRNA	co_expression	BnaA05g02500D	sp|P93759|CDPKE_ARATH Calcium-dependent protein kinase 14 OS=Arabidopsis thaliana GN=CPK14 PE=2 SV=1//0
LNC_003244	XLOC_065087	chrC04:9542332-9543534	0.434466	4.8114	-3.46914	5e-05	0.000411163	lncRNA	co_expression	BnaC04g02260D	sp|P93759|CDPKE_ARATH Calcium-dependent protein kinase 14 OS=Arabidopsis thaliana GN=CPK14 PE=2 SV=1//0
LNC_003244	XLOC_065087	chrC04:9542332-9543534	0.434466	4.8114	-3.46914	5e-05	0.000411163	lncRNA	co_expression	BnaC08g17850D	sp|Q9LE22|CML27_ARATH Probable calcium-binding protein CML27 OS=Arabidopsis thaliana GN=CML27 PE=1 SV=1//9.83794e-98
LNC_003882	XLOC_076617	chrC06:18750695-18751494	0.532563	4.51792	-3.08463	0.00085	0.00492103	lncRNA	co_expression	BnaA01g31850D	sp|Q8W4L0|CML49_ARATH Probable calcium-binding protein CML49 OS=Arabidopsis thaliana GN=CML49 PE=2 SV=1//6.31167e-113
LNC_001891	XLOC_042431	chrAnn_random:23015412-23016459	4.3761	10.9152	-1.31862	5e-05	0.000411163	lncRNA	co_expression	BnaC03g13730D	sp|Q9FG77|WRKY2_ARATH Probable WRKY transcription factor 2 OS=Arabidopsis thaliana GN=WRKY2 PE=2 SV=1//1.8905e-62
LNC_003598	XLOC_071559	chrC05:18293667-18295089	0.133285	0.956063	-2.8426	0.00135	0.00724295	lncRNA	co_expression	BnaC04g02260D	sp|P93759|CDPKE_ARATH Calcium-dependent protein kinase 14 OS=Arabidopsis thaliana GN=CPK14 PE=2 SV=1//0
LNC_003598	XLOC_071559	chrC05:18293667-18295089	0.133285	0.956063	-2.8426	0.00135	0.00724295	lncRNA	co_expression	BnaA05g02500D	sp|P93759|CDPKE_ARATH Calcium-dependent protein kinase 14 OS=Arabidopsis thaliana GN=CPK14 PE=2 SV=1//0
LNC_003598	XLOC_071559	chrC05:18293667-18295089	0.133285	0.956063	-2.8426	0.00135	0.00724295	lncRNA	co_expression	BnaC03g13730D	sp|Q9FG77|WRKY2_ARATH Probable WRKY transcription factor 2 OS=Arabidopsis thaliana GN=WRKY2 PE=2 SV=1//1.8905e-62
LNC_003598	XLOC_071559	chrC05:18293667-18295089	0.133285	0.956063	-2.8426	0.00135	0.00724295	lncRNA	co_expression	BnaC07g10990D	sp|Q9FYK2|CML25_ARATH Probable calcium-binding protein CML25 OS=Arabidopsis thaliana GN=CML25 PE=2 SV=1//8.00149e-113
LNC_000611	XLOC_013901	chrA03_random:5163798-5164075	0	2.04913	#NAME?	0.0063	0.0254568	lncRNA	co_expression	BnaC08g17850D	sp|Q9LE22|CML27_ARATH Probable calcium-binding protein CML27 OS=Arabidopsis thaliana GN=CML27 PE=1 SV=1//9.83794e-98
LNC_000611	XLOC_013901	chrA03_random:5163798-5164075	0	2.04913	#NAME?	0.0063	0.0254568	lncRNA	co_expression	BnaC07g10990D	sp|Q9FYK2|CML25_ARATH Probable calcium-binding protein CML25 OS=Arabidopsis thaliana GN=CML25 PE=2 SV=1//8.00149e-113
LNC_001660	XLOC_038342	chrA10:1999231-1999498	0	2.98862	#NAME?	0.0025	0.0120453	lncRNA	co_expression	BnaA01g31850D	sp|Q8W4L0|CML49_ARATH Probable calcium-binding protein CML49 OS=Arabidopsis thaliana GN=CML49 PE=2 SV=1//6.31167e-113
LNC_001660	XLOC_038342	chrA10:1999231-1999498	0	2.98862	#NAME?	0.0025	0.0120453	lncRNA	co_expression	BnaC08g17850D	sp|Q9LE22|CML27_ARATH Probable calcium-binding protein CML27 OS=Arabidopsis thaliana GN=CML27 PE=1 SV=1//9.83794e-98
LNC_001660	XLOC_038342	chrA10:1999231-1999498	0	2.98862	#NAME?	0.0025	0.0120453	lncRNA	co_expression	BnaC08g23250D	sp|Q9S744|CML9_ARATH Calmodulin-like protein 9 OS=Arabidopsis thaliana GN=CML9 PE=1 SV=1//8.28389e-18
LNC_001660	XLOC_038342	chrA10:1999231-1999498	0	2.98862	#NAME?	0.0025	0.0120453	lncRNA	co_expression	BnaC07g10990D	sp|Q9FYK2|CML25_ARATH Probable calcium-binding protein CML25 OS=Arabidopsis thaliana GN=CML25 PE=2 SV=1//8.00149e-113
LNC_005324	XLOC_100682	chrCnn_random:72428498-72429129	0.221082	2.22519	-3.33127	0.0069	0.0273654	lncRNA	co_expression	BnaA01g31850D	sp|Q8W4L0|CML49_ARATH Probable calcium-binding protein CML49 OS=Arabidopsis thaliana GN=CML49 PE=2 SV=1//6.31167e-113
LNC_005324	XLOC_100682	chrCnn_random:72428498-72429129	0.221082	2.22519	-3.33127	0.0069	0.0273654	lncRNA	co_expression	BnaA05g02500D	sp|P93759|CDPKE_ARATH Calcium-dependent protein kinase 14 OS=Arabidopsis thaliana GN=CPK14 PE=2 SV=1//0
LNC_005324	XLOC_100682	chrCnn_random:72428498-72429129	0.221082	2.22519	-3.33127	0.0069	0.0273654	lncRNA	co_expression	BnaC03g13730D	sp|Q9FG77|WRKY2_ARATH Probable WRKY transcription factor 2 OS=Arabidopsis thaliana GN=WRKY2 PE=2 SV=1//1.8905e-62
LNC_003832	XLOC_075904	chrC06:3532402-3533384	0.707025	6.86192	-3.27878	5e-05	0.000411163	lncRNA	co_expression	BnaC08g17850D	sp|Q9LE22|CML27_ARATH Probable calcium-binding protein CML27 OS=Arabidopsis thaliana GN=CML27 PE=1 SV=1//9.83794e-98
LNC_000837	XLOC_019521	chrA05:9961742-9962496	0.256809	1.13347	-2.14198	0.0106	0.0385782	lncRNA	co_expression	BnaA01g31850D	sp|Q8W4L0|CML49_ARATH Probable calcium-binding protein CML49 OS=Arabidopsis thaliana GN=CML49 PE=2 SV=1//6.31167e-113
LNC_001354	XLOC_031279	chrA08:12361899-12363907	0	0.467541	#NAME?	0.0085	0.0323443	lncRNA	co_expression	BnaC04g02260D	sp|P93759|CDPKE_ARATH Calcium-dependent protein kinase 14 OS=Arabidopsis thaliana GN=CPK14 PE=2 SV=1//0
LNC_001354	XLOC_031279	chrA08:12361899-12363907	0	0.467541	#NAME?	0.0085	0.0323443	lncRNA	co_expression	BnaA05g02500D	sp|P93759|CDPKE_ARATH Calcium-dependent protein kinase 14 OS=Arabidopsis thaliana GN=CPK14 PE=2 SV=1//0
LNC_001932	XLOC_042894	chrAnn_random:32737277-32737881	4.37596	39.2814	-3.16617	5e-05	0.000411163	lncRNA	co_expression	BnaA01g31850D	sp|Q8W4L0|CML49_ARATH Probable calcium-binding protein CML49 OS=Arabidopsis thaliana GN=CML49 PE=2 SV=1//6.31167e-113
LNC_001932	XLOC_042894	chrAnn_random:32737277-32737881	4.37596	39.2814	-3.16617	5e-05	0.000411163	lncRNA	co_expression	BnaC03g13730D	sp|Q9FG77|WRKY2_ARATH Probable WRKY transcription factor 2 OS=Arabidopsis thaliana GN=WRKY2 PE=2 SV=1//1.8905e-62
LNC_003793	XLOC_075476	chrC05_random:1106849-1108043	1.16835	11.7691	-3.33246	5e-05	0.000411163	lncRNA	co_expression	BnaC05g41830D	sp|P49598|P2C37_ARATH Protein phosphatase 2C 37 OS=Arabidopsis thaliana GN=PP2CA PE=1 SV=1//0
LNC_003793	XLOC_075476	chrC05_random:1106849-1108043	1.16835	11.7691	-3.33246	5e-05	0.000411163	lncRNA	co_expression	BnaC05g33570D	sp|Q9M7Q5|AI5L4_ARATH ABSCISIC ACID-INSENSITIVE 5-like protein 4 OS=Arabidopsis thaliana GN=ABF1 PE=1 SV=1//1.1818e-99
LNC_003793	XLOC_075476	chrC05_random:1106849-1108043	1.16835	11.7691	-3.33246	5e-05	0.000411163	lncRNA	co_expression	BnaA01g17750D	sp|Q9ZWJ9|ARR2_ARATH Two-component response regulator ARR2 OS=Arabidopsis thaliana GN=ARR2 PE=1 SV=1//0
LNC_002898	XLOC_058727	chrC03:34154741-34168261	0.228235	0.851716	-1.89985	5e-05	0.000411163	lncRNA	co_expression	BnaA03g47830D	sp|P49597|P2C56_ARATH Protein phosphatase 2C 56 OS=Arabidopsis thaliana GN=ABI1 PE=1 SV=2//0
LNC_002898	XLOC_058727	chrC03:34154741-34168261	0.228235	0.851716	-1.89985	5e-05	0.000411163	lncRNA	co_expression	BnaC06g00420D	sp|Q9M7Q4|AI5L5_ARATH ABSCISIC ACID-INSENSITIVE 5-like protein 5 OS=Arabidopsis thaliana GN=ABF2 PE=1 SV=1//2.08226e-46
LNC_002898	XLOC_058727	chrC03:34154741-34168261	0.228235	0.851716	-1.89985	5e-05	0.000411163	lncRNA	co_expression	BnaC08g30850D	sp|O22150|SAU36_ARATH Auxin-responsive protein SAUR36 OS=Arabidopsis thaliana GN=SAUR36 PE=2 SV=1//1.79375e-40
LNC_002898	XLOC_058727	chrC03:34154741-34168261	0.228235	0.851716	-1.89985	5e-05	0.000411163	lncRNA	co_expression	BnaC07g40100D	sp|P49597|P2C56_ARATH Protein phosphatase 2C 56 OS=Arabidopsis thaliana GN=ABI1 PE=1 SV=2//0
LNC_005639	XLOC_105436	chrCnn_random:76601162-76602129	1.35903	5.174	-1.9287	5e-05	0.000411163	lncRNA	co_expression	BnaC05g41830D	sp|P49598|P2C37_ARATH Protein phosphatase 2C 37 OS=Arabidopsis thaliana GN=PP2CA PE=1 SV=1//0
LNC_004692	XLOC_091194	chrC09:1894978-1895948	0	1.38414	#NAME?	5e-05	0.000411163	lncRNA	co_expression	BnaA10g12140D	sp|Q9FIF5|P2C78_ARATH Probable protein phosphatase 2C 78 OS=Arabidopsis thaliana GN=At5g59220 PE=2 SV=1//0
LNC_004692	XLOC_091194	chrC09:1894978-1895948	0	1.38414	#NAME?	5e-05	0.000411163	lncRNA	co_expression	BnaC06g00420D	sp|Q9M7Q4|AI5L5_ARATH ABSCISIC ACID-INSENSITIVE 5-like protein 5 OS=Arabidopsis thaliana GN=ABF2 PE=1 SV=1//2.08226e-46
LNC_004692	XLOC_091194	chrC09:1894978-1895948	0	1.38414	#NAME?	5e-05	0.000411163	lncRNA	co_expression	BnaC04g09030D	sp|Q9SJN0|ABI5_ARATH Protein ABSCISIC ACID-INSENSITIVE 5 OS=Arabidopsis thaliana GN=ABI5 PE=1 SV=1//8.76937e-158
LNC_003835	XLOC_076021	chrC06:5333589-5345846	0.518643	2.91143	-2.48892	0.00855	0.0324952	lncRNA	co_expression	BnaA10g04840D	sp|Q9LNW3|P2C03_ARATH Protein phosphatase 2C 3 OS=Arabidopsis thaliana GN=AIP1 PE=1 SV=1//0
LNC_003835	XLOC_076021	chrC06:5333589-5345846	0.518643	2.91143	-2.48892	0.00855	0.0324952	lncRNA	co_expression	BnaC05g05180D	sp|Q9LNW3|P2C03_ARATH Protein phosphatase 2C 3 OS=Arabidopsis thaliana GN=AIP1 PE=1 SV=1//2.19142e-161
LNC_003835	XLOC_076021	chrC06:5333589-5345846	0.518643	2.91143	-2.48892	0.00855	0.0324952	lncRNA	co_expression	BnaA01g03110D	sp|Q940H6|SRK2E_ARATH Serine/threonine-protein kinase SRK2E OS=Arabidopsis thaliana GN=SRK2E PE=1 SV=1//0
LNC_003835	XLOC_076021	chrC06:5333589-5345846	0.518643	2.91143	-2.48892	0.00855	0.0324952	lncRNA	co_expression	BnaC06g00420D	sp|Q9M7Q4|AI5L5_ARATH ABSCISIC ACID-INSENSITIVE 5-like protein 5 OS=Arabidopsis thaliana GN=ABF2 PE=1 SV=1//2.08226e-46
LNC_003835	XLOC_076021	chrC06:5333589-5345846	0.518643	2.91143	-2.48892	0.00855	0.0324952	lncRNA	co_expression	BnaA09g49440D	sp|Q9LNW3|P2C03_ARATH Protein phosphatase 2C 3 OS=Arabidopsis thaliana GN=AIP1 PE=1 SV=1//0
LNC_003835	XLOC_076021	chrC06:5333589-5345846	0.518643	2.91143	-2.48892	0.00855	0.0324952	lncRNA	co_expression	BnaA01g37370D	sp|P49598|P2C37_ARATH Protein phosphatase 2C 37 OS=Arabidopsis thaliana GN=PP2CA PE=1 SV=1//1.43791e-177
LNC_002172	XLOC_046342	chrC01:486525-488791	0.231413	1.42817	-2.62563	0.0006	0.00366291	lncRNA	co_expression	BnaA10g11080D	sp|O04719|P2C77_ARATH Protein phosphatase 2C 77 OS=Arabidopsis thaliana GN=ABI2 PE=1 SV=1//0
LNC_005164	XLOC_098397	chrCnn_random:29140883-29141363	0	1.25592	#NAME?	5e-05	0.000411163	lncRNA	co_expression	BnaA05g14780D	sp|Q9LYU4|GH312_ARATH 4-substituted benzoates-glutamate ligase GH3.12 OS=Arabidopsis thaliana GN=GH3.12 PE=1 SV=1//0
LNC_005164	XLOC_098397	chrCnn_random:29140883-29141363	0	1.25592	#NAME?	5e-05	0.000411163	lncRNA	co_expression	BnaA07g19530D	sp|Q9LYC1|GID1B_ARATH Gibberellin receptor GID1B OS=Arabidopsis thaliana GN=GID1B PE=1 SV=1//0
LNC_003617	XLOC_071711	chrC05:23489481-23490524	0.25055	3.07985	-3.61969	0.00065	0.00392007	lncRNA	co_expression	BnaA10g12140D	sp|Q9FIF5|P2C78_ARATH Probable protein phosphatase 2C 78 OS=Arabidopsis thaliana GN=At5g59220 PE=2 SV=1//0
LNC_003617	XLOC_071711	chrC05:23489481-23490524	0.25055	3.07985	-3.61969	0.00065	0.00392007	lncRNA	co_expression	BnaC09g34350D	sp|Q9FIF5|P2C78_ARATH Probable protein phosphatase 2C 78 OS=Arabidopsis thaliana GN=At5g59220 PE=2 SV=1//0
LNC_003617	XLOC_071711	chrC05:23489481-23490524	0.25055	3.07985	-3.61969	0.00065	0.00392007	lncRNA	co_expression	BnaA10g28780D	sp|Q9M7Q4|AI5L5_ARATH ABSCISIC ACID-INSENSITIVE 5-like protein 5 OS=Arabidopsis thaliana GN=ABF2 PE=1 SV=1//5.76318e-50
LNC_003613	XLOC_071682	chrC05:22294501-22295864	0.655987	4.38673	-2.74141	5e-05	0.000411163	lncRNA	co_expression	BnaA07g30430D	sp|Q9CAJ0|P2C16_ARATH Protein phosphatase 2C 16 OS=Arabidopsis thaliana GN=HAB1 PE=1 SV=1//0
LNC_003613	XLOC_071682	chrC05:22294501-22295864	0.655987	4.38673	-2.74141	5e-05	0.000411163	lncRNA	co_expression	BnaC07g40100D	sp|P49597|P2C56_ARATH Protein phosphatase 2C 56 OS=Arabidopsis thaliana GN=ABI1 PE=1 SV=2//0
LNC_003613	XLOC_071682	chrC05:22294501-22295864	0.655987	4.38673	-2.74141	5e-05	0.000411163	lncRNA	co_expression	BnaA10g12140D	sp|Q9FIF5|P2C78_ARATH Probable protein phosphatase 2C 78 OS=Arabidopsis thaliana GN=At5g59220 PE=2 SV=1//0
LNC_003613	XLOC_071682	chrC05:22294501-22295864	0.655987	4.38673	-2.74141	5e-05	0.000411163	lncRNA	co_expression	BnaC06g00420D	sp|Q9M7Q4|AI5L5_ARATH ABSCISIC ACID-INSENSITIVE 5-like protein 5 OS=Arabidopsis thaliana GN=ABF2 PE=1 SV=1//2.08226e-46
LNC_003613	XLOC_071682	chrC05:22294501-22295864	0.655987	4.38673	-2.74141	5e-05	0.000411163	lncRNA	co_expression	BnaC08g30850D	sp|O22150|SAU36_ARATH Auxin-responsive protein SAUR36 OS=Arabidopsis thaliana GN=SAUR36 PE=2 SV=1//1.79375e-40
LNC_003613	XLOC_071682	chrC05:22294501-22295864	0.655987	4.38673	-2.74141	5e-05	0.000411163	lncRNA	co_expression	BnaCnng41320D	sp|Q9M7Q2|AI5L7_ARATH ABSCISIC ACID-INSENSITIVE 5-like protein 7 OS=Arabidopsis thaliana GN=ABF4 PE=1 SV=1//2.15229e-150
LNC_003613	XLOC_071682	chrC05:22294501-22295864	0.655987	4.38673	-2.74141	5e-05	0.000411163	lncRNA	co_expression	BnaAnng26550D	sp|Q9M7Q3|AI5L6_ARATH ABSCISIC ACID-INSENSITIVE 5-like protein 6 OS=Arabidopsis thaliana GN=ABF3 PE=1 SV=1//6.59809e-168
LNC_001706	XLOC_039579	chrA10:488717-489252	0.847378	3.94114	-2.21753	0.001	0.00564214	lncRNA	co_expression	BnaA09g04600D	sp|Q708Y0|EBF2_ARATH EIN3-binding F-box protein 2 OS=Arabidopsis thaliana GN=EBF2 PE=1 SV=1//0
LNC_000668	XLOC_015081	chrA04:16855434-16856359	0.25082	0.82969	-1.72592	0.0134	0.0464513	lncRNA	co_expression	BnaA10g04840D	sp|Q9LNW3|P2C03_ARATH Protein phosphatase 2C 3 OS=Arabidopsis thaliana GN=AIP1 PE=1 SV=1//0
LNC_000668	XLOC_015081	chrA04:16855434-16856359	0.25082	0.82969	-1.72592	0.0134	0.0464513	lncRNA	co_expression	BnaA01g03110D	sp|Q940H6|SRK2E_ARATH Serine/threonine-protein kinase SRK2E OS=Arabidopsis thaliana GN=SRK2E PE=1 SV=1//0
LNC_000668	XLOC_015081	chrA04:16855434-16856359	0.25082	0.82969	-1.72592	0.0134	0.0464513	lncRNA	co_expression	BnaCnng55170D	sp|Q9LYC1|GID1B_ARATH Gibberellin receptor GID1B OS=Arabidopsis thaliana GN=GID1B PE=1 SV=1//0
LNC_000668	XLOC_015081	chrA04:16855434-16856359	0.25082	0.82969	-1.72592	0.0134	0.0464513	lncRNA	co_expression	BnaC06g00420D	sp|Q9M7Q4|AI5L5_ARATH ABSCISIC ACID-INSENSITIVE 5-like protein 5 OS=Arabidopsis thaliana GN=ABF2 PE=1 SV=1//2.08226e-46
LNC_001476	XLOC_034532	chrA09:29893033-29893347	0	1.68505	#NAME?	0.0007	0.00417462	lncRNA	co_expression	BnaC05g05180D	sp|Q9LNW3|P2C03_ARATH Protein phosphatase 2C 3 OS=Arabidopsis thaliana GN=AIP1 PE=1 SV=1//2.19142e-161
LNC_001476	XLOC_034532	chrA09:29893033-29893347	0	1.68505	#NAME?	0.0007	0.00417462	lncRNA	co_expression	BnaA05g14780D	sp|Q9LYU4|GH312_ARATH 4-substituted benzoates-glutamate ligase GH3.12 OS=Arabidopsis thaliana GN=GH3.12 PE=1 SV=1//0
LNC_001900	XLOC_042472	chrAnn_random:23992250-23993600	0.799715	2.36397	-1.56365	5e-05	0.000411163	lncRNA	co_expression	BnaA07g30430D	sp|Q9CAJ0|P2C16_ARATH Protein phosphatase 2C 16 OS=Arabidopsis thaliana GN=HAB1 PE=1 SV=1//0
LNC_001900	XLOC_042472	chrAnn_random:23992250-23993600	0.799715	2.36397	-1.56365	5e-05	0.000411163	lncRNA	co_expression	BnaC07g40100D	sp|P49597|P2C56_ARATH Protein phosphatase 2C 56 OS=Arabidopsis thaliana GN=ABI1 PE=1 SV=2//0
LNC_001900	XLOC_042472	chrAnn_random:23992250-23993600	0.799715	2.36397	-1.56365	5e-05	0.000411163	lncRNA	co_expression	BnaC06g00420D	sp|Q9M7Q4|AI5L5_ARATH ABSCISIC ACID-INSENSITIVE 5-like protein 5 OS=Arabidopsis thaliana GN=ABF2 PE=1 SV=1//2.08226e-46
LNC_001900	XLOC_042472	chrAnn_random:23992250-23993600	0.799715	2.36397	-1.56365	5e-05	0.000411163	lncRNA	co_expression	BnaC08g30850D	sp|O22150|SAU36_ARATH Auxin-responsive protein SAUR36 OS=Arabidopsis thaliana GN=SAUR36 PE=2 SV=1//1.79375e-40
LNC_002842	XLOC_057656	chrC03:16758504-16759147	1.27758	3.37785	-1.4027	0.0016	0.0083349	lncRNA	co_expression	BnaA10g04840D	sp|Q9LNW3|P2C03_ARATH Protein phosphatase 2C 3 OS=Arabidopsis thaliana GN=AIP1 PE=1 SV=1//0
LNC_002842	XLOC_057656	chrC03:16758504-16759147	1.27758	3.37785	-1.4027	0.0016	0.0083349	lncRNA	co_expression	BnaC07g40100D	sp|P49597|P2C56_ARATH Protein phosphatase 2C 56 OS=Arabidopsis thaliana GN=ABI1 PE=1 SV=2//0
LNC_002842	XLOC_057656	chrC03:16758504-16759147	1.27758	3.37785	-1.4027	0.0016	0.0083349	lncRNA	co_expression	BnaC06g00420D	sp|Q9M7Q4|AI5L5_ARATH ABSCISIC ACID-INSENSITIVE 5-like protein 5 OS=Arabidopsis thaliana GN=ABF2 PE=1 SV=1//2.08226e-46
LNC_003244	XLOC_065087	chrC04:9542332-9543534	0.434466	4.8114	-3.46914	5e-05	0.000411163	lncRNA	co_expression	BnaC07g40100D	sp|P49597|P2C56_ARATH Protein phosphatase 2C 56 OS=Arabidopsis thaliana GN=ABI1 PE=1 SV=2//0
LNC_003244	XLOC_065087	chrC04:9542332-9543534	0.434466	4.8114	-3.46914	5e-05	0.000411163	lncRNA	co_expression	BnaC06g00420D	sp|Q9M7Q4|AI5L5_ARATH ABSCISIC ACID-INSENSITIVE 5-like protein 5 OS=Arabidopsis thaliana GN=ABF2 PE=1 SV=1//2.08226e-46
LNC_002561	XLOC_052629	chrC02:32653285-32654267	6.21723	37.64	-2.59792	5e-05	0.000411163	lncRNA	co_expression	BnaC06g33910D	sp|Q9CAJ0|P2C16_ARATH Protein phosphatase 2C 16 OS=Arabidopsis thaliana GN=HAB1 PE=1 SV=1//0
LNC_003769	XLOC_074677	chrC05:34025718-34026700	0.530421	1.90219	-1.84245	0.00075	0.00442646	lncRNA	co_expression	BnaA01g17750D	sp|Q9ZWJ9|ARR2_ARATH Two-component response regulator ARR2 OS=Arabidopsis thaliana GN=ARR2 PE=1 SV=1//0
LNC_003769	XLOC_074677	chrC05:34025718-34026700	0.530421	1.90219	-1.84245	0.00075	0.00442646	lncRNA	co_expression	BnaA07g30430D	sp|Q9CAJ0|P2C16_ARATH Protein phosphatase 2C 16 OS=Arabidopsis thaliana GN=HAB1 PE=1 SV=1//0
LNC_003769	XLOC_074677	chrC05:34025718-34026700	0.530421	1.90219	-1.84245	0.00075	0.00442646	lncRNA	co_expression	BnaC07g40100D	sp|P49597|P2C56_ARATH Protein phosphatase 2C 56 OS=Arabidopsis thaliana GN=ABI1 PE=1 SV=2//0
LNC_003769	XLOC_074677	chrC05:34025718-34026700	0.530421	1.90219	-1.84245	0.00075	0.00442646	lncRNA	co_expression	BnaC07g44670D	sp|Q9M7Q3|AI5L6_ARATH ABSCISIC ACID-INSENSITIVE 5-like protein 6 OS=Arabidopsis thaliana GN=ABF3 PE=1 SV=1//6.73492e-174
LNC_003769	XLOC_074677	chrC05:34025718-34026700	0.530421	1.90219	-1.84245	0.00075	0.00442646	lncRNA	co_expression	BnaC08g30850D	sp|O22150|SAU36_ARATH Auxin-responsive protein SAUR36 OS=Arabidopsis thaliana GN=SAUR36 PE=2 SV=1//1.79375e-40
LNC_003769	XLOC_074677	chrC05:34025718-34026700	0.530421	1.90219	-1.84245	0.00075	0.00442646	lncRNA	co_expression	BnaA03g47830D	sp|P49597|P2C56_ARATH Protein phosphatase 2C 56 OS=Arabidopsis thaliana GN=ABI1 PE=1 SV=2//0
LNC_003769	XLOC_074677	chrC05:34025718-34026700	0.530421	1.90219	-1.84245	0.00075	0.00442646	lncRNA	co_expression	BnaAnng26550D	sp|Q9M7Q3|AI5L6_ARATH ABSCISIC ACID-INSENSITIVE 5-like protein 6 OS=Arabidopsis thaliana GN=ABF3 PE=1 SV=1//6.59809e-168
LNC_003882	XLOC_076617	chrC06:18750695-18751494	0.532563	4.51792	-3.08463	0.00085	0.00492103	lncRNA	co_expression	BnaC05g05180D	sp|Q9LNW3|P2C03_ARATH Protein phosphatase 2C 3 OS=Arabidopsis thaliana GN=AIP1 PE=1 SV=1//2.19142e-161
LNC_003882	XLOC_076617	chrC06:18750695-18751494	0.532563	4.51792	-3.08463	0.00085	0.00492103	lncRNA	co_expression	BnaC09g34350D	sp|Q9FIF5|P2C78_ARATH Probable protein phosphatase 2C 78 OS=Arabidopsis thaliana GN=At5g59220 PE=2 SV=1//0
LNC_003882	XLOC_076617	chrC06:18750695-18751494	0.532563	4.51792	-3.08463	0.00085	0.00492103	lncRNA	co_expression	BnaA10g11080D	sp|O04719|P2C77_ARATH Protein phosphatase 2C 77 OS=Arabidopsis thaliana GN=ABI2 PE=1 SV=1//0
LNC_003882	XLOC_076617	chrC06:18750695-18751494	0.532563	4.51792	-3.08463	0.00085	0.00492103	lncRNA	co_expression	BnaC09g53650D	sp|O04719|P2C77_ARATH Protein phosphatase 2C 77 OS=Arabidopsis thaliana GN=ABI2 PE=1 SV=1//0
LNC_001891	XLOC_042431	chrAnn_random:23015412-23016459	4.3761	10.9152	-1.31862	5e-05	0.000411163	lncRNA	co_expression	BnaA10g04840D	sp|Q9LNW3|P2C03_ARATH Protein phosphatase 2C 3 OS=Arabidopsis thaliana GN=AIP1 PE=1 SV=1//0
LNC_001891	XLOC_042431	chrAnn_random:23015412-23016459	4.3761	10.9152	-1.31862	5e-05	0.000411163	lncRNA	co_expression	BnaA07g30430D	sp|Q9CAJ0|P2C16_ARATH Protein phosphatase 2C 16 OS=Arabidopsis thaliana GN=HAB1 PE=1 SV=1//0
LNC_001891	XLOC_042431	chrAnn_random:23015412-23016459	4.3761	10.9152	-1.31862	5e-05	0.000411163	lncRNA	co_expression	BnaA03g47830D	sp|P49597|P2C56_ARATH Protein phosphatase 2C 56 OS=Arabidopsis thaliana GN=ABI1 PE=1 SV=2//0
LNC_001891	XLOC_042431	chrAnn_random:23015412-23016459	4.3761	10.9152	-1.31862	5e-05	0.000411163	lncRNA	co_expression	BnaC07g40100D	sp|P49597|P2C56_ARATH Protein phosphatase 2C 56 OS=Arabidopsis thaliana GN=ABI1 PE=1 SV=2//0
LNC_001891	XLOC_042431	chrAnn_random:23015412-23016459	4.3761	10.9152	-1.31862	5e-05	0.000411163	lncRNA	co_expression	BnaC08g30850D	sp|O22150|SAU36_ARATH Auxin-responsive protein SAUR36 OS=Arabidopsis thaliana GN=SAUR36 PE=2 SV=1//1.79375e-40
LNC_001891	XLOC_042431	chrAnn_random:23015412-23016459	4.3761	10.9152	-1.31862	5e-05	0.000411163	lncRNA	co_expression	BnaC01g04330D	sp|Q9M7Q3|AI5L6_ARATH ABSCISIC ACID-INSENSITIVE 5-like protein 6 OS=Arabidopsis thaliana GN=ABF3 PE=1 SV=1//7.34354e-61
LNC_001891	XLOC_042431	chrAnn_random:23015412-23016459	4.3761	10.9152	-1.31862	5e-05	0.000411163	lncRNA	co_expression	BnaC06g05090D	sp|O24408|IAA18_ARATH Auxin-responsive protein IAA18 OS=Arabidopsis thaliana GN=IAA18 PE=1 SV=2//1.45252e-135
LNC_003598	XLOC_071559	chrC05:18293667-18295089	0.133285	0.956063	-2.8426	0.00135	0.00724295	lncRNA	co_expression	BnaA10g04840D	sp|Q9LNW3|P2C03_ARATH Protein phosphatase 2C 3 OS=Arabidopsis thaliana GN=AIP1 PE=1 SV=1//0
LNC_003598	XLOC_071559	chrC05:18293667-18295089	0.133285	0.956063	-2.8426	0.00135	0.00724295	lncRNA	co_expression	BnaC07g11340D	sp|Q9C5U1|AHK3_ARATH Histidine kinase 3 OS=Arabidopsis thaliana GN=AHK3 PE=1 SV=1//0
LNC_003598	XLOC_071559	chrC05:18293667-18295089	0.133285	0.956063	-2.8426	0.00135	0.00724295	lncRNA	co_expression	BnaA01g03110D	sp|Q940H6|SRK2E_ARATH Serine/threonine-protein kinase SRK2E OS=Arabidopsis thaliana GN=SRK2E PE=1 SV=1//0
LNC_003598	XLOC_071559	chrC05:18293667-18295089	0.133285	0.956063	-2.8426	0.00135	0.00724295	lncRNA	co_expression	BnaCnng55170D	sp|Q9LYC1|GID1B_ARATH Gibberellin receptor GID1B OS=Arabidopsis thaliana GN=GID1B PE=1 SV=1//0
LNC_003598	XLOC_071559	chrC05:18293667-18295089	0.133285	0.956063	-2.8426	0.00135	0.00724295	lncRNA	co_expression	BnaC06g00420D	sp|Q9M7Q4|AI5L5_ARATH ABSCISIC ACID-INSENSITIVE 5-like protein 5 OS=Arabidopsis thaliana GN=ABF2 PE=1 SV=1//2.08226e-46
LNC_003598	XLOC_071559	chrC05:18293667-18295089	0.133285	0.956063	-2.8426	0.00135	0.00724295	lncRNA	co_expression	BnaC06g05090D	sp|O24408|IAA18_ARATH Auxin-responsive protein IAA18 OS=Arabidopsis thaliana GN=IAA18 PE=1 SV=2//1.45252e-135
LNC_003598	XLOC_071559	chrC05:18293667-18295089	0.133285	0.956063	-2.8426	0.00135	0.00724295	lncRNA	co_expression	BnaA09g49440D	sp|Q9LNW3|P2C03_ARATH Protein phosphatase 2C 3 OS=Arabidopsis thaliana GN=AIP1 PE=1 SV=1//0
LNC_003598	XLOC_071559	chrC05:18293667-18295089	0.133285	0.956063	-2.8426	0.00135	0.00724295	lncRNA	co_expression	BnaC07g40100D	sp|P49597|P2C56_ARATH Protein phosphatase 2C 56 OS=Arabidopsis thaliana GN=ABI1 PE=1 SV=2//0
LNC_003598	XLOC_071559	chrC05:18293667-18295089	0.133285	0.956063	-2.8426	0.00135	0.00724295	lncRNA	co_expression	BnaC08g30850D	sp|O22150|SAU36_ARATH Auxin-responsive protein SAUR36 OS=Arabidopsis thaliana GN=SAUR36 PE=2 SV=1//1.79375e-40
LNC_003679	XLOC_073258	chrC05:4456746-4457039	0	3.57813	#NAME?	5e-05	0.000411163	lncRNA	co_expression	BnaA10g04840D	sp|Q9LNW3|P2C03_ARATH Protein phosphatase 2C 3 OS=Arabidopsis thaliana GN=AIP1 PE=1 SV=1//0
LNC_003679	XLOC_073258	chrC05:4456746-4457039	0	3.57813	#NAME?	5e-05	0.000411163	lncRNA	co_expression	BnaA05g27660D	sp|P49598|P2C37_ARATH Protein phosphatase 2C 37 OS=Arabidopsis thaliana GN=PP2CA PE=1 SV=1//0
LNC_003679	XLOC_073258	chrC05:4456746-4457039	0	3.57813	#NAME?	5e-05	0.000411163	lncRNA	co_expression	BnaA10g12140D	sp|Q9FIF5|P2C78_ARATH Probable protein phosphatase 2C 78 OS=Arabidopsis thaliana GN=At5g59220 PE=2 SV=1//0
LNC_003679	XLOC_073258	chrC05:4456746-4457039	0	3.57813	#NAME?	5e-05	0.000411163	lncRNA	co_expression	BnaC06g00420D	sp|Q9M7Q4|AI5L5_ARATH ABSCISIC ACID-INSENSITIVE 5-like protein 5 OS=Arabidopsis thaliana GN=ABF2 PE=1 SV=1//2.08226e-46
LNC_003679	XLOC_073258	chrC05:4456746-4457039	0	3.57813	#NAME?	5e-05	0.000411163	lncRNA	co_expression	BnaA09g49440D	sp|Q9LNW3|P2C03_ARATH Protein phosphatase 2C 3 OS=Arabidopsis thaliana GN=AIP1 PE=1 SV=1//0
LNC_001353	XLOC_031279	chrA08:12361899-12363907	0	0.464957	#NAME?	0.01085	0.0393052	lncRNA	co_expression	BnaA05g27660D	sp|P49598|P2C37_ARATH Protein phosphatase 2C 37 OS=Arabidopsis thaliana GN=PP2CA PE=1 SV=1//0
LNC_001353	XLOC_031279	chrA08:12361899-12363907	0	0.464957	#NAME?	0.01085	0.0393052	lncRNA	co_expression	BnaA10g12140D	sp|Q9FIF5|P2C78_ARATH Probable protein phosphatase 2C 78 OS=Arabidopsis thaliana GN=At5g59220 PE=2 SV=1//0
LNC_004945	XLOC_095305	chrC09:32979481-32980411	0.332998	1.86979	-2.48929	0.0005	0.00313553	lncRNA	co_expression	BnaA10g04840D	sp|Q9LNW3|P2C03_ARATH Protein phosphatase 2C 3 OS=Arabidopsis thaliana GN=AIP1 PE=1 SV=1//0
LNC_004945	XLOC_095305	chrC09:32979481-32980411	0.332998	1.86979	-2.48929	0.0005	0.00313553	lncRNA	co_expression	BnaC07g40100D	sp|P49597|P2C56_ARATH Protein phosphatase 2C 56 OS=Arabidopsis thaliana GN=ABI1 PE=1 SV=2//0
LNC_004945	XLOC_095305	chrC09:32979481-32980411	0.332998	1.86979	-2.48929	0.0005	0.00313553	lncRNA	co_expression	BnaC06g00420D	sp|Q9M7Q4|AI5L5_ARATH ABSCISIC ACID-INSENSITIVE 5-like protein 5 OS=Arabidopsis thaliana GN=ABF2 PE=1 SV=1//2.08226e-46
LNC_004945	XLOC_095305	chrC09:32979481-32980411	0.332998	1.86979	-2.48929	0.0005	0.00313553	lncRNA	co_expression	BnaC08g30850D	sp|O22150|SAU36_ARATH Auxin-responsive protein SAUR36 OS=Arabidopsis thaliana GN=SAUR36 PE=2 SV=1//1.79375e-40
LNC_004945	XLOC_095305	chrC09:32979481-32980411	0.332998	1.86979	-2.48929	0.0005	0.00313553	lncRNA	co_expression	BnaC06g05090D	sp|O24408|IAA18_ARATH Auxin-responsive protein IAA18 OS=Arabidopsis thaliana GN=IAA18 PE=1 SV=2//1.45252e-135
LNC_004945	XLOC_095305	chrC09:32979481-32980411	0.332998	1.86979	-2.48929	0.0005	0.00313553	lncRNA	co_expression	BnaA03g47830D	sp|P49597|P2C56_ARATH Protein phosphatase 2C 56 OS=Arabidopsis thaliana GN=ABI1 PE=1 SV=2//0
LNC_004839	XLOC_093758	chrC09:661400-662349	1.64511	31.5692	-4.26226	5e-05	0.000411163	lncRNA	co_expression	BnaC07g44670D	sp|Q9M7Q3|AI5L6_ARATH ABSCISIC ACID-INSENSITIVE 5-like protein 6 OS=Arabidopsis thaliana GN=ABF3 PE=1 SV=1//6.73492e-174
LNC_004839	XLOC_093758	chrC09:661400-662349	1.64511	31.5692	-4.26226	5e-05	0.000411163	lncRNA	co_expression	BnaA07g30430D	sp|Q9CAJ0|P2C16_ARATH Protein phosphatase 2C 16 OS=Arabidopsis thaliana GN=HAB1 PE=1 SV=1//0
LNC_004839	XLOC_093758	chrC09:661400-662349	1.64511	31.5692	-4.26226	5e-05	0.000411163	lncRNA	co_expression	BnaC05g33570D	sp|Q9M7Q5|AI5L4_ARATH ABSCISIC ACID-INSENSITIVE 5-like protein 4 OS=Arabidopsis thaliana GN=ABF1 PE=1 SV=1//1.1818e-99
LNC_001660	XLOC_038342	chrA10:1999231-1999498	0	2.98862	#NAME?	0.0025	0.0120453	lncRNA	co_expression	BnaC05g05180D	sp|Q9LNW3|P2C03_ARATH Protein phosphatase 2C 3 OS=Arabidopsis thaliana GN=AIP1 PE=1 SV=1//2.19142e-161
LNC_001660	XLOC_038342	chrA10:1999231-1999498	0	2.98862	#NAME?	0.0025	0.0120453	lncRNA	co_expression	BnaA07g19530D	sp|Q9LYC1|GID1B_ARATH Gibberellin receptor GID1B OS=Arabidopsis thaliana GN=GID1B PE=1 SV=1//0
LNC_001660	XLOC_038342	chrA10:1999231-1999498	0	2.98862	#NAME?	0.0025	0.0120453	lncRNA	co_expression	BnaA05g14780D	sp|Q9LYU4|GH312_ARATH 4-substituted benzoates-glutamate ligase GH3.12 OS=Arabidopsis thaliana GN=GH3.12 PE=1 SV=1//0
LNC_003644	XLOC_072214	chrC05:36106332-36109310	0.254678	1.74249	-2.7744	0.00045	0.00286693	lncRNA	co_expression	BnaC05g41830D	sp|P49598|P2C37_ARATH Protein phosphatase 2C 37 OS=Arabidopsis thaliana GN=PP2CA PE=1 SV=1//0
LNC_002030	XLOC_044363	chrAnn_random:10822690-10825783	0.384345	4.29063	-3.48072	5e-05	0.000411163	lncRNA	co_expression	BnaA07g30430D	sp|Q9CAJ0|P2C16_ARATH Protein phosphatase 2C 16 OS=Arabidopsis thaliana GN=HAB1 PE=1 SV=1//0
LNC_002030	XLOC_044363	chrAnn_random:10822690-10825783	0.384345	4.29063	-3.48072	5e-05	0.000411163	lncRNA	co_expression	BnaC07g11340D	sp|Q9C5U1|AHK3_ARATH Histidine kinase 3 OS=Arabidopsis thaliana GN=AHK3 PE=1 SV=1//0
LNC_002030	XLOC_044363	chrAnn_random:10822690-10825783	0.384345	4.29063	-3.48072	5e-05	0.000411163	lncRNA	co_expression	BnaA10g28780D	sp|Q9M7Q4|AI5L5_ARATH ABSCISIC ACID-INSENSITIVE 5-like protein 5 OS=Arabidopsis thaliana GN=ABF2 PE=1 SV=1//5.76318e-50
LNC_002030	XLOC_044363	chrAnn_random:10822690-10825783	0.384345	4.29063	-3.48072	5e-05	0.000411163	lncRNA	co_expression	BnaC05g33570D	sp|Q9M7Q5|AI5L4_ARATH ABSCISIC ACID-INSENSITIVE 5-like protein 4 OS=Arabidopsis thaliana GN=ABF1 PE=1 SV=1//1.1818e-99
LNC_002030	XLOC_044363	chrAnn_random:10822690-10825783	0.384345	4.29063	-3.48072	5e-05	0.000411163	lncRNA	co_expression	BnaC07g40100D	sp|P49597|P2C56_ARATH Protein phosphatase 2C 56 OS=Arabidopsis thaliana GN=ABI1 PE=1 SV=2//0
LNC_002030	XLOC_044363	chrAnn_random:10822690-10825783	0.384345	4.29063	-3.48072	5e-05	0.000411163	lncRNA	co_expression	BnaC07g44670D	sp|Q9M7Q3|AI5L6_ARATH ABSCISIC ACID-INSENSITIVE 5-like protein 6 OS=Arabidopsis thaliana GN=ABF3 PE=1 SV=1//6.73492e-174
LNC_002030	XLOC_044363	chrAnn_random:10822690-10825783	0.384345	4.29063	-3.48072	5e-05	0.000411163	lncRNA	co_expression	BnaC08g30850D	sp|O22150|SAU36_ARATH Auxin-responsive protein SAUR36 OS=Arabidopsis thaliana GN=SAUR36 PE=2 SV=1//1.79375e-40
LNC_002030	XLOC_044363	chrAnn_random:10822690-10825783	0.384345	4.29063	-3.48072	5e-05	0.000411163	lncRNA	co_expression	BnaA03g47830D	sp|P49597|P2C56_ARATH Protein phosphatase 2C 56 OS=Arabidopsis thaliana GN=ABI1 PE=1 SV=2//0
LNC_002030	XLOC_044363	chrAnn_random:10822690-10825783	0.384345	4.29063	-3.48072	5e-05	0.000411163	lncRNA	co_expression	BnaAnng26550D	sp|Q9M7Q3|AI5L6_ARATH ABSCISIC ACID-INSENSITIVE 5-like protein 6 OS=Arabidopsis thaliana GN=ABF3 PE=1 SV=1//6.59809e-168
LNC_002030	XLOC_044363	chrAnn_random:10822690-10825783	0.384345	4.29063	-3.48072	5e-05	0.000411163	lncRNA	co_expression	BnaA10g11080D	sp|O04719|P2C77_ARATH Protein phosphatase 2C 77 OS=Arabidopsis thaliana GN=ABI2 PE=1 SV=1//0
LNC_005324	XLOC_100682	chrCnn_random:72428498-72429129	0.221082	2.22519	-3.33127	0.0069	0.0273654	lncRNA	co_expression	BnaA10g04840D	sp|Q9LNW3|P2C03_ARATH Protein phosphatase 2C 3 OS=Arabidopsis thaliana GN=AIP1 PE=1 SV=1//0
LNC_005324	XLOC_100682	chrCnn_random:72428498-72429129	0.221082	2.22519	-3.33127	0.0069	0.0273654	lncRNA	co_expression	BnaC05g05180D	sp|Q9LNW3|P2C03_ARATH Protein phosphatase 2C 3 OS=Arabidopsis thaliana GN=AIP1 PE=1 SV=1//2.19142e-161
LNC_005324	XLOC_100682	chrCnn_random:72428498-72429129	0.221082	2.22519	-3.33127	0.0069	0.0273654	lncRNA	co_expression	BnaA03g47830D	sp|P49597|P2C56_ARATH Protein phosphatase 2C 56 OS=Arabidopsis thaliana GN=ABI1 PE=1 SV=2//0
LNC_005324	XLOC_100682	chrCnn_random:72428498-72429129	0.221082	2.22519	-3.33127	0.0069	0.0273654	lncRNA	co_expression	BnaC07g40100D	sp|P49597|P2C56_ARATH Protein phosphatase 2C 56 OS=Arabidopsis thaliana GN=ABI1 PE=1 SV=2//0
LNC_005324	XLOC_100682	chrCnn_random:72428498-72429129	0.221082	2.22519	-3.33127	0.0069	0.0273654	lncRNA	co_expression	BnaA01g03110D	sp|Q940H6|SRK2E_ARATH Serine/threonine-protein kinase SRK2E OS=Arabidopsis thaliana GN=SRK2E PE=1 SV=1//0
LNC_005324	XLOC_100682	chrCnn_random:72428498-72429129	0.221082	2.22519	-3.33127	0.0069	0.0273654	lncRNA	co_expression	BnaCnng55170D	sp|Q9LYC1|GID1B_ARATH Gibberellin receptor GID1B OS=Arabidopsis thaliana GN=GID1B PE=1 SV=1//0
LNC_005324	XLOC_100682	chrCnn_random:72428498-72429129	0.221082	2.22519	-3.33127	0.0069	0.0273654	lncRNA	co_expression	BnaC06g00420D	sp|Q9M7Q4|AI5L5_ARATH ABSCISIC ACID-INSENSITIVE 5-like protein 5 OS=Arabidopsis thaliana GN=ABF2 PE=1 SV=1//2.08226e-46
LNC_005324	XLOC_100682	chrCnn_random:72428498-72429129	0.221082	2.22519	-3.33127	0.0069	0.0273654	lncRNA	co_expression	BnaC08g30850D	sp|O22150|SAU36_ARATH Auxin-responsive protein SAUR36 OS=Arabidopsis thaliana GN=SAUR36 PE=2 SV=1//1.79375e-40
LNC_005324	XLOC_100682	chrCnn_random:72428498-72429129	0.221082	2.22519	-3.33127	0.0069	0.0273654	lncRNA	co_expression	BnaC01g04330D	sp|Q9M7Q3|AI5L6_ARATH ABSCISIC ACID-INSENSITIVE 5-like protein 6 OS=Arabidopsis thaliana GN=ABF3 PE=1 SV=1//7.34354e-61
LNC_005324	XLOC_100682	chrCnn_random:72428498-72429129	0.221082	2.22519	-3.33127	0.0069	0.0273654	lncRNA	co_expression	BnaC06g05090D	sp|O24408|IAA18_ARATH Auxin-responsive protein IAA18 OS=Arabidopsis thaliana GN=IAA18 PE=1 SV=2//1.45252e-135
LNC_002327	XLOC_049746	chrC01:22696534-22702174	0.696374	6.48744	-3.21971	5e-05	0.000411163	lncRNA	co_expression	BnaC05g41830D	sp|P49598|P2C37_ARATH Protein phosphatase 2C 37 OS=Arabidopsis thaliana GN=PP2CA PE=1 SV=1//0
LNC_001409	XLOC_032712	chrA09:3994051-3994858	2.19968	0.541946	2.02107	0.0005	0.00313553	lncRNA	co_expression	BnaC05g17700D	sp|Q39234|TGA3_ARATH Transcription factor TGA3 OS=Arabidopsis thaliana GN=TGA3 PE=1 SV=1//0
LNC_003530	XLOC_070392	chrC05:578119-578938	0.18339	1.88709	-3.36318	0.003	0.0139317	lncRNA	co_expression	BnaA07g30430D	sp|Q9CAJ0|P2C16_ARATH Protein phosphatase 2C 16 OS=Arabidopsis thaliana GN=HAB1 PE=1 SV=1//0
LNC_003530	XLOC_070392	chrC05:578119-578938	0.18339	1.88709	-3.36318	0.003	0.0139317	lncRNA	co_expression	BnaC01g31940D	sp|Q9ZNV9|AHP1_ARATH Histidine-containing phosphotransfer protein 1 OS=Arabidopsis thaliana GN=AHP1 PE=1 SV=1//2.29812e-95
LNC_003832	XLOC_075904	chrC06:3532402-3533384	0.707025	6.86192	-3.27878	5e-05	0.000411163	lncRNA	co_expression	BnaA10g04840D	sp|Q9LNW3|P2C03_ARATH Protein phosphatase 2C 3 OS=Arabidopsis thaliana GN=AIP1 PE=1 SV=1//0
LNC_003832	XLOC_075904	chrC06:3532402-3533384	0.707025	6.86192	-3.27878	5e-05	0.000411163	lncRNA	co_expression	BnaC07g40100D	sp|P49597|P2C56_ARATH Protein phosphatase 2C 56 OS=Arabidopsis thaliana GN=ABI1 PE=1 SV=2//0
LNC_003832	XLOC_075904	chrC06:3532402-3533384	0.707025	6.86192	-3.27878	5e-05	0.000411163	lncRNA	co_expression	BnaC06g00420D	sp|Q9M7Q4|AI5L5_ARATH ABSCISIC ACID-INSENSITIVE 5-like protein 5 OS=Arabidopsis thaliana GN=ABF2 PE=1 SV=1//2.08226e-46
LNC_003832	XLOC_075904	chrC06:3532402-3533384	0.707025	6.86192	-3.27878	5e-05	0.000411163	lncRNA	co_expression	BnaC08g30850D	sp|O22150|SAU36_ARATH Auxin-responsive protein SAUR36 OS=Arabidopsis thaliana GN=SAUR36 PE=2 SV=1//1.79375e-40
LNC_000837	XLOC_019521	chrA05:9961742-9962496	0.256809	1.13347	-2.14198	0.0106	0.0385782	lncRNA	co_expression	BnaA10g04840D	sp|Q9LNW3|P2C03_ARATH Protein phosphatase 2C 3 OS=Arabidopsis thaliana GN=AIP1 PE=1 SV=1//0
LNC_000837	XLOC_019521	chrA05:9961742-9962496	0.256809	1.13347	-2.14198	0.0106	0.0385782	lncRNA	co_expression	BnaC05g05180D	sp|Q9LNW3|P2C03_ARATH Protein phosphatase 2C 3 OS=Arabidopsis thaliana GN=AIP1 PE=1 SV=1//2.19142e-161
LNC_000837	XLOC_019521	chrA05:9961742-9962496	0.256809	1.13347	-2.14198	0.0106	0.0385782	lncRNA	co_expression	BnaA01g03110D	sp|Q940H6|SRK2E_ARATH Serine/threonine-protein kinase SRK2E OS=Arabidopsis thaliana GN=SRK2E PE=1 SV=1//0
LNC_000837	XLOC_019521	chrA05:9961742-9962496	0.256809	1.13347	-2.14198	0.0106	0.0385782	lncRNA	co_expression	BnaC06g05090D	sp|O24408|IAA18_ARATH Auxin-responsive protein IAA18 OS=Arabidopsis thaliana GN=IAA18 PE=1 SV=2//1.45252e-135
LNC_004525	XLOC_088352	chrC08:4726643-4727499	0.360476	3.39295	-3.23456	5e-05	0.000411163	lncRNA	co_expression	BnaA07g30430D	sp|Q9CAJ0|P2C16_ARATH Protein phosphatase 2C 16 OS=Arabidopsis thaliana GN=HAB1 PE=1 SV=1//0
LNC_003865	XLOC_076449	chrC06:15590537-15591658	0.793003	4.58283	-2.53084	5e-05	0.000411163	lncRNA	co_expression	BnaA01g15250D	sp|P49597|P2C56_ARATH Protein phosphatase 2C 56 OS=Arabidopsis thaliana GN=ABI1 PE=1 SV=2//0
LNC_003865	XLOC_076449	chrC06:15590537-15591658	0.793003	4.58283	-2.53084	5e-05	0.000411163	lncRNA	co_expression	BnaC07g44670D	sp|Q9M7Q3|AI5L6_ARATH ABSCISIC ACID-INSENSITIVE 5-like protein 6 OS=Arabidopsis thaliana GN=ABF3 PE=1 SV=1//6.73492e-174
LNC_001354	XLOC_031279	chrA08:12361899-12363907	0	0.467541	#NAME?	0.0085	0.0323443	lncRNA	co_expression	BnaA10g04840D	sp|Q9LNW3|P2C03_ARATH Protein phosphatase 2C 3 OS=Arabidopsis thaliana GN=AIP1 PE=1 SV=1//0
LNC_001354	XLOC_031279	chrA08:12361899-12363907	0	0.467541	#NAME?	0.0085	0.0323443	lncRNA	co_expression	BnaC06g00420D	sp|Q9M7Q4|AI5L5_ARATH ABSCISIC ACID-INSENSITIVE 5-like protein 5 OS=Arabidopsis thaliana GN=ABF2 PE=1 SV=1//2.08226e-46
LNC_001354	XLOC_031279	chrA08:12361899-12363907	0	0.467541	#NAME?	0.0085	0.0323443	lncRNA	co_expression	BnaC07g40100D	sp|P49597|P2C56_ARATH Protein phosphatase 2C 56 OS=Arabidopsis thaliana GN=ABI1 PE=1 SV=2//0
LNC_001354	XLOC_031279	chrA08:12361899-12363907	0	0.467541	#NAME?	0.0085	0.0323443	lncRNA	co_expression	BnaA09g49440D	sp|Q9LNW3|P2C03_ARATH Protein phosphatase 2C 3 OS=Arabidopsis thaliana GN=AIP1 PE=1 SV=1//0
LNC_001932	XLOC_042894	chrAnn_random:32737277-32737881	4.37596	39.2814	-3.16617	5e-05	0.000411163	lncRNA	co_expression	BnaC01g04330D	sp|Q9M7Q3|AI5L6_ARATH ABSCISIC ACID-INSENSITIVE 5-like protein 6 OS=Arabidopsis thaliana GN=ABF3 PE=1 SV=1//7.34354e-61
LNC_001932	XLOC_042894	chrAnn_random:32737277-32737881	4.37596	39.2814	-3.16617	5e-05	0.000411163	lncRNA	co_expression	BnaA10g04840D	sp|Q9LNW3|P2C03_ARATH Protein phosphatase 2C 3 OS=Arabidopsis thaliana GN=AIP1 PE=1 SV=1//0
LNC_001932	XLOC_042894	chrAnn_random:32737277-32737881	4.37596	39.2814	-3.16617	5e-05	0.000411163	lncRNA	co_expression	BnaC05g05180D	sp|Q9LNW3|P2C03_ARATH Protein phosphatase 2C 3 OS=Arabidopsis thaliana GN=AIP1 PE=1 SV=1//2.19142e-161
LNC_001932	XLOC_042894	chrAnn_random:32737277-32737881	4.37596	39.2814	-3.16617	5e-05	0.000411163	lncRNA	co_expression	BnaAnng26550D	sp|Q9M7Q3|AI5L6_ARATH ABSCISIC ACID-INSENSITIVE 5-like protein 6 OS=Arabidopsis thaliana GN=ABF3 PE=1 SV=1//6.59809e-168
LNC_001932	XLOC_042894	chrAnn_random:32737277-32737881	4.37596	39.2814	-3.16617	5e-05	0.000411163	lncRNA	co_expression	BnaA03g47830D	sp|P49597|P2C56_ARATH Protein phosphatase 2C 56 OS=Arabidopsis thaliana GN=ABI1 PE=1 SV=2//0
LNC_001932	XLOC_042894	chrAnn_random:32737277-32737881	4.37596	39.2814	-3.16617	5e-05	0.000411163	lncRNA	co_expression	BnaC07g11340D	sp|Q9C5U1|AHK3_ARATH Histidine kinase 3 OS=Arabidopsis thaliana GN=AHK3 PE=1 SV=1//0
LNC_001932	XLOC_042894	chrAnn_random:32737277-32737881	4.37596	39.2814	-3.16617	5e-05	0.000411163	lncRNA	co_expression	BnaC07g40100D	sp|P49597|P2C56_ARATH Protein phosphatase 2C 56 OS=Arabidopsis thaliana GN=ABI1 PE=1 SV=2//0
LNC_001932	XLOC_042894	chrAnn_random:32737277-32737881	4.37596	39.2814	-3.16617	5e-05	0.000411163	lncRNA	co_expression	BnaCnng55170D	sp|Q9LYC1|GID1B_ARATH Gibberellin receptor GID1B OS=Arabidopsis thaliana GN=GID1B PE=1 SV=1//0
LNC_001932	XLOC_042894	chrAnn_random:32737277-32737881	4.37596	39.2814	-3.16617	5e-05	0.000411163	lncRNA	co_expression	BnaC06g00420D	sp|Q9M7Q4|AI5L5_ARATH ABSCISIC ACID-INSENSITIVE 5-like protein 5 OS=Arabidopsis thaliana GN=ABF2 PE=1 SV=1//2.08226e-46
LNC_001932	XLOC_042894	chrAnn_random:32737277-32737881	4.37596	39.2814	-3.16617	5e-05	0.000411163	lncRNA	co_expression	BnaC08g30850D	sp|O22150|SAU36_ARATH Auxin-responsive protein SAUR36 OS=Arabidopsis thaliana GN=SAUR36 PE=2 SV=1//1.79375e-40
LNC_001932	XLOC_042894	chrAnn_random:32737277-32737881	4.37596	39.2814	-3.16617	5e-05	0.000411163	lncRNA	co_expression	BnaC06g05090D	sp|O24408|IAA18_ARATH Auxin-responsive protein IAA18 OS=Arabidopsis thaliana GN=IAA18 PE=1 SV=2//1.45252e-135
LNC_001932	XLOC_042894	chrAnn_random:32737277-32737881	4.37596	39.2814	-3.16617	5e-05	0.000411163	lncRNA	co_expression	BnaA09g49440D	sp|Q9LNW3|P2C03_ARATH Protein phosphatase 2C 3 OS=Arabidopsis thaliana GN=AIP1 PE=1 SV=1//0
LNC_001932	XLOC_042894	chrAnn_random:32737277-32737881	4.37596	39.2814	-3.16617	5e-05	0.000411163	lncRNA	co_expression	BnaA10g11080D	sp|O04719|P2C77_ARATH Protein phosphatase 2C 77 OS=Arabidopsis thaliana GN=ABI2 PE=1 SV=1//0
LNC_005753	XLOC_106345	chrUnn_random:7373525-7374713	0.121794	0.923547	-2.92274	0.0042	0.0183297	lncRNA	co_expression	BnaC07g11340D	sp|Q9C5U1|AHK3_ARATH Histidine kinase 3 OS=Arabidopsis thaliana GN=AHK3 PE=1 SV=1//0
LNC_005753	XLOC_106345	chrUnn_random:7373525-7374713	0.121794	0.923547	-2.92274	0.0042	0.0183297	lncRNA	co_expression	BnaAnng26550D	sp|Q9M7Q3|AI5L6_ARATH ABSCISIC ACID-INSENSITIVE 5-like protein 6 OS=Arabidopsis thaliana GN=ABF3 PE=1 SV=1//6.59809e-168
LNC_005753	XLOC_106345	chrUnn_random:7373525-7374713	0.121794	0.923547	-2.92274	0.0042	0.0183297	lncRNA	co_expression	BnaA07g30430D	sp|Q9CAJ0|P2C16_ARATH Protein phosphatase 2C 16 OS=Arabidopsis thaliana GN=HAB1 PE=1 SV=1//0
LNC_005753	XLOC_106345	chrUnn_random:7373525-7374713	0.121794	0.923547	-2.92274	0.0042	0.0183297	lncRNA	co_expression	BnaC07g40100D	sp|P49597|P2C56_ARATH Protein phosphatase 2C 56 OS=Arabidopsis thaliana GN=ABI1 PE=1 SV=2//0
LNC_005753	XLOC_106345	chrUnn_random:7373525-7374713	0.121794	0.923547	-2.92274	0.0042	0.0183297	lncRNA	co_expression	BnaC08g30850D	sp|O22150|SAU36_ARATH Auxin-responsive protein SAUR36 OS=Arabidopsis thaliana GN=SAUR36 PE=2 SV=1//1.79375e-40
LNC_005753	XLOC_106345	chrUnn_random:7373525-7374713	0.121794	0.923547	-2.92274	0.0042	0.0183297	lncRNA	co_expression	BnaA03g47830D	sp|P49597|P2C56_ARATH Protein phosphatase 2C 56 OS=Arabidopsis thaliana GN=ABI1 PE=1 SV=2//0
LNC_000238	XLOC_005485	chrA02:23008802-23009641	0.881199	3.32917	-1.91762	0.0002	0.00142094	lncRNA	co_expression	BnaA10g12140D	sp|Q9FIF5|P2C78_ARATH Probable protein phosphatase 2C 78 OS=Arabidopsis thaliana GN=At5g59220 PE=2 SV=1//0
LNC_000238	XLOC_005485	chrA02:23008802-23009641	0.881199	3.32917	-1.91762	0.0002	0.00142094	lncRNA	co_expression	BnaA07g30430D	sp|Q9CAJ0|P2C16_ARATH Protein phosphatase 2C 16 OS=Arabidopsis thaliana GN=HAB1 PE=1 SV=1//0
LNC_004033	XLOC_080108	chrC06_random:2186622-2187766	0.662195	3.59578	-2.44098	5e-05	0.000411163	lncRNA	co_expression	BnaCnng41320D	sp|Q9M7Q2|AI5L7_ARATH ABSCISIC ACID-INSENSITIVE 5-like protein 7 OS=Arabidopsis thaliana GN=ABF4 PE=1 SV=1//2.15229e-150
LNC_005164	XLOC_098397	chrCnn_random:29140883-29141363	0	1.25592	#NAME?	5e-05	0.000411163	lncRNA	co_expression	BnaAnng40060D	sp|O04005|REHY_ARATH 1-Cys peroxiredoxin PER1 OS=Arabidopsis thaliana GN=PER1 PE=2 SV=1//4.10137e-79
LNC_001476	XLOC_034532	chrA09:29893033-29893347	0	1.68505	#NAME?	0.0007	0.00417462	lncRNA	co_expression	BnaAnng40060D	sp|O04005|REHY_ARATH 1-Cys peroxiredoxin PER1 OS=Arabidopsis thaliana GN=PER1 PE=2 SV=1//4.10137e-79
LNC_001660	XLOC_038342	chrA10:1999231-1999498	0	2.98862	#NAME?	0.0025	0.0120453	lncRNA	co_expression	BnaAnng40060D	sp|O04005|REHY_ARATH 1-Cys peroxiredoxin PER1 OS=Arabidopsis thaliana GN=PER1 PE=2 SV=1//4.10137e-79
LNC_003835	XLOC_076021	chrC06:5333589-5345846	0.518643	2.91143	-2.48892	0.00855	0.0324952	lncRNA	co_expression	BnaC05g30990D	sp|Q9LU36|4CL4_ARATH 4-coumarate--CoA ligase 4 OS=Arabidopsis thaliana GN=4CL4 PE=1 SV=1//0
LNC_005164	XLOC_098397	chrCnn_random:29140883-29141363	0	1.25592	#NAME?	5e-05	0.000411163	lncRNA	co_expression	BnaC05g30990D	sp|Q9LU36|4CL4_ARATH 4-coumarate--CoA ligase 4 OS=Arabidopsis thaliana GN=4CL4 PE=1 SV=1//0
LNC_002842	XLOC_057656	chrC03:16758504-16759147	1.27758	3.37785	-1.4027	0.0016	0.0083349	lncRNA	co_expression	BnaC05g30990D	sp|Q9LU36|4CL4_ARATH 4-coumarate--CoA ligase 4 OS=Arabidopsis thaliana GN=4CL4 PE=1 SV=1//0
LNC_003244	XLOC_065087	chrC04:9542332-9543534	0.434466	4.8114	-3.46914	5e-05	0.000411163	lncRNA	co_expression	BnaC05g30990D	sp|Q9LU36|4CL4_ARATH 4-coumarate--CoA ligase 4 OS=Arabidopsis thaliana GN=4CL4 PE=1 SV=1//0
LNC_003598	XLOC_071559	chrC05:18293667-18295089	0.133285	0.956063	-2.8426	0.00135	0.00724295	lncRNA	co_expression	BnaC05g30990D	sp|Q9LU36|4CL4_ARATH 4-coumarate--CoA ligase 4 OS=Arabidopsis thaliana GN=4CL4 PE=1 SV=1//0
LNC_000611	XLOC_013901	chrA03_random:5163798-5164075	0	2.04913	#NAME?	0.0063	0.0254568	lncRNA	co_expression	BnaC05g30990D	sp|Q9LU36|4CL4_ARATH 4-coumarate--CoA ligase 4 OS=Arabidopsis thaliana GN=4CL4 PE=1 SV=1//0
LNC_001660	XLOC_038342	chrA10:1999231-1999498	0	2.98862	#NAME?	0.0025	0.0120453	lncRNA	co_expression	BnaC05g30990D	sp|Q9LU36|4CL4_ARATH 4-coumarate--CoA ligase 4 OS=Arabidopsis thaliana GN=4CL4 PE=1 SV=1//0
LNC_003832	XLOC_075904	chrC06:3532402-3533384	0.707025	6.86192	-3.27878	5e-05	0.000411163	lncRNA	co_expression	BnaC05g30990D	sp|Q9LU36|4CL4_ARATH 4-coumarate--CoA ligase 4 OS=Arabidopsis thaliana GN=4CL4 PE=1 SV=1//0
LNC_003865	XLOC_076449	chrC06:15590537-15591658	0.793003	4.58283	-2.53084	5e-05	0.000411163	lncRNA	co_expression	BnaA03g57930D	sp|Q9SJD4|LACS8_ARATH Long chain acyl-CoA synthetase 8 OS=Arabidopsis thaliana GN=LACS8 PE=1 SV=1//0
LNC_002331	XLOC_049814	chrC01:24568533-24569486	0.675155	2.86703	-2.08627	0.0002	0.00142094	lncRNA	co_expression	BnaA04g06290D	sp|Q8W471|AAE15_ARATH Long-chain-fatty-acid--[acyl-carrier-protein] ligase AEE15, chloroplastic OS=Arabidopsis thaliana GN=AAE15 PE=1 SV=1//0
LNC_002898	XLOC_058727	chrC03:34154741-34168261	0.228235	0.851716	-1.89985	5e-05	0.000411163	lncRNA	co_expression	BnaC04g28570D	sp|Q96329|ACOX4_ARATH Acyl-coenzyme A oxidase 4, peroxisomal OS=Arabidopsis thaliana GN=ACX4 PE=1 SV=1//0
LNC_003244	XLOC_065087	chrC04:9542332-9543534	0.434466	4.8114	-3.46914	5e-05	0.000411163	lncRNA	co_expression	BnaC04g28570D	sp|Q96329|ACOX4_ARATH Acyl-coenzyme A oxidase 4, peroxisomal OS=Arabidopsis thaliana GN=ACX4 PE=1 SV=1//0
LNC_003598	XLOC_071559	chrC05:18293667-18295089	0.133285	0.956063	-2.8426	0.00135	0.00724295	lncRNA	co_expression	BnaC04g28570D	sp|Q96329|ACOX4_ARATH Acyl-coenzyme A oxidase 4, peroxisomal OS=Arabidopsis thaliana GN=ACX4 PE=1 SV=1//0
LNC_005324	XLOC_100682	chrCnn_random:72428498-72429129	0.221082	2.22519	-3.33127	0.0069	0.0273654	lncRNA	co_expression	BnaC04g28570D	sp|Q96329|ACOX4_ARATH Acyl-coenzyme A oxidase 4, peroxisomal OS=Arabidopsis thaliana GN=ACX4 PE=1 SV=1//0
LNC_003832	XLOC_075904	chrC06:3532402-3533384	0.707025	6.86192	-3.27878	5e-05	0.000411163	lncRNA	co_expression	BnaC04g28570D	sp|Q96329|ACOX4_ARATH Acyl-coenzyme A oxidase 4, peroxisomal OS=Arabidopsis thaliana GN=ACX4 PE=1 SV=1//0
LNC_003613	XLOC_071682	chrC05:22294501-22295864	0.655987	4.38673	-2.74141	5e-05	0.000411163	lncRNA	co_expression	BnaC09g50920D	sp|Q9FXT6|PEX14_ARATH Peroxisomal membrane protein PEX14 OS=Arabidopsis thaliana GN=PEX14 PE=1 SV=2//0
LNC_000668	XLOC_015081	chrA04:16855434-16856359	0.25082	0.82969	-1.72592	0.0134	0.0464513	lncRNA	co_expression	BnaC09g50920D	sp|Q9FXT6|PEX14_ARATH Peroxisomal membrane protein PEX14 OS=Arabidopsis thaliana GN=PEX14 PE=1 SV=2//0
LNC_000668	XLOC_015081	chrA04:16855434-16856359	0.25082	0.82969	-1.72592	0.0134	0.0464513	lncRNA	co_expression	BnaA05g26380D	sp|Q9LTV6|DECR2_ARATH Peroxisomal 2,4-dienoyl-CoA reductase OS=Arabidopsis thaliana GN=At3g12800 PE=2 SV=1//4.29372e-134
LNC_001900	XLOC_042472	chrAnn_random:23992250-23993600	0.799715	2.36397	-1.56365	5e-05	0.000411163	lncRNA	co_expression	BnaC09g50920D	sp|Q9FXT6|PEX14_ARATH Peroxisomal membrane protein PEX14 OS=Arabidopsis thaliana GN=PEX14 PE=1 SV=2//0
LNC_003244	XLOC_065087	chrC04:9542332-9543534	0.434466	4.8114	-3.46914	5e-05	0.000411163	lncRNA	co_expression	BnaC09g50920D	sp|Q9FXT6|PEX14_ARATH Peroxisomal membrane protein PEX14 OS=Arabidopsis thaliana GN=PEX14 PE=1 SV=2//0
LNC_001891	XLOC_042431	chrAnn_random:23015412-23016459	4.3761	10.9152	-1.31862	5e-05	0.000411163	lncRNA	co_expression	BnaC09g50920D	sp|Q9FXT6|PEX14_ARATH Peroxisomal membrane protein PEX14 OS=Arabidopsis thaliana GN=PEX14 PE=1 SV=2//0
LNC_003598	XLOC_071559	chrC05:18293667-18295089	0.133285	0.956063	-2.8426	0.00135	0.00724295	lncRNA	co_expression	BnaC09g50920D	sp|Q9FXT6|PEX14_ARATH Peroxisomal membrane protein PEX14 OS=Arabidopsis thaliana GN=PEX14 PE=1 SV=2//0
LNC_004945	XLOC_095305	chrC09:32979481-32980411	0.332998	1.86979	-2.48929	0.0005	0.00313553	lncRNA	co_expression	BnaC09g50920D	sp|Q9FXT6|PEX14_ARATH Peroxisomal membrane protein PEX14 OS=Arabidopsis thaliana GN=PEX14 PE=1 SV=2//0
LNC_005324	XLOC_100682	chrCnn_random:72428498-72429129	0.221082	2.22519	-3.33127	0.0069	0.0273654	lncRNA	co_expression	BnaC09g50920D	sp|Q9FXT6|PEX14_ARATH Peroxisomal membrane protein PEX14 OS=Arabidopsis thaliana GN=PEX14 PE=1 SV=2//0
LNC_003832	XLOC_075904	chrC06:3532402-3533384	0.707025	6.86192	-3.27878	5e-05	0.000411163	lncRNA	co_expression	BnaC09g50920D	sp|Q9FXT6|PEX14_ARATH Peroxisomal membrane protein PEX14 OS=Arabidopsis thaliana GN=PEX14 PE=1 SV=2//0
LNC_001354	XLOC_031279	chrA08:12361899-12363907	0	0.467541	#NAME?	0.0085	0.0323443	lncRNA	co_expression	BnaC09g50920D	sp|Q9FXT6|PEX14_ARATH Peroxisomal membrane protein PEX14 OS=Arabidopsis thaliana GN=PEX14 PE=1 SV=2//0
LNC_001354	XLOC_031279	chrA08:12361899-12363907	0	0.467541	#NAME?	0.0085	0.0323443	lncRNA	co_expression	BnaA05g26380D	sp|Q9LTV6|DECR2_ARATH Peroxisomal 2,4-dienoyl-CoA reductase OS=Arabidopsis thaliana GN=At3g12800 PE=2 SV=1//4.29372e-134
LNC_002842	XLOC_057656	chrC03:16758504-16759147	1.27758	3.37785	-1.4027	0.0016	0.0083349	lncRNA	co_expression	BnaA01g20160D	sp|Q9STY3|PME33_ARATH Probable pectinesterase/pectinesterase inhibitor 33 OS=Arabidopsis thaliana GN=PME33 PE=2 SV=1//0
LNC_003244	XLOC_065087	chrC04:9542332-9543534	0.434466	4.8114	-3.46914	5e-05	0.000411163	lncRNA	co_expression	BnaA01g20160D	sp|Q9STY3|PME33_ARATH Probable pectinesterase/pectinesterase inhibitor 33 OS=Arabidopsis thaliana GN=PME33 PE=2 SV=1//0
LNC_000611	XLOC_013901	chrA03_random:5163798-5164075	0	2.04913	#NAME?	0.0063	0.0254568	lncRNA	co_expression	BnaA01g20160D	sp|Q9STY3|PME33_ARATH Probable pectinesterase/pectinesterase inhibitor 33 OS=Arabidopsis thaliana GN=PME33 PE=2 SV=1//0
LNC_003832	XLOC_075904	chrC06:3532402-3533384	0.707025	6.86192	-3.27878	5e-05	0.000411163	lncRNA	co_expression	BnaA01g20160D	sp|Q9STY3|PME33_ARATH Probable pectinesterase/pectinesterase inhibitor 33 OS=Arabidopsis thaliana GN=PME33 PE=2 SV=1//0
LNC_004939	XLOC_095219	chrC09:30984823-30985799	1.13384	10.9023	-3.26534	5e-05	0.000411163	lncRNA	co_expression	BnaA10g11590D	sp|Q9FKK7|XYLA_ARATH Xylose isomerase OS=Arabidopsis thaliana GN=XYLA PE=2 SV=2//0
LNC_005727	XLOC_106254	chrUnn_random:5064044-5064880	2.22532	18.6732	-3.06889	5e-05	0.000411163	lncRNA	co_expression	BnaA10g11590D	sp|Q9FKK7|XYLA_ARATH Xylose isomerase OS=Arabidopsis thaliana GN=XYLA PE=2 SV=2//0
LNC_001756	XLOC_040889	chrA10:16570238-16571360	0.780774	14.803	-4.24484	5e-05	0.000411163	lncRNA	co_expression	BnaA10g11590D	sp|Q9FKK7|XYLA_ARATH Xylose isomerase OS=Arabidopsis thaliana GN=XYLA PE=2 SV=2//0
LNC_001497	XLOC_035294	chrA09:3248368-3249608	2.7214	28.816	-3.40445	5e-05	0.000411163	lncRNA	co_expression	BnaA10g11590D	sp|Q9FKK7|XYLA_ARATH Xylose isomerase OS=Arabidopsis thaliana GN=XYLA PE=2 SV=2//0
LNC_004213	XLOC_082918	chrC07:1120414-1121455	0.150803	1.42841	-3.24368	0.00235	0.0114519	lncRNA	co_expression	BnaA10g11590D	sp|Q9FKK7|XYLA_ARATH Xylose isomerase OS=Arabidopsis thaliana GN=XYLA PE=2 SV=2//0
LNC_004271	XLOC_083471	chrC07:15479879-15480926	3.31945	17.027	-2.35881	5e-05	0.000411163	lncRNA	co_expression	BnaA09g09830D	sp|P20649|PMA1_ARATH ATPase 1, plasma membrane-type OS=Arabidopsis thaliana GN=AHA1 PE=1 SV=3//0
LNC_003793	XLOC_075476	chrC05_random:1106849-1108043	1.16835	11.7691	-3.33246	5e-05	0.000411163	lncRNA	co_expression	BnaA09g09830D	sp|P20649|PMA1_ARATH ATPase 1, plasma membrane-type OS=Arabidopsis thaliana GN=AHA1 PE=1 SV=3//0
LNC_005639	XLOC_105436	chrCnn_random:76601162-76602129	1.35903	5.174	-1.9287	5e-05	0.000411163	lncRNA	co_expression	BnaA09g09830D	sp|P20649|PMA1_ARATH ATPase 1, plasma membrane-type OS=Arabidopsis thaliana GN=AHA1 PE=1 SV=3//0
LNC_004268	XLOC_083384	chrC07:13997529-13998627	0.320288	2.78125	-3.11829	0.0014	0.00746861	lncRNA	co_expression	BnaA09g09830D	sp|P20649|PMA1_ARATH ATPase 1, plasma membrane-type OS=Arabidopsis thaliana GN=AHA1 PE=1 SV=3//0
LNC_004839	XLOC_093758	chrC09:661400-662349	1.64511	31.5692	-4.26226	5e-05	0.000411163	lncRNA	co_expression	BnaCnng44750D	sp|P20649|PMA1_ARATH ATPase 1, plasma membrane-type OS=Arabidopsis thaliana GN=AHA1 PE=1 SV=3//0
LNC_003644	XLOC_072214	chrC05:36106332-36109310	0.254678	1.74249	-2.7744	0.00045	0.00286693	lncRNA	co_expression	BnaA09g09830D	sp|P20649|PMA1_ARATH ATPase 1, plasma membrane-type OS=Arabidopsis thaliana GN=AHA1 PE=1 SV=3//0
LNC_002327	XLOC_049746	chrC01:22696534-22702174	0.696374	6.48744	-3.21971	5e-05	0.000411163	lncRNA	co_expression	BnaA09g09830D	sp|P20649|PMA1_ARATH ATPase 1, plasma membrane-type OS=Arabidopsis thaliana GN=AHA1 PE=1 SV=3//0
LNC_001756	XLOC_040889	chrA10:16570238-16571360	0.780774	14.803	-4.24484	5e-05	0.000411163	lncRNA	co_expression	BnaA09g09830D	sp|P20649|PMA1_ARATH ATPase 1, plasma membrane-type OS=Arabidopsis thaliana GN=AHA1 PE=1 SV=3//0
LNC_002029	XLOC_044363	chrAnn_random:10822690-10825783	0.292829	2.56445	-3.13052	0.0012	0.00657468	lncRNA	co_expression	BnaA09g09830D	sp|P20649|PMA1_ARATH ATPase 1, plasma membrane-type OS=Arabidopsis thaliana GN=AHA1 PE=1 SV=3//0
LNC_000837	XLOC_019521	chrA05:9961742-9962496	0.256809	1.13347	-2.14198	0.0106	0.0385782	lncRNA	co_expression	BnaA03g14800D	sp|Q9SL02|RAD50_ARATH DNA repair protein RAD50 OS=Arabidopsis thaliana GN=RAD50 PE=1 SV=2//0
LNC_001932	XLOC_042894	chrAnn_random:32737277-32737881	4.37596	39.2814	-3.16617	5e-05	0.000411163	lncRNA	co_expression	BnaA03g14800D	sp|Q9SL02|RAD50_ARATH DNA repair protein RAD50 OS=Arabidopsis thaliana GN=RAD50 PE=1 SV=2//0
LNC_001900	XLOC_042472	chrAnn_random:23992250-23993600	0.799715	2.36397	-1.56365	5e-05	0.000411163	lncRNA	co_expression	BnaA04g23740D	sp|Q9T0P4|GLTB2_ARATH Ferredoxin-dependent glutamate synthase 2, chloroplastic OS=Arabidopsis thaliana GN=GLU2 PE=1 SV=2//0
LNC_003244	XLOC_065087	chrC04:9542332-9543534	0.434466	4.8114	-3.46914	5e-05	0.000411163	lncRNA	co_expression	BnaA04g23740D	sp|Q9T0P4|GLTB2_ARATH Ferredoxin-dependent glutamate synthase 2, chloroplastic OS=Arabidopsis thaliana GN=GLU2 PE=1 SV=2//0
LNC_001891	XLOC_042431	chrAnn_random:23015412-23016459	4.3761	10.9152	-1.31862	5e-05	0.000411163	lncRNA	co_expression	BnaA04g23740D	sp|Q9T0P4|GLTB2_ARATH Ferredoxin-dependent glutamate synthase 2, chloroplastic OS=Arabidopsis thaliana GN=GLU2 PE=1 SV=2//0
LNC_003598	XLOC_071559	chrC05:18293667-18295089	0.133285	0.956063	-2.8426	0.00135	0.00724295	lncRNA	co_expression	BnaA04g23740D	sp|Q9T0P4|GLTB2_ARATH Ferredoxin-dependent glutamate synthase 2, chloroplastic OS=Arabidopsis thaliana GN=GLU2 PE=1 SV=2//0
LNC_004945	XLOC_095305	chrC09:32979481-32980411	0.332998	1.86979	-2.48929	0.0005	0.00313553	lncRNA	co_expression	BnaA04g23740D	sp|Q9T0P4|GLTB2_ARATH Ferredoxin-dependent glutamate synthase 2, chloroplastic OS=Arabidopsis thaliana GN=GLU2 PE=1 SV=2//0
LNC_002030	XLOC_044363	chrAnn_random:10822690-10825783	0.384345	4.29063	-3.48072	5e-05	0.000411163	lncRNA	co_expression	BnaA04g23740D	sp|Q9T0P4|GLTB2_ARATH Ferredoxin-dependent glutamate synthase 2, chloroplastic OS=Arabidopsis thaliana GN=GLU2 PE=1 SV=2//0
LNC_005324	XLOC_100682	chrCnn_random:72428498-72429129	0.221082	2.22519	-3.33127	0.0069	0.0273654	lncRNA	co_expression	BnaA04g23740D	sp|Q9T0P4|GLTB2_ARATH Ferredoxin-dependent glutamate synthase 2, chloroplastic OS=Arabidopsis thaliana GN=GLU2 PE=1 SV=2//0
LNC_003832	XLOC_075904	chrC06:3532402-3533384	0.707025	6.86192	-3.27878	5e-05	0.000411163	lncRNA	co_expression	BnaA04g23740D	sp|Q9T0P4|GLTB2_ARATH Ferredoxin-dependent glutamate synthase 2, chloroplastic OS=Arabidopsis thaliana GN=GLU2 PE=1 SV=2//0
LNC_001354	XLOC_031279	chrA08:12361899-12363907	0	0.467541	#NAME?	0.0085	0.0323443	lncRNA	co_expression	BnaA04g23740D	sp|Q9T0P4|GLTB2_ARATH Ferredoxin-dependent glutamate synthase 2, chloroplastic OS=Arabidopsis thaliana GN=GLU2 PE=1 SV=2//0
LNC_001932	XLOC_042894	chrAnn_random:32737277-32737881	4.37596	39.2814	-3.16617	5e-05	0.000411163	lncRNA	co_expression	BnaA04g23740D	sp|Q9T0P4|GLTB2_ARATH Ferredoxin-dependent glutamate synthase 2, chloroplastic OS=Arabidopsis thaliana GN=GLU2 PE=1 SV=2//0
LNC_005753	XLOC_106345	chrUnn_random:7373525-7374713	0.121794	0.923547	-2.92274	0.0042	0.0183297	lncRNA	co_expression	BnaA04g23740D	sp|Q9T0P4|GLTB2_ARATH Ferredoxin-dependent glutamate synthase 2, chloroplastic OS=Arabidopsis thaliana GN=GLU2 PE=1 SV=2//0
LNC_002898	XLOC_058727	chrC03:34154741-34168261	0.228235	0.851716	-1.89985	5e-05	0.000411163	lncRNA	co_expression	BnaA01g21620D	sp|Q9C6F5|BCA6_ARATH Beta carbonic anhydrase 6, mitochondrial OS=Arabidopsis thaliana GN=BCA6 PE=2 SV=1//0
LNC_000668	XLOC_015081	chrA04:16855434-16856359	0.25082	0.82969	-1.72592	0.0134	0.0464513	lncRNA	co_expression	BnaC01g27750D	sp|Q9C6F5|BCA6_ARATH Beta carbonic anhydrase 6, mitochondrial OS=Arabidopsis thaliana GN=BCA6 PE=2 SV=1//0
LNC_002842	XLOC_057656	chrC03:16758504-16759147	1.27758	3.37785	-1.4027	0.0016	0.0083349	lncRNA	co_expression	BnaC01g27750D	sp|Q9C6F5|BCA6_ARATH Beta carbonic anhydrase 6, mitochondrial OS=Arabidopsis thaliana GN=BCA6 PE=2 SV=1//0
LNC_003244	XLOC_065087	chrC04:9542332-9543534	0.434466	4.8114	-3.46914	5e-05	0.000411163	lncRNA	co_expression	BnaC01g27750D	sp|Q9C6F5|BCA6_ARATH Beta carbonic anhydrase 6, mitochondrial OS=Arabidopsis thaliana GN=BCA6 PE=2 SV=1//0
LNC_003598	XLOC_071559	chrC05:18293667-18295089	0.133285	0.956063	-2.8426	0.00135	0.00724295	lncRNA	co_expression	BnaC01g27750D	sp|Q9C6F5|BCA6_ARATH Beta carbonic anhydrase 6, mitochondrial OS=Arabidopsis thaliana GN=BCA6 PE=2 SV=1//0
LNC_000611	XLOC_013901	chrA03_random:5163798-5164075	0	2.04913	#NAME?	0.0063	0.0254568	lncRNA	co_expression	BnaC01g27750D	sp|Q9C6F5|BCA6_ARATH Beta carbonic anhydrase 6, mitochondrial OS=Arabidopsis thaliana GN=BCA6 PE=2 SV=1//0
LNC_002030	XLOC_044363	chrAnn_random:10822690-10825783	0.384345	4.29063	-3.48072	5e-05	0.000411163	lncRNA	co_expression	BnaA01g21620D	sp|Q9C6F5|BCA6_ARATH Beta carbonic anhydrase 6, mitochondrial OS=Arabidopsis thaliana GN=BCA6 PE=2 SV=1//0
LNC_005324	XLOC_100682	chrCnn_random:72428498-72429129	0.221082	2.22519	-3.33127	0.0069	0.0273654	lncRNA	co_expression	BnaC01g27750D	sp|Q9C6F5|BCA6_ARATH Beta carbonic anhydrase 6, mitochondrial OS=Arabidopsis thaliana GN=BCA6 PE=2 SV=1//0
LNC_003832	XLOC_075904	chrC06:3532402-3533384	0.707025	6.86192	-3.27878	5e-05	0.000411163	lncRNA	co_expression	BnaC01g27750D	sp|Q9C6F5|BCA6_ARATH Beta carbonic anhydrase 6, mitochondrial OS=Arabidopsis thaliana GN=BCA6 PE=2 SV=1//0
LNC_001354	XLOC_031279	chrA08:12361899-12363907	0	0.467541	#NAME?	0.0085	0.0323443	lncRNA	co_expression	BnaC01g27750D	sp|Q9C6F5|BCA6_ARATH Beta carbonic anhydrase 6, mitochondrial OS=Arabidopsis thaliana GN=BCA6 PE=2 SV=1//0
LNC_001932	XLOC_042894	chrAnn_random:32737277-32737881	4.37596	39.2814	-3.16617	5e-05	0.000411163	lncRNA	co_expression	BnaA01g21620D	sp|Q9C6F5|BCA6_ARATH Beta carbonic anhydrase 6, mitochondrial OS=Arabidopsis thaliana GN=BCA6 PE=2 SV=1//0
LNC_001756	XLOC_040889	chrA10:16570238-16571360	0.780774	14.803	-4.24484	5e-05	0.000411163	lncRNA	co_expression	BnaC09g35290D	sp|Q8L773|THO4A_ARATH THO complex subunit 4A OS=Arabidopsis thaliana GN=ALY1 PE=1 SV=1//4.34025e-94
LNC_001476	XLOC_034532	chrA09:29893033-29893347	0	1.68505	#NAME?	0.0007	0.00417462	lncRNA	co_expression	BnaC09g19900D	sp|Q9FJR0|RENT1_ARATH Regulator of nonsense transcripts 1 homolog OS=Arabidopsis thaliana GN=UPF1 PE=1 SV=2//8.43792e-13
LNC_002172	XLOC_046342	chrC01:486525-488791	0.231413	1.42817	-2.62563	0.0006	0.00366291	lncRNA	co_expression	BnaC01g08640D	sp|Q94AF0|CFIS1_ARATH Pre-mRNA cleavage factor Im 25 kDa subunit 1 OS=Arabidopsis thaliana GN=CFIS1 PE=1 SV=1//4.83078e-135
LNC_001891	XLOC_042431	chrAnn_random:23015412-23016459	4.3761	10.9152	-1.31862	5e-05	0.000411163	lncRNA	co_expression	BnaC01g08640D	sp|Q94AF0|CFIS1_ARATH Pre-mRNA cleavage factor Im 25 kDa subunit 1 OS=Arabidopsis thaliana GN=CFIS1 PE=1 SV=1//4.83078e-135
LNC_002030	XLOC_044363	chrAnn_random:10822690-10825783	0.384345	4.29063	-3.48072	5e-05	0.000411163	lncRNA	co_expression	BnaC01g08640D	sp|Q94AF0|CFIS1_ARATH Pre-mRNA cleavage factor Im 25 kDa subunit 1 OS=Arabidopsis thaliana GN=CFIS1 PE=1 SV=1//4.83078e-135
LNC_005324	XLOC_100682	chrCnn_random:72428498-72429129	0.221082	2.22519	-3.33127	0.0069	0.0273654	lncRNA	co_expression	BnaC01g08640D	sp|Q94AF0|CFIS1_ARATH Pre-mRNA cleavage factor Im 25 kDa subunit 1 OS=Arabidopsis thaliana GN=CFIS1 PE=1 SV=1//4.83078e-135
LNC_001354	XLOC_031279	chrA08:12361899-12363907	0	0.467541	#NAME?	0.0085	0.0323443	lncRNA	co_expression	BnaC05g13930D	sp|P15170|ERF3A_HUMAN Eukaryotic peptide chain release factor GTP-binding subunit ERF3A OS=Homo sapiens GN=GSPT1 PE=1 SV=1//4.15506e-177
LNC_001932	XLOC_042894	chrAnn_random:32737277-32737881	4.37596	39.2814	-3.16617	5e-05	0.000411163	lncRNA	co_expression	BnaC01g08640D	sp|Q94AF0|CFIS1_ARATH Pre-mRNA cleavage factor Im 25 kDa subunit 1 OS=Arabidopsis thaliana GN=CFIS1 PE=1 SV=1//4.83078e-135
LNC_005753	XLOC_106345	chrUnn_random:7373525-7374713	0.121794	0.923547	-2.92274	0.0042	0.0183297	lncRNA	co_expression	BnaC01g08640D	sp|Q94AF0|CFIS1_ARATH Pre-mRNA cleavage factor Im 25 kDa subunit 1 OS=Arabidopsis thaliana GN=CFIS1 PE=1 SV=1//4.83078e-135
LNC_002030	XLOC_044363	chrAnn_random:10822690-10825783	0.384345	4.29063	-3.48072	5e-05	0.000411163	lncRNA	co_expression	BnaC03g55280D	sp|Q9SWG0|IVD_ARATH Isovaleryl-CoA dehydrogenase, mitochondrial OS=Arabidopsis thaliana GN=IVD PE=1 SV=2//0
LNC_003865	XLOC_076449	chrC06:15590537-15591658	0.793003	4.58283	-2.53084	5e-05	0.000411163	lncRNA	co_expression	BnaA09g50980D	sp|Q42523|MCCA_ARATH Methylcrotonoyl-CoA carboxylase subunit alpha, mitochondrial OS=Arabidopsis thaliana GN=MCCA PE=1 SV=2//0
LNC_000668	XLOC_015081	chrA04:16855434-16856359	0.25082	0.82969	-1.72592	0.0134	0.0464513	lncRNA	co_expression	BnaA02g09890D	sp|Q9ZRA2|HGD_ARATH Homogentisate 1,2-dioxygenase OS=Arabidopsis thaliana GN=HGO PE=2 SV=2//0
LNC_001891	XLOC_042431	chrAnn_random:23015412-23016459	4.3761	10.9152	-1.31862	5e-05	0.000411163	lncRNA	co_expression	BnaA02g09890D	sp|Q9ZRA2|HGD_ARATH Homogentisate 1,2-dioxygenase OS=Arabidopsis thaliana GN=HGO PE=2 SV=2//0
LNC_003598	XLOC_071559	chrC05:18293667-18295089	0.133285	0.956063	-2.8426	0.00135	0.00724295	lncRNA	co_expression	BnaA02g09890D	sp|Q9ZRA2|HGD_ARATH Homogentisate 1,2-dioxygenase OS=Arabidopsis thaliana GN=HGO PE=2 SV=2//0
LNC_001201	XLOC_028366	chrA07:21591414-21592503	0.646347	2.91624	-2.17373	5e-05	0.000411163	lncRNA	co_expression	BnaA02g09890D	sp|Q9ZRA2|HGD_ARATH Homogentisate 1,2-dioxygenase OS=Arabidopsis thaliana GN=HGO PE=2 SV=2//0
LNC_005324	XLOC_100682	chrCnn_random:72428498-72429129	0.221082	2.22519	-3.33127	0.0069	0.0273654	lncRNA	co_expression	BnaA02g09890D	sp|Q9ZRA2|HGD_ARATH Homogentisate 1,2-dioxygenase OS=Arabidopsis thaliana GN=HGO PE=2 SV=2//0
LNC_001354	XLOC_031279	chrA08:12361899-12363907	0	0.467541	#NAME?	0.0085	0.0323443	lncRNA	co_expression	BnaA02g09890D	sp|Q9ZRA2|HGD_ARATH Homogentisate 1,2-dioxygenase OS=Arabidopsis thaliana GN=HGO PE=2 SV=2//0
LNC_001932	XLOC_042894	chrAnn_random:32737277-32737881	4.37596	39.2814	-3.16617	5e-05	0.000411163	lncRNA	co_expression	BnaA02g09890D	sp|Q9ZRA2|HGD_ARATH Homogentisate 1,2-dioxygenase OS=Arabidopsis thaliana GN=HGO PE=2 SV=2//0
LNC_000697	XLOC_015696	chrA04:5770015-5773450	2.55108	4.58144	-0.844694	0.00115	0.00634248	lncRNA	co_expression	BnaA07g05920D	sp|Q9LIQ4|THIM_ARATH Hydroxyethylthiazole kinase OS=Arabidopsis thaliana GN=THIM PE=1 SV=1//1.1663e-160
LNC_001201	XLOC_028366	chrA07:21591414-21592503	0.646347	2.91624	-2.17373	5e-05	0.000411163	lncRNA	co_expression	BnaA04g17560D	sp|P92994|TCMO_ARATH Trans-cinnamate 4-monooxygenase OS=Arabidopsis thaliana GN=CYP73A5 PE=2 SV=1//0
LNC_001476	XLOC_034532	chrA09:29893033-29893347	0	1.68505	#NAME?	0.0007	0.00417462	lncRNA	co_expression	BnaC03g04660D	sp|Q9FY54|SPSA2_ARATH Probable sucrose-phosphate synthase 2 OS=Arabidopsis thaliana GN=SPS2 PE=1 SV=1//8.38106e-163
LNC_004070	XLOC_080547	chrC07:4660094-4661048	4.43571	2.16343	1.03584	0.00105	0.00587906	lncRNA	co_expression	BnaA07g05790D	sp|Q9LIR6|BAM1_ARATH Beta-amylase 1, chloroplastic OS=Arabidopsis thaliana GN=BAM1 PE=1 SV=1//0
LNC_004070	XLOC_080547	chrC07:4660094-4661048	4.43571	2.16343	1.03584	0.00105	0.00587906	lncRNA	co_expression	BnaC09g21440D	sp|Q9LIR6|BAM1_ARATH Beta-amylase 1, chloroplastic OS=Arabidopsis thaliana GN=BAM1 PE=1 SV=1//0
LNC_000554	XLOC_013182	chrA03:28091843-28094258	24.6599	38.238	-0.632839	0.0133	0.0461755	lncRNA	co_expression	BnaC08g02140D	sp|Q304B9|NCASE_ARATH Neutral ceramidase OS=Arabidopsis thaliana GN=At2g38010 PE=3 SV=1//0
LNC_000522	XLOC_012123	chrA03:15702706-15703935	1.46488	4.40788	-1.5893	5e-05	0.000411163	lncRNA	co_expression	BnaA08g28940D	sp|Q304B9|NCASE_ARATH Neutral ceramidase OS=Arabidopsis thaliana GN=At2g38010 PE=3 SV=1//0
LNC_002898	XLOC_058727	chrC03:34154741-34168261	0.228235	0.851716	-1.89985	5e-05	0.000411163	lncRNA	co_expression	BnaA07g06460D	sp|O04420|URIC_ARATH Uricase OS=Arabidopsis thaliana GN=At2g26230 PE=1 SV=2//0
LNC_003835	XLOC_076021	chrC06:5333589-5345846	0.518643	2.91143	-2.48892	0.00855	0.0324952	lncRNA	co_expression	BnaA07g06460D	sp|O04420|URIC_ARATH Uricase OS=Arabidopsis thaliana GN=At2g26230 PE=1 SV=2//0
LNC_000668	XLOC_015081	chrA04:16855434-16856359	0.25082	0.82969	-1.72592	0.0134	0.0464513	lncRNA	co_expression	BnaA07g06460D	sp|O04420|URIC_ARATH Uricase OS=Arabidopsis thaliana GN=At2g26230 PE=1 SV=2//0
LNC_001900	XLOC_042472	chrAnn_random:23992250-23993600	0.799715	2.36397	-1.56365	5e-05	0.000411163	lncRNA	co_expression	BnaA07g06460D	sp|O04420|URIC_ARATH Uricase OS=Arabidopsis thaliana GN=At2g26230 PE=1 SV=2//0
LNC_002842	XLOC_057656	chrC03:16758504-16759147	1.27758	3.37785	-1.4027	0.0016	0.0083349	lncRNA	co_expression	BnaA07g06460D	sp|O04420|URIC_ARATH Uricase OS=Arabidopsis thaliana GN=At2g26230 PE=1 SV=2//0
LNC_003244	XLOC_065087	chrC04:9542332-9543534	0.434466	4.8114	-3.46914	5e-05	0.000411163	lncRNA	co_expression	BnaA07g06460D	sp|O04420|URIC_ARATH Uricase OS=Arabidopsis thaliana GN=At2g26230 PE=1 SV=2//0
LNC_001891	XLOC_042431	chrAnn_random:23015412-23016459	4.3761	10.9152	-1.31862	5e-05	0.000411163	lncRNA	co_expression	BnaA07g06460D	sp|O04420|URIC_ARATH Uricase OS=Arabidopsis thaliana GN=At2g26230 PE=1 SV=2//0
LNC_003598	XLOC_071559	chrC05:18293667-18295089	0.133285	0.956063	-2.8426	0.00135	0.00724295	lncRNA	co_expression	BnaA07g06460D	sp|O04420|URIC_ARATH Uricase OS=Arabidopsis thaliana GN=At2g26230 PE=1 SV=2//0
LNC_004945	XLOC_095305	chrC09:32979481-32980411	0.332998	1.86979	-2.48929	0.0005	0.00313553	lncRNA	co_expression	BnaA07g06460D	sp|O04420|URIC_ARATH Uricase OS=Arabidopsis thaliana GN=At2g26230 PE=1 SV=2//0
LNC_005324	XLOC_100682	chrCnn_random:72428498-72429129	0.221082	2.22519	-3.33127	0.0069	0.0273654	lncRNA	co_expression	BnaA07g06460D	sp|O04420|URIC_ARATH Uricase OS=Arabidopsis thaliana GN=At2g26230 PE=1 SV=2//0
LNC_003832	XLOC_075904	chrC06:3532402-3533384	0.707025	6.86192	-3.27878	5e-05	0.000411163	lncRNA	co_expression	BnaA07g06460D	sp|O04420|URIC_ARATH Uricase OS=Arabidopsis thaliana GN=At2g26230 PE=1 SV=2//0
LNC_001354	XLOC_031279	chrA08:12361899-12363907	0	0.467541	#NAME?	0.0085	0.0323443	lncRNA	co_expression	BnaA07g06460D	sp|O04420|URIC_ARATH Uricase OS=Arabidopsis thaliana GN=At2g26230 PE=1 SV=2//0
LNC_001932	XLOC_042894	chrAnn_random:32737277-32737881	4.37596	39.2814	-3.16617	5e-05	0.000411163	lncRNA	co_expression	BnaA07g06460D	sp|O04420|URIC_ARATH Uricase OS=Arabidopsis thaliana GN=At2g26230 PE=1 SV=2//0
LNC_001476	XLOC_034532	chrA09:29893033-29893347	0	1.68505	#NAME?	0.0007	0.00417462	lncRNA	co_expression	BnaCnng78140D	sp|P36494|CB4_SPIOL Chlorophyll a-b binding protein CP24, chloroplastic OS=Spinacia oleracea PE=2 SV=1//7.95352e-07
LNC_003769	XLOC_074677	chrC05:34025718-34026700	0.530421	1.90219	-1.84245	0.00075	0.00442646	lncRNA	co_expression	BnaA10g04680D	sp|Q8L7Y9|NPC1_ARATH Non-specific phospholipase C1 OS=Arabidopsis thaliana GN=NPC1 PE=2 SV=1//0
LNC_002030	XLOC_044363	chrAnn_random:10822690-10825783	0.384345	4.29063	-3.48072	5e-05	0.000411163	lncRNA	co_expression	BnaA10g04680D	sp|Q8L7Y9|NPC1_ARATH Non-specific phospholipase C1 OS=Arabidopsis thaliana GN=NPC1 PE=2 SV=1//0
LNC_005753	XLOC_106345	chrUnn_random:7373525-7374713	0.121794	0.923547	-2.92274	0.0042	0.0183297	lncRNA	co_expression	BnaA10g04680D	sp|Q8L7Y9|NPC1_ARATH Non-specific phospholipase C1 OS=Arabidopsis thaliana GN=NPC1 PE=2 SV=1//0
LNC_001476	XLOC_034532	chrA09:29893033-29893347	0	1.68505	#NAME?	0.0007	0.00417462	lncRNA	co_expression	BnaA01g29560D	sp|Q9LJH5|GLO4_ARATH Peroxisomal (S)-2-hydroxy-acid oxidase GLO4 OS=Arabidopsis thaliana GN=GLO4 PE=2 SV=1//0
LNC_005455	XLOC_102599	chrCnn_random:25677207-25679485	0.347462	4.90924	-3.82058	5e-05	0.000411163	lncRNA	co_expression	BnaA01g29560D	sp|Q9LJH5|GLO4_ARATH Peroxisomal (S)-2-hydroxy-acid oxidase GLO4 OS=Arabidopsis thaliana GN=GLO4 PE=2 SV=1//0
LNC_005455	XLOC_102599	chrCnn_random:25677207-25679485	0.347462	4.90924	-3.82058	5e-05	0.000411163	lncRNA	co_expression	BnaAnng27730D	sp|Q9LVI8|GLN13_ARATH Glutamine synthetase cytosolic isozyme 1-3 OS=Arabidopsis thaliana GN=GLN1-3 PE=1 SV=1//0
LNC_003835	XLOC_076021	chrC06:5333589-5345846	0.518643	2.91143	-2.48892	0.00855	0.0324952	lncRNA	co_expression	BnaA07g21050D	sp|P06525|ADH1_ARATH Alcohol dehydrogenase class-P OS=Arabidopsis thaliana GN=ADH1 PE=1 SV=2//0
LNC_000668	XLOC_015081	chrA04:16855434-16856359	0.25082	0.82969	-1.72592	0.0134	0.0464513	lncRNA	co_expression	BnaA07g21050D	sp|P06525|ADH1_ARATH Alcohol dehydrogenase class-P OS=Arabidopsis thaliana GN=ADH1 PE=1 SV=2//0
LNC_003598	XLOC_071559	chrC05:18293667-18295089	0.133285	0.956063	-2.8426	0.00135	0.00724295	lncRNA	co_expression	BnaA07g21050D	sp|P06525|ADH1_ARATH Alcohol dehydrogenase class-P OS=Arabidopsis thaliana GN=ADH1 PE=1 SV=2//0
LNC_005324	XLOC_100682	chrCnn_random:72428498-72429129	0.221082	2.22519	-3.33127	0.0069	0.0273654	lncRNA	co_expression	BnaA07g21050D	sp|P06525|ADH1_ARATH Alcohol dehydrogenase class-P OS=Arabidopsis thaliana GN=ADH1 PE=1 SV=2//0
LNC_000837	XLOC_019521	chrA05:9961742-9962496	0.256809	1.13347	-2.14198	0.0106	0.0385782	lncRNA	co_expression	BnaA07g21050D	sp|P06525|ADH1_ARATH Alcohol dehydrogenase class-P OS=Arabidopsis thaliana GN=ADH1 PE=1 SV=2//0
LNC_003835	XLOC_076021	chrC06:5333589-5345846	0.518643	2.91143	-2.48892	0.00855	0.0324952	lncRNA	co_expression	BnaC05g04490D	sp|Q9SHJ5|GPAT1_ARATH Glycerol-3-phosphate acyltransferase 1 OS=Arabidopsis thaliana GN=GPAT1 PE=1 SV=1//0
LNC_001476	XLOC_034532	chrA09:29893033-29893347	0	1.68505	#NAME?	0.0007	0.00417462	lncRNA	co_expression	BnaC05g04490D	sp|Q9SHJ5|GPAT1_ARATH Glycerol-3-phosphate acyltransferase 1 OS=Arabidopsis thaliana GN=GPAT1 PE=1 SV=1//0
LNC_005324	XLOC_100682	chrCnn_random:72428498-72429129	0.221082	2.22519	-3.33127	0.0069	0.0273654	lncRNA	co_expression	BnaC05g04490D	sp|Q9SHJ5|GPAT1_ARATH Glycerol-3-phosphate acyltransferase 1 OS=Arabidopsis thaliana GN=GPAT1 PE=1 SV=1//0
LNC_000837	XLOC_019521	chrA05:9961742-9962496	0.256809	1.13347	-2.14198	0.0106	0.0385782	lncRNA	co_expression	BnaC05g04490D	sp|Q9SHJ5|GPAT1_ARATH Glycerol-3-phosphate acyltransferase 1 OS=Arabidopsis thaliana GN=GPAT1 PE=1 SV=1//0
LNC_001932	XLOC_042894	chrAnn_random:32737277-32737881	4.37596	39.2814	-3.16617	5e-05	0.000411163	lncRNA	co_expression	BnaC05g04490D	sp|Q9SHJ5|GPAT1_ARATH Glycerol-3-phosphate acyltransferase 1 OS=Arabidopsis thaliana GN=GPAT1 PE=1 SV=1//0
LNC_003835	XLOC_076021	chrC06:5333589-5345846	0.518643	2.91143	-2.48892	0.00855	0.0324952	lncRNA	co_expression	BnaC06g01820D	sp|Q8H0S9|PSA_ARATH Puromycin-sensitive aminopeptidase OS=Arabidopsis thaliana GN=MPA1 PE=2 SV=1//5.34342e-118
LNC_000668	XLOC_015081	chrA04:16855434-16856359	0.25082	0.82969	-1.72592	0.0134	0.0464513	lncRNA	co_expression	BnaC06g01820D	sp|Q8H0S9|PSA_ARATH Puromycin-sensitive aminopeptidase OS=Arabidopsis thaliana GN=MPA1 PE=2 SV=1//5.34342e-118
LNC_002842	XLOC_057656	chrC03:16758504-16759147	1.27758	3.37785	-1.4027	0.0016	0.0083349	lncRNA	co_expression	BnaC06g01820D	sp|Q8H0S9|PSA_ARATH Puromycin-sensitive aminopeptidase OS=Arabidopsis thaliana GN=MPA1 PE=2 SV=1//5.34342e-118
LNC_003244	XLOC_065087	chrC04:9542332-9543534	0.434466	4.8114	-3.46914	5e-05	0.000411163	lncRNA	co_expression	BnaC06g01820D	sp|Q8H0S9|PSA_ARATH Puromycin-sensitive aminopeptidase OS=Arabidopsis thaliana GN=MPA1 PE=2 SV=1//5.34342e-118
LNC_003598	XLOC_071559	chrC05:18293667-18295089	0.133285	0.956063	-2.8426	0.00135	0.00724295	lncRNA	co_expression	BnaC06g01820D	sp|Q8H0S9|PSA_ARATH Puromycin-sensitive aminopeptidase OS=Arabidopsis thaliana GN=MPA1 PE=2 SV=1//5.34342e-118
LNC_005324	XLOC_100682	chrCnn_random:72428498-72429129	0.221082	2.22519	-3.33127	0.0069	0.0273654	lncRNA	co_expression	BnaC06g01820D	sp|Q8H0S9|PSA_ARATH Puromycin-sensitive aminopeptidase OS=Arabidopsis thaliana GN=MPA1 PE=2 SV=1//5.34342e-118
LNC_003832	XLOC_075904	chrC06:3532402-3533384	0.707025	6.86192	-3.27878	5e-05	0.000411163	lncRNA	co_expression	BnaC06g01820D	sp|Q8H0S9|PSA_ARATH Puromycin-sensitive aminopeptidase OS=Arabidopsis thaliana GN=MPA1 PE=2 SV=1//5.34342e-118
LNC_000697	XLOC_015696	chrA04:5770015-5773450	2.55108	4.58144	-0.844694	0.00115	0.00634248	lncRNA	co_expression	BnaC01g40320D	sp|Q08632|SDR1_PICAB Short-chain type dehydrogenase/reductase OS=Picea abies PE=2 SV=1//1.7551e-95
LNC_001900	XLOC_042472	chrAnn_random:23992250-23993600	0.799715	2.36397	-1.56365	5e-05	0.000411163	lncRNA	co_expression	BnaC06g21150D	sp|P06525|ADH1_ARATH Alcohol dehydrogenase class-P OS=Arabidopsis thaliana GN=ADH1 PE=1 SV=2//0
LNC_002842	XLOC_057656	chrC03:16758504-16759147	1.27758	3.37785	-1.4027	0.0016	0.0083349	lncRNA	co_expression	BnaC06g21150D	sp|P06525|ADH1_ARATH Alcohol dehydrogenase class-P OS=Arabidopsis thaliana GN=ADH1 PE=1 SV=2//0
LNC_003598	XLOC_071559	chrC05:18293667-18295089	0.133285	0.956063	-2.8426	0.00135	0.00724295	lncRNA	co_expression	BnaC06g21150D	sp|P06525|ADH1_ARATH Alcohol dehydrogenase class-P OS=Arabidopsis thaliana GN=ADH1 PE=1 SV=2//0
LNC_003679	XLOC_073258	chrC05:4456746-4457039	0	3.57813	#NAME?	5e-05	0.000411163	lncRNA	co_expression	BnaC06g21150D	sp|P06525|ADH1_ARATH Alcohol dehydrogenase class-P OS=Arabidopsis thaliana GN=ADH1 PE=1 SV=2//0
LNC_005324	XLOC_100682	chrCnn_random:72428498-72429129	0.221082	2.22519	-3.33127	0.0069	0.0273654	lncRNA	co_expression	BnaC06g21150D	sp|P06525|ADH1_ARATH Alcohol dehydrogenase class-P OS=Arabidopsis thaliana GN=ADH1 PE=1 SV=2//0
LNC_003832	XLOC_075904	chrC06:3532402-3533384	0.707025	6.86192	-3.27878	5e-05	0.000411163	lncRNA	co_expression	BnaC06g21150D	sp|P06525|ADH1_ARATH Alcohol dehydrogenase class-P OS=Arabidopsis thaliana GN=ADH1 PE=1 SV=2//0
LNC_001354	XLOC_031279	chrA08:12361899-12363907	0	0.467541	#NAME?	0.0085	0.0323443	lncRNA	co_expression	BnaC06g21150D	sp|P06525|ADH1_ARATH Alcohol dehydrogenase class-P OS=Arabidopsis thaliana GN=ADH1 PE=1 SV=2//0
LNC_001932	XLOC_042894	chrAnn_random:32737277-32737881	4.37596	39.2814	-3.16617	5e-05	0.000411163	lncRNA	co_expression	BnaC06g21150D	sp|P06525|ADH1_ARATH Alcohol dehydrogenase class-P OS=Arabidopsis thaliana GN=ADH1 PE=1 SV=2//0
LNC_005753	XLOC_106345	chrUnn_random:7373525-7374713	0.121794	0.923547	-2.92274	0.0042	0.0183297	lncRNA	co_expression	BnaC06g21150D	sp|P06525|ADH1_ARATH Alcohol dehydrogenase class-P OS=Arabidopsis thaliana GN=ADH1 PE=1 SV=2//0
LNC_000668	XLOC_015081	chrA04:16855434-16856359	0.25082	0.82969	-1.72592	0.0134	0.0464513	lncRNA	co_expression	BnaC01g35830D	sp|P55939|PLDA2_BRAOC Phospholipase D alpha 2 OS=Brassica oleracea var. capitata GN=PLD2 PE=1 SV=2//0
LNC_001891	XLOC_042431	chrAnn_random:23015412-23016459	4.3761	10.9152	-1.31862	5e-05	0.000411163	lncRNA	co_expression	BnaA01g28530D	sp|P55939|PLDA2_BRAOC Phospholipase D alpha 2 OS=Brassica oleracea var. capitata GN=PLD2 PE=1 SV=2//2.78161e-150
LNC_002030	XLOC_044363	chrAnn_random:10822690-10825783	0.384345	4.29063	-3.48072	5e-05	0.000411163	lncRNA	co_expression	BnaA01g28530D	sp|P55939|PLDA2_BRAOC Phospholipase D alpha 2 OS=Brassica oleracea var. capitata GN=PLD2 PE=1 SV=2//2.78161e-150
LNC_001932	XLOC_042894	chrAnn_random:32737277-32737881	4.37596	39.2814	-3.16617	5e-05	0.000411163	lncRNA	co_expression	BnaA01g28530D	sp|P55939|PLDA2_BRAOC Phospholipase D alpha 2 OS=Brassica oleracea var. capitata GN=PLD2 PE=1 SV=2//2.78161e-150
LNC_005753	XLOC_106345	chrUnn_random:7373525-7374713	0.121794	0.923547	-2.92274	0.0042	0.0183297	lncRNA	co_expression	BnaA01g28530D	sp|P55939|PLDA2_BRAOC Phospholipase D alpha 2 OS=Brassica oleracea var. capitata GN=PLD2 PE=1 SV=2//2.78161e-150
LNC_005753	XLOC_106345	chrUnn_random:7373525-7374713	0.121794	0.923547	-2.92274	0.0042	0.0183297	lncRNA	co_expression	BnaC07g45790D	sp|Q9C5Y0|PLDD1_ARATH Phospholipase D delta OS=Arabidopsis thaliana GN=PLDDELTA PE=1 SV=2//0
LNC_002898	XLOC_058727	chrC03:34154741-34168261	0.228235	0.851716	-1.89985	5e-05	0.000411163	lncRNA	co_expression	BnaA10g19070D	sp|Q9S7E4|FDH_ARATH Formate dehydrogenase, mitochondrial OS=Arabidopsis thaliana GN=FDH1 PE=1 SV=1//0
LNC_003613	XLOC_071682	chrC05:22294501-22295864	0.655987	4.38673	-2.74141	5e-05	0.000411163	lncRNA	co_expression	BnaA10g19070D	sp|Q9S7E4|FDH_ARATH Formate dehydrogenase, mitochondrial OS=Arabidopsis thaliana GN=FDH1 PE=1 SV=1//0
LNC_001900	XLOC_042472	chrAnn_random:23992250-23993600	0.799715	2.36397	-1.56365	5e-05	0.000411163	lncRNA	co_expression	BnaC09g42760D	sp|Q9S7E4|FDH_ARATH Formate dehydrogenase, mitochondrial OS=Arabidopsis thaliana GN=FDH1 PE=1 SV=1//0
LNC_001900	XLOC_042472	chrAnn_random:23992250-23993600	0.799715	2.36397	-1.56365	5e-05	0.000411163	lncRNA	co_expression	BnaA10g19070D	sp|Q9S7E4|FDH_ARATH Formate dehydrogenase, mitochondrial OS=Arabidopsis thaliana GN=FDH1 PE=1 SV=1//0
LNC_002842	XLOC_057656	chrC03:16758504-16759147	1.27758	3.37785	-1.4027	0.0016	0.0083349	lncRNA	co_expression	BnaA10g19070D	sp|Q9S7E4|FDH_ARATH Formate dehydrogenase, mitochondrial OS=Arabidopsis thaliana GN=FDH1 PE=1 SV=1//0
LNC_003244	XLOC_065087	chrC04:9542332-9543534	0.434466	4.8114	-3.46914	5e-05	0.000411163	lncRNA	co_expression	BnaA10g19070D	sp|Q9S7E4|FDH_ARATH Formate dehydrogenase, mitochondrial OS=Arabidopsis thaliana GN=FDH1 PE=1 SV=1//0
LNC_003769	XLOC_074677	chrC05:34025718-34026700	0.530421	1.90219	-1.84245	0.00075	0.00442646	lncRNA	co_expression	BnaA10g19070D	sp|Q9S7E4|FDH_ARATH Formate dehydrogenase, mitochondrial OS=Arabidopsis thaliana GN=FDH1 PE=1 SV=1//0
LNC_001891	XLOC_042431	chrAnn_random:23015412-23016459	4.3761	10.9152	-1.31862	5e-05	0.000411163	lncRNA	co_expression	BnaC09g42760D	sp|Q9S7E4|FDH_ARATH Formate dehydrogenase, mitochondrial OS=Arabidopsis thaliana GN=FDH1 PE=1 SV=1//0
LNC_001891	XLOC_042431	chrAnn_random:23015412-23016459	4.3761	10.9152	-1.31862	5e-05	0.000411163	lncRNA	co_expression	BnaA10g19070D	sp|Q9S7E4|FDH_ARATH Formate dehydrogenase, mitochondrial OS=Arabidopsis thaliana GN=FDH1 PE=1 SV=1//0
LNC_003598	XLOC_071559	chrC05:18293667-18295089	0.133285	0.956063	-2.8426	0.00135	0.00724295	lncRNA	co_expression	BnaA10g19070D	sp|Q9S7E4|FDH_ARATH Formate dehydrogenase, mitochondrial OS=Arabidopsis thaliana GN=FDH1 PE=1 SV=1//0
LNC_004945	XLOC_095305	chrC09:32979481-32980411	0.332998	1.86979	-2.48929	0.0005	0.00313553	lncRNA	co_expression	BnaA10g19070D	sp|Q9S7E4|FDH_ARATH Formate dehydrogenase, mitochondrial OS=Arabidopsis thaliana GN=FDH1 PE=1 SV=1//0
LNC_002030	XLOC_044363	chrAnn_random:10822690-10825783	0.384345	4.29063	-3.48072	5e-05	0.000411163	lncRNA	co_expression	BnaC09g42760D	sp|Q9S7E4|FDH_ARATH Formate dehydrogenase, mitochondrial OS=Arabidopsis thaliana GN=FDH1 PE=1 SV=1//0
LNC_002030	XLOC_044363	chrAnn_random:10822690-10825783	0.384345	4.29063	-3.48072	5e-05	0.000411163	lncRNA	co_expression	BnaA10g19070D	sp|Q9S7E4|FDH_ARATH Formate dehydrogenase, mitochondrial OS=Arabidopsis thaliana GN=FDH1 PE=1 SV=1//0
LNC_005324	XLOC_100682	chrCnn_random:72428498-72429129	0.221082	2.22519	-3.33127	0.0069	0.0273654	lncRNA	co_expression	BnaC09g42760D	sp|Q9S7E4|FDH_ARATH Formate dehydrogenase, mitochondrial OS=Arabidopsis thaliana GN=FDH1 PE=1 SV=1//0
LNC_005324	XLOC_100682	chrCnn_random:72428498-72429129	0.221082	2.22519	-3.33127	0.0069	0.0273654	lncRNA	co_expression	BnaA10g19070D	sp|Q9S7E4|FDH_ARATH Formate dehydrogenase, mitochondrial OS=Arabidopsis thaliana GN=FDH1 PE=1 SV=1//0
LNC_003832	XLOC_075904	chrC06:3532402-3533384	0.707025	6.86192	-3.27878	5e-05	0.000411163	lncRNA	co_expression	BnaA10g19070D	sp|Q9S7E4|FDH_ARATH Formate dehydrogenase, mitochondrial OS=Arabidopsis thaliana GN=FDH1 PE=1 SV=1//0
LNC_001354	XLOC_031279	chrA08:12361899-12363907	0	0.467541	#NAME?	0.0085	0.0323443	lncRNA	co_expression	BnaA10g19070D	sp|Q9S7E4|FDH_ARATH Formate dehydrogenase, mitochondrial OS=Arabidopsis thaliana GN=FDH1 PE=1 SV=1//0
LNC_001932	XLOC_042894	chrAnn_random:32737277-32737881	4.37596	39.2814	-3.16617	5e-05	0.000411163	lncRNA	co_expression	BnaA10g19070D	sp|Q9S7E4|FDH_ARATH Formate dehydrogenase, mitochondrial OS=Arabidopsis thaliana GN=FDH1 PE=1 SV=1//0
LNC_005753	XLOC_106345	chrUnn_random:7373525-7374713	0.121794	0.923547	-2.92274	0.0042	0.0183297	lncRNA	co_expression	BnaA10g19070D	sp|Q9S7E4|FDH_ARATH Formate dehydrogenase, mitochondrial OS=Arabidopsis thaliana GN=FDH1 PE=1 SV=1//0
LNC_005735	XLOC_106324	chrUnn_random:6859129-6859763	129.21	53.7931	1.26422	5e-05	0.000411163	lncRNA	co_expression	BnaC04g48440D	sp|Q5GM68|CAPP2_ARATH Phosphoenolpyruvate carboxylase 2 OS=Arabidopsis thaliana GN=PPC2 PE=1 SV=2//0
LNC_000051	XLOC_001194	chrA01:15815855-15817237	7.54357	0.612672	3.62206	5e-05	0.000411163	lncRNA	co_expression	BnaC04g48440D	sp|Q5GM68|CAPP2_ARATH Phosphoenolpyruvate carboxylase 2 OS=Arabidopsis thaliana GN=PPC2 PE=1 SV=2//0
LNC_002058	XLOC_044943	chrAnn_random:23000216-23001366	0.504965	1.2826	-1.34482	0.0086	0.0326445	lncRNA	co_expression	BnaC06g22080D	sp|Q9CA83|MAOP4_ARATH NADP-dependent malic enzyme 4, chloroplastic OS=Arabidopsis thaliana GN=NADP-ME4 PE=1 SV=1//0
LNC_003171	XLOC_063726	chrC03_random:768805-769703	1.02176	3.51656	-1.78311	0.0002	0.00142094	lncRNA	co_expression	BnaC09g01020D	sp|O65786|C71B4_ARATH Cytochrome P450 71B4 OS=Arabidopsis thaliana GN=CYP71B4 PE=2 SV=2//0
LNC_000668	XLOC_015081	chrA04:16855434-16856359	0.25082	0.82969	-1.72592	0.0134	0.0464513	lncRNA	co_expression	BnaC03g05850D	sp|Q829U5|TAL2_STRAW Transaldolase 2 OS=Streptomyces avermitilis (strain ATCC 31267 / DSM 46492 / JCM 5070 / NCIMB 12804 / NRRL 8165 / MA-4680) GN=tal2 PE=3 SV=1//8.6063e-95
LNC_002842	XLOC_057656	chrC03:16758504-16759147	1.27758	3.37785	-1.4027	0.0016	0.0083349	lncRNA	co_expression	BnaC03g05850D	sp|Q829U5|TAL2_STRAW Transaldolase 2 OS=Streptomyces avermitilis (strain ATCC 31267 / DSM 46492 / JCM 5070 / NCIMB 12804 / NRRL 8165 / MA-4680) GN=tal2 PE=3 SV=1//8.6063e-95
LNC_003244	XLOC_065087	chrC04:9542332-9543534	0.434466	4.8114	-3.46914	5e-05	0.000411163	lncRNA	co_expression	BnaC03g05850D	sp|Q829U5|TAL2_STRAW Transaldolase 2 OS=Streptomyces avermitilis (strain ATCC 31267 / DSM 46492 / JCM 5070 / NCIMB 12804 / NRRL 8165 / MA-4680) GN=tal2 PE=3 SV=1//8.6063e-95
LNC_003598	XLOC_071559	chrC05:18293667-18295089	0.133285	0.956063	-2.8426	0.00135	0.00724295	lncRNA	co_expression	BnaC03g05850D	sp|Q829U5|TAL2_STRAW Transaldolase 2 OS=Streptomyces avermitilis (strain ATCC 31267 / DSM 46492 / JCM 5070 / NCIMB 12804 / NRRL 8165 / MA-4680) GN=tal2 PE=3 SV=1//8.6063e-95
LNC_005324	XLOC_100682	chrCnn_random:72428498-72429129	0.221082	2.22519	-3.33127	0.0069	0.0273654	lncRNA	co_expression	BnaC03g05850D	sp|Q829U5|TAL2_STRAW Transaldolase 2 OS=Streptomyces avermitilis (strain ATCC 31267 / DSM 46492 / JCM 5070 / NCIMB 12804 / NRRL 8165 / MA-4680) GN=tal2 PE=3 SV=1//8.6063e-95
LNC_003832	XLOC_075904	chrC06:3532402-3533384	0.707025	6.86192	-3.27878	5e-05	0.000411163	lncRNA	co_expression	BnaC03g05850D	sp|Q829U5|TAL2_STRAW Transaldolase 2 OS=Streptomyces avermitilis (strain ATCC 31267 / DSM 46492 / JCM 5070 / NCIMB 12804 / NRRL 8165 / MA-4680) GN=tal2 PE=3 SV=1//8.6063e-95
LNC_001354	XLOC_031279	chrA08:12361899-12363907	0	0.467541	#NAME?	0.0085	0.0323443	lncRNA	co_expression	BnaC03g05850D	sp|Q829U5|TAL2_STRAW Transaldolase 2 OS=Streptomyces avermitilis (strain ATCC 31267 / DSM 46492 / JCM 5070 / NCIMB 12804 / NRRL 8165 / MA-4680) GN=tal2 PE=3 SV=1//8.6063e-95
LNC_004692	XLOC_091194	chrC09:1894978-1895948	0	1.38414	#NAME?	5e-05	0.000411163	lncRNA	co_expression	BnaAnng26460D	sp|F4IW47|TKTC2_ARATH Transketolase-2, chloroplastic OS=Arabidopsis thaliana GN=TKL-2 PE=2 SV=1//0
LNC_002898	XLOC_058727	chrC03:34154741-34168261	0.228235	0.851716	-1.89985	5e-05	0.000411163	lncRNA	co_expression	BnaA03g50170D	sp|Q9M0B6|GAE1_ARATH UDP-glucuronate 4-epimerase 1 OS=Arabidopsis thaliana GN=GAE1 PE=1 SV=1//0
LNC_003835	XLOC_076021	chrC06:5333589-5345846	0.518643	2.91143	-2.48892	0.00855	0.0324952	lncRNA	co_expression	BnaA03g50170D	sp|Q9M0B6|GAE1_ARATH UDP-glucuronate 4-epimerase 1 OS=Arabidopsis thaliana GN=GAE1 PE=1 SV=1//0
LNC_002842	XLOC_057656	chrC03:16758504-16759147	1.27758	3.37785	-1.4027	0.0016	0.0083349	lncRNA	co_expression	BnaC07g42640D	sp|Q9M0B6|GAE1_ARATH UDP-glucuronate 4-epimerase 1 OS=Arabidopsis thaliana GN=GAE1 PE=1 SV=1//0
LNC_001891	XLOC_042431	chrAnn_random:23015412-23016459	4.3761	10.9152	-1.31862	5e-05	0.000411163	lncRNA	co_expression	BnaA03g50170D	sp|Q9M0B6|GAE1_ARATH UDP-glucuronate 4-epimerase 1 OS=Arabidopsis thaliana GN=GAE1 PE=1 SV=1//0
LNC_001891	XLOC_042431	chrAnn_random:23015412-23016459	4.3761	10.9152	-1.31862	5e-05	0.000411163	lncRNA	co_expression	BnaC07g42640D	sp|Q9M0B6|GAE1_ARATH UDP-glucuronate 4-epimerase 1 OS=Arabidopsis thaliana GN=GAE1 PE=1 SV=1//0
LNC_003598	XLOC_071559	chrC05:18293667-18295089	0.133285	0.956063	-2.8426	0.00135	0.00724295	lncRNA	co_expression	BnaC07g42640D	sp|Q9M0B6|GAE1_ARATH UDP-glucuronate 4-epimerase 1 OS=Arabidopsis thaliana GN=GAE1 PE=1 SV=1//0
LNC_003598	XLOC_071559	chrC05:18293667-18295089	0.133285	0.956063	-2.8426	0.00135	0.00724295	lncRNA	co_expression	BnaA03g50170D	sp|Q9M0B6|GAE1_ARATH UDP-glucuronate 4-epimerase 1 OS=Arabidopsis thaliana GN=GAE1 PE=1 SV=1//0
LNC_004945	XLOC_095305	chrC09:32979481-32980411	0.332998	1.86979	-2.48929	0.0005	0.00313553	lncRNA	co_expression	BnaA03g50170D	sp|Q9M0B6|GAE1_ARATH UDP-glucuronate 4-epimerase 1 OS=Arabidopsis thaliana GN=GAE1 PE=1 SV=1//0
LNC_005324	XLOC_100682	chrCnn_random:72428498-72429129	0.221082	2.22519	-3.33127	0.0069	0.0273654	lncRNA	co_expression	BnaA03g50170D	sp|Q9M0B6|GAE1_ARATH UDP-glucuronate 4-epimerase 1 OS=Arabidopsis thaliana GN=GAE1 PE=1 SV=1//0
LNC_005324	XLOC_100682	chrCnn_random:72428498-72429129	0.221082	2.22519	-3.33127	0.0069	0.0273654	lncRNA	co_expression	BnaC07g42640D	sp|Q9M0B6|GAE1_ARATH UDP-glucuronate 4-epimerase 1 OS=Arabidopsis thaliana GN=GAE1 PE=1 SV=1//0
LNC_003832	XLOC_075904	chrC06:3532402-3533384	0.707025	6.86192	-3.27878	5e-05	0.000411163	lncRNA	co_expression	BnaC07g42640D	sp|Q9M0B6|GAE1_ARATH UDP-glucuronate 4-epimerase 1 OS=Arabidopsis thaliana GN=GAE1 PE=1 SV=1//0
LNC_003832	XLOC_075904	chrC06:3532402-3533384	0.707025	6.86192	-3.27878	5e-05	0.000411163	lncRNA	co_expression	BnaA03g50170D	sp|Q9M0B6|GAE1_ARATH UDP-glucuronate 4-epimerase 1 OS=Arabidopsis thaliana GN=GAE1 PE=1 SV=1//0
LNC_001354	XLOC_031279	chrA08:12361899-12363907	0	0.467541	#NAME?	0.0085	0.0323443	lncRNA	co_expression	BnaC07g42640D	sp|Q9M0B6|GAE1_ARATH UDP-glucuronate 4-epimerase 1 OS=Arabidopsis thaliana GN=GAE1 PE=1 SV=1//0
LNC_001932	XLOC_042894	chrAnn_random:32737277-32737881	4.37596	39.2814	-3.16617	5e-05	0.000411163	lncRNA	co_expression	BnaC07g42640D	sp|Q9M0B6|GAE1_ARATH UDP-glucuronate 4-epimerase 1 OS=Arabidopsis thaliana GN=GAE1 PE=1 SV=1//0
LNC_001932	XLOC_042894	chrAnn_random:32737277-32737881	4.37596	39.2814	-3.16617	5e-05	0.000411163	lncRNA	co_expression	BnaA03g50170D	sp|Q9M0B6|GAE1_ARATH UDP-glucuronate 4-epimerase 1 OS=Arabidopsis thaliana GN=GAE1 PE=1 SV=1//0
LNC_005753	XLOC_106345	chrUnn_random:7373525-7374713	0.121794	0.923547	-2.92274	0.0042	0.0183297	lncRNA	co_expression	BnaC07g42640D	sp|Q9M0B6|GAE1_ARATH UDP-glucuronate 4-epimerase 1 OS=Arabidopsis thaliana GN=GAE1 PE=1 SV=1//0
LNC_000668	XLOC_015081	chrA04:16855434-16856359	0.25082	0.82969	-1.72592	0.0134	0.0464513	lncRNA	co_expression	BnaA06g33410D	sp|Q9LS02|AOC2_ARATH Allene oxide cyclase 2, chloroplastic OS=Arabidopsis thaliana GN=AOC2 PE=1 SV=1//4.16311e-145
LNC_002842	XLOC_057656	chrC03:16758504-16759147	1.27758	3.37785	-1.4027	0.0016	0.0083349	lncRNA	co_expression	BnaA06g33410D	sp|Q9LS02|AOC2_ARATH Allene oxide cyclase 2, chloroplastic OS=Arabidopsis thaliana GN=AOC2 PE=1 SV=1//4.16311e-145
LNC_003244	XLOC_065087	chrC04:9542332-9543534	0.434466	4.8114	-3.46914	5e-05	0.000411163	lncRNA	co_expression	BnaA06g33410D	sp|Q9LS02|AOC2_ARATH Allene oxide cyclase 2, chloroplastic OS=Arabidopsis thaliana GN=AOC2 PE=1 SV=1//4.16311e-145
LNC_003598	XLOC_071559	chrC05:18293667-18295089	0.133285	0.956063	-2.8426	0.00135	0.00724295	lncRNA	co_expression	BnaA06g33410D	sp|Q9LS02|AOC2_ARATH Allene oxide cyclase 2, chloroplastic OS=Arabidopsis thaliana GN=AOC2 PE=1 SV=1//4.16311e-145
LNC_003832	XLOC_075904	chrC06:3532402-3533384	0.707025	6.86192	-3.27878	5e-05	0.000411163	lncRNA	co_expression	BnaA06g33410D	sp|Q9LS02|AOC2_ARATH Allene oxide cyclase 2, chloroplastic OS=Arabidopsis thaliana GN=AOC2 PE=1 SV=1//4.16311e-145
LNC_001354	XLOC_031279	chrA08:12361899-12363907	0	0.467541	#NAME?	0.0085	0.0323443	lncRNA	co_expression	BnaA06g33410D	sp|Q9LS02|AOC2_ARATH Allene oxide cyclase 2, chloroplastic OS=Arabidopsis thaliana GN=AOC2 PE=1 SV=1//4.16311e-145
LNC_000668	XLOC_015081	chrA04:16855434-16856359	0.25082	0.82969	-1.72592	0.0134	0.0464513	lncRNA	co_expression	BnaA03g31030D	sp|Q9SR86|AGT23_ARATH Alanine--glyoxylate aminotransferase 2 homolog 3, mitochondrial OS=Arabidopsis thaliana GN=At3g08860 PE=2 SV=1//0
LNC_002842	XLOC_057656	chrC03:16758504-16759147	1.27758	3.37785	-1.4027	0.0016	0.0083349	lncRNA	co_expression	BnaA03g31030D	sp|Q9SR86|AGT23_ARATH Alanine--glyoxylate aminotransferase 2 homolog 3, mitochondrial OS=Arabidopsis thaliana GN=At3g08860 PE=2 SV=1//0
LNC_003244	XLOC_065087	chrC04:9542332-9543534	0.434466	4.8114	-3.46914	5e-05	0.000411163	lncRNA	co_expression	BnaA03g31030D	sp|Q9SR86|AGT23_ARATH Alanine--glyoxylate aminotransferase 2 homolog 3, mitochondrial OS=Arabidopsis thaliana GN=At3g08860 PE=2 SV=1//0
LNC_003835	XLOC_076021	chrC06:5333589-5345846	0.518643	2.91143	-2.48892	0.00855	0.0324952	lncRNA	co_expression	BnaA06g20540D	sp|P49091|ASNS_BRAOL Asparagine synthetase [glutamine-hydrolyzing] OS=Brassica oleracea PE=2 SV=2//0
LNC_003835	XLOC_076021	chrC06:5333589-5345846	0.518643	2.91143	-2.48892	0.00855	0.0324952	lncRNA	co_expression	BnaC03g53730D	sp|P49091|ASNS_BRAOL Asparagine synthetase [glutamine-hydrolyzing] OS=Brassica oleracea PE=2 SV=2//0
LNC_000668	XLOC_015081	chrA04:16855434-16856359	0.25082	0.82969	-1.72592	0.0134	0.0464513	lncRNA	co_expression	BnaC03g53730D	sp|P49091|ASNS_BRAOL Asparagine synthetase [glutamine-hydrolyzing] OS=Brassica oleracea PE=2 SV=2//0
LNC_000668	XLOC_015081	chrA04:16855434-16856359	0.25082	0.82969	-1.72592	0.0134	0.0464513	lncRNA	co_expression	BnaA06g20540D	sp|P49091|ASNS_BRAOL Asparagine synthetase [glutamine-hydrolyzing] OS=Brassica oleracea PE=2 SV=2//0
LNC_002842	XLOC_057656	chrC03:16758504-16759147	1.27758	3.37785	-1.4027	0.0016	0.0083349	lncRNA	co_expression	BnaC03g53730D	sp|P49091|ASNS_BRAOL Asparagine synthetase [glutamine-hydrolyzing] OS=Brassica oleracea PE=2 SV=2//0
LNC_002842	XLOC_057656	chrC03:16758504-16759147	1.27758	3.37785	-1.4027	0.0016	0.0083349	lncRNA	co_expression	BnaA06g20540D	sp|P49091|ASNS_BRAOL Asparagine synthetase [glutamine-hydrolyzing] OS=Brassica oleracea PE=2 SV=2//0
LNC_003598	XLOC_071559	chrC05:18293667-18295089	0.133285	0.956063	-2.8426	0.00135	0.00724295	lncRNA	co_expression	BnaC03g53730D	sp|P49091|ASNS_BRAOL Asparagine synthetase [glutamine-hydrolyzing] OS=Brassica oleracea PE=2 SV=2//0
LNC_003598	XLOC_071559	chrC05:18293667-18295089	0.133285	0.956063	-2.8426	0.00135	0.00724295	lncRNA	co_expression	BnaA06g20540D	sp|P49091|ASNS_BRAOL Asparagine synthetase [glutamine-hydrolyzing] OS=Brassica oleracea PE=2 SV=2//0
LNC_001660	XLOC_038342	chrA10:1999231-1999498	0	2.98862	#NAME?	0.0025	0.0120453	lncRNA	co_expression	BnaA06g20540D	sp|P49091|ASNS_BRAOL Asparagine synthetase [glutamine-hydrolyzing] OS=Brassica oleracea PE=2 SV=2//0
LNC_001660	XLOC_038342	chrA10:1999231-1999498	0	2.98862	#NAME?	0.0025	0.0120453	lncRNA	co_expression	BnaC03g53730D	sp|P49091|ASNS_BRAOL Asparagine synthetase [glutamine-hydrolyzing] OS=Brassica oleracea PE=2 SV=2//0
LNC_005324	XLOC_100682	chrCnn_random:72428498-72429129	0.221082	2.22519	-3.33127	0.0069	0.0273654	lncRNA	co_expression	BnaC03g53730D	sp|P49091|ASNS_BRAOL Asparagine synthetase [glutamine-hydrolyzing] OS=Brassica oleracea PE=2 SV=2//0
LNC_005324	XLOC_100682	chrCnn_random:72428498-72429129	0.221082	2.22519	-3.33127	0.0069	0.0273654	lncRNA	co_expression	BnaA06g20540D	sp|P49091|ASNS_BRAOL Asparagine synthetase [glutamine-hydrolyzing] OS=Brassica oleracea PE=2 SV=2//0
LNC_001354	XLOC_031279	chrA08:12361899-12363907	0	0.467541	#NAME?	0.0085	0.0323443	lncRNA	co_expression	BnaC03g53730D	sp|P49091|ASNS_BRAOL Asparagine synthetase [glutamine-hydrolyzing] OS=Brassica oleracea PE=2 SV=2//0
LNC_001932	XLOC_042894	chrAnn_random:32737277-32737881	4.37596	39.2814	-3.16617	5e-05	0.000411163	lncRNA	co_expression	BnaC03g53730D	sp|P49091|ASNS_BRAOL Asparagine synthetase [glutamine-hydrolyzing] OS=Brassica oleracea PE=2 SV=2//0
LNC_004692	XLOC_091194	chrC09:1894978-1895948	0	1.38414	#NAME?	5e-05	0.000411163	lncRNA	co_expression	BnaA01g03680D	sp|Q9SMZ4|AASS_ARATH Alpha-aminoadipic semialdehyde synthase OS=Arabidopsis thaliana GN=LKR/SDH PE=1 SV=1//0
LNC_003835	XLOC_076021	chrC06:5333589-5345846	0.518643	2.91143	-2.48892	0.00855	0.0324952	lncRNA	co_expression	BnaA01g03680D	sp|Q9SMZ4|AASS_ARATH Alpha-aminoadipic semialdehyde synthase OS=Arabidopsis thaliana GN=LKR/SDH PE=1 SV=1//0
LNC_000668	XLOC_015081	chrA04:16855434-16856359	0.25082	0.82969	-1.72592	0.0134	0.0464513	lncRNA	co_expression	BnaA01g03680D	sp|Q9SMZ4|AASS_ARATH Alpha-aminoadipic semialdehyde synthase OS=Arabidopsis thaliana GN=LKR/SDH PE=1 SV=1//0
LNC_002842	XLOC_057656	chrC03:16758504-16759147	1.27758	3.37785	-1.4027	0.0016	0.0083349	lncRNA	co_expression	BnaA01g03680D	sp|Q9SMZ4|AASS_ARATH Alpha-aminoadipic semialdehyde synthase OS=Arabidopsis thaliana GN=LKR/SDH PE=1 SV=1//0
LNC_003244	XLOC_065087	chrC04:9542332-9543534	0.434466	4.8114	-3.46914	5e-05	0.000411163	lncRNA	co_expression	BnaA01g03680D	sp|Q9SMZ4|AASS_ARATH Alpha-aminoadipic semialdehyde synthase OS=Arabidopsis thaliana GN=LKR/SDH PE=1 SV=1//0
LNC_003598	XLOC_071559	chrC05:18293667-18295089	0.133285	0.956063	-2.8426	0.00135	0.00724295	lncRNA	co_expression	BnaA01g03680D	sp|Q9SMZ4|AASS_ARATH Alpha-aminoadipic semialdehyde synthase OS=Arabidopsis thaliana GN=LKR/SDH PE=1 SV=1//0
LNC_000611	XLOC_013901	chrA03_random:5163798-5164075	0	2.04913	#NAME?	0.0063	0.0254568	lncRNA	co_expression	BnaA01g03680D	sp|Q9SMZ4|AASS_ARATH Alpha-aminoadipic semialdehyde synthase OS=Arabidopsis thaliana GN=LKR/SDH PE=1 SV=1//0
LNC_004945	XLOC_095305	chrC09:32979481-32980411	0.332998	1.86979	-2.48929	0.0005	0.00313553	lncRNA	co_expression	BnaA01g03680D	sp|Q9SMZ4|AASS_ARATH Alpha-aminoadipic semialdehyde synthase OS=Arabidopsis thaliana GN=LKR/SDH PE=1 SV=1//0
LNC_005324	XLOC_100682	chrCnn_random:72428498-72429129	0.221082	2.22519	-3.33127	0.0069	0.0273654	lncRNA	co_expression	BnaA01g03680D	sp|Q9SMZ4|AASS_ARATH Alpha-aminoadipic semialdehyde synthase OS=Arabidopsis thaliana GN=LKR/SDH PE=1 SV=1//0
LNC_003832	XLOC_075904	chrC06:3532402-3533384	0.707025	6.86192	-3.27878	5e-05	0.000411163	lncRNA	co_expression	BnaA01g03680D	sp|Q9SMZ4|AASS_ARATH Alpha-aminoadipic semialdehyde synthase OS=Arabidopsis thaliana GN=LKR/SDH PE=1 SV=1//0
LNC_001354	XLOC_031279	chrA08:12361899-12363907	0	0.467541	#NAME?	0.0085	0.0323443	lncRNA	co_expression	BnaA01g03680D	sp|Q9SMZ4|AASS_ARATH Alpha-aminoadipic semialdehyde synthase OS=Arabidopsis thaliana GN=LKR/SDH PE=1 SV=1//0
LNC_003613	XLOC_071682	chrC05:22294501-22295864	0.655987	4.38673	-2.74141	5e-05	0.000411163	lncRNA	co_expression	BnaC08g15120D	sp|Q9FLQ4|ODO2A_ARATH Dihydrolipoyllysine-residue succinyltransferase component of 2-oxoglutarate dehydrogenase complex 1, mitochondrial OS=Arabidopsis thaliana GN=At5g55070 PE=2 SV=1//1.7583e-32
LNC_003769	XLOC_074677	chrC05:34025718-34026700	0.530421	1.90219	-1.84245	0.00075	0.00442646	lncRNA	co_expression	BnaC08g15120D	sp|Q9FLQ4|ODO2A_ARATH Dihydrolipoyllysine-residue succinyltransferase component of 2-oxoglutarate dehydrogenase complex 1, mitochondrial OS=Arabidopsis thaliana GN=At5g55070 PE=2 SV=1//1.7583e-32
LNC_004839	XLOC_093758	chrC09:661400-662349	1.64511	31.5692	-4.26226	5e-05	0.000411163	lncRNA	co_expression	BnaC08g15120D	sp|Q9FLQ4|ODO2A_ARATH Dihydrolipoyllysine-residue succinyltransferase component of 2-oxoglutarate dehydrogenase complex 1, mitochondrial OS=Arabidopsis thaliana GN=At5g55070 PE=2 SV=1//1.7583e-32
LNC_002030	XLOC_044363	chrAnn_random:10822690-10825783	0.384345	4.29063	-3.48072	5e-05	0.000411163	lncRNA	co_expression	BnaC08g15120D	sp|Q9FLQ4|ODO2A_ARATH Dihydrolipoyllysine-residue succinyltransferase component of 2-oxoglutarate dehydrogenase complex 1, mitochondrial OS=Arabidopsis thaliana GN=At5g55070 PE=2 SV=1//1.7583e-32
LNC_000522	XLOC_012123	chrA03:15702706-15703935	1.46488	4.40788	-1.5893	5e-05	0.000411163	lncRNA	co_expression	BnaC08g15120D	sp|Q9FLQ4|ODO2A_ARATH Dihydrolipoyllysine-residue succinyltransferase component of 2-oxoglutarate dehydrogenase complex 1, mitochondrial OS=Arabidopsis thaliana GN=At5g55070 PE=2 SV=1//1.7583e-32
LNC_002331	XLOC_049814	chrC01:24568533-24569486	0.675155	2.86703	-2.08627	0.0002	0.00142094	lncRNA	co_expression	BnaC08g15120D	sp|Q9FLQ4|ODO2A_ARATH Dihydrolipoyllysine-residue succinyltransferase component of 2-oxoglutarate dehydrogenase complex 1, mitochondrial OS=Arabidopsis thaliana GN=At5g55070 PE=2 SV=1//1.7583e-32
LNC_005753	XLOC_106345	chrUnn_random:7373525-7374713	0.121794	0.923547	-2.92274	0.0042	0.0183297	lncRNA	co_expression	BnaC08g15120D	sp|Q9FLQ4|ODO2A_ARATH Dihydrolipoyllysine-residue succinyltransferase component of 2-oxoglutarate dehydrogenase complex 1, mitochondrial OS=Arabidopsis thaliana GN=At5g55070 PE=2 SV=1//1.7583e-32
LNC_004033	XLOC_080108	chrC06_random:2186622-2187766	0.662195	3.59578	-2.44098	5e-05	0.000411163	lncRNA	co_expression	BnaC08g15120D	sp|Q9FLQ4|ODO2A_ARATH Dihydrolipoyllysine-residue succinyltransferase component of 2-oxoglutarate dehydrogenase complex 1, mitochondrial OS=Arabidopsis thaliana GN=At5g55070 PE=2 SV=1//1.7583e-32
LNC_000668	XLOC_015081	chrA04:16855434-16856359	0.25082	0.82969	-1.72592	0.0134	0.0464513	lncRNA	co_expression	BnaA08g00900D	sp|Q41247|AL7A1_BRANA Aldehyde dehydrogenase family 7 member A1 OS=Brassica napus GN=BTG-26 PE=1 SV=3//0
LNC_001900	XLOC_042472	chrAnn_random:23992250-23993600	0.799715	2.36397	-1.56365	5e-05	0.000411163	lncRNA	co_expression	BnaA08g00900D	sp|Q41247|AL7A1_BRANA Aldehyde dehydrogenase family 7 member A1 OS=Brassica napus GN=BTG-26 PE=1 SV=3//0
LNC_002842	XLOC_057656	chrC03:16758504-16759147	1.27758	3.37785	-1.4027	0.0016	0.0083349	lncRNA	co_expression	BnaA08g00900D	sp|Q41247|AL7A1_BRANA Aldehyde dehydrogenase family 7 member A1 OS=Brassica napus GN=BTG-26 PE=1 SV=3//0
LNC_003244	XLOC_065087	chrC04:9542332-9543534	0.434466	4.8114	-3.46914	5e-05	0.000411163	lncRNA	co_expression	BnaA08g00900D	sp|Q41247|AL7A1_BRANA Aldehyde dehydrogenase family 7 member A1 OS=Brassica napus GN=BTG-26 PE=1 SV=3//0
LNC_003598	XLOC_071559	chrC05:18293667-18295089	0.133285	0.956063	-2.8426	0.00135	0.00724295	lncRNA	co_expression	BnaA08g00900D	sp|Q41247|AL7A1_BRANA Aldehyde dehydrogenase family 7 member A1 OS=Brassica napus GN=BTG-26 PE=1 SV=3//0
LNC_004945	XLOC_095305	chrC09:32979481-32980411	0.332998	1.86979	-2.48929	0.0005	0.00313553	lncRNA	co_expression	BnaA08g00900D	sp|Q41247|AL7A1_BRANA Aldehyde dehydrogenase family 7 member A1 OS=Brassica napus GN=BTG-26 PE=1 SV=3//0
LNC_005324	XLOC_100682	chrCnn_random:72428498-72429129	0.221082	2.22519	-3.33127	0.0069	0.0273654	lncRNA	co_expression	BnaA08g00900D	sp|Q41247|AL7A1_BRANA Aldehyde dehydrogenase family 7 member A1 OS=Brassica napus GN=BTG-26 PE=1 SV=3//0
LNC_003832	XLOC_075904	chrC06:3532402-3533384	0.707025	6.86192	-3.27878	5e-05	0.000411163	lncRNA	co_expression	BnaA08g00900D	sp|Q41247|AL7A1_BRANA Aldehyde dehydrogenase family 7 member A1 OS=Brassica napus GN=BTG-26 PE=1 SV=3//0
LNC_001354	XLOC_031279	chrA08:12361899-12363907	0	0.467541	#NAME?	0.0085	0.0323443	lncRNA	co_expression	BnaA08g00900D	sp|Q41247|AL7A1_BRANA Aldehyde dehydrogenase family 7 member A1 OS=Brassica napus GN=BTG-26 PE=1 SV=3//0
LNC_001932	XLOC_042894	chrAnn_random:32737277-32737881	4.37596	39.2814	-3.16617	5e-05	0.000411163	lncRNA	co_expression	BnaA08g00900D	sp|Q41247|AL7A1_BRANA Aldehyde dehydrogenase family 7 member A1 OS=Brassica napus GN=BTG-26 PE=1 SV=3//0
LNC_001189	XLOC_028065	chrA07:18172078-18174357	1.43187	19.5414	-3.77056	5e-05	0.000411163	lncRNA	co_expression	BnaC02g44970D	sp|Q1WIQ6|GAPN_ARATH NADP-dependent glyceraldehyde-3-phosphate dehydrogenase OS=Arabidopsis thaliana GN=ALDH11A3 PE=1 SV=2//0
LNC_002842	XLOC_057656	chrC03:16758504-16759147	1.27758	3.37785	-1.4027	0.0016	0.0083349	lncRNA	co_expression	BnaA10g26070D	sp|F4KI56|SERCL_ARATH Metal-independent phosphoserine phosphatase OS=Arabidopsis thaliana GN=IPSP PE=1 SV=1//2.03467e-152
LNC_003244	XLOC_065087	chrC04:9542332-9543534	0.434466	4.8114	-3.46914	5e-05	0.000411163	lncRNA	co_expression	BnaA10g26070D	sp|F4KI56|SERCL_ARATH Metal-independent phosphoserine phosphatase OS=Arabidopsis thaliana GN=IPSP PE=1 SV=1//2.03467e-152
LNC_003598	XLOC_071559	chrC05:18293667-18295089	0.133285	0.956063	-2.8426	0.00135	0.00724295	lncRNA	co_expression	BnaA10g26070D	sp|F4KI56|SERCL_ARATH Metal-independent phosphoserine phosphatase OS=Arabidopsis thaliana GN=IPSP PE=1 SV=1//2.03467e-152
LNC_001770	XLOC_041086	chrA10_random:1686690-1687472	0.90809	5.66589	-2.6414	5e-05	0.000411163	lncRNA	co_expression	BnaA09g54840D	sp|Q9M2W3|PGPS2_ARATH CDP-diacylglycerol--glycerol-3-phosphate 3-phosphatidyltransferase 2 OS=Arabidopsis thaliana GN=PGPS2 PE=1 SV=1//3.55815e-129
LNC_000600	XLOC_013688	chrA03_random:819865-820749	0.431958	3.40491	-2.97865	5e-05	0.000411163	lncRNA	co_expression	BnaA09g54840D	sp|Q9M2W3|PGPS2_ARATH CDP-diacylglycerol--glycerol-3-phosphate 3-phosphatidyltransferase 2 OS=Arabidopsis thaliana GN=PGPS2 PE=1 SV=1//3.55815e-129
LNC_000668	XLOC_015081	chrA04:16855434-16856359	0.25082	0.82969	-1.72592	0.0134	0.0464513	lncRNA	co_expression	BnaAnng06320D	sp|Q39017|DGK1_ARATH Diacylglycerol kinase 1 OS=Arabidopsis thaliana GN=DGK1 PE=1 SV=2//1.32183e-164
LNC_003598	XLOC_071559	chrC05:18293667-18295089	0.133285	0.956063	-2.8426	0.00135	0.00724295	lncRNA	co_expression	BnaAnng06320D	sp|Q39017|DGK1_ARATH Diacylglycerol kinase 1 OS=Arabidopsis thaliana GN=DGK1 PE=1 SV=2//1.32183e-164
LNC_005324	XLOC_100682	chrCnn_random:72428498-72429129	0.221082	2.22519	-3.33127	0.0069	0.0273654	lncRNA	co_expression	BnaAnng06320D	sp|Q39017|DGK1_ARATH Diacylglycerol kinase 1 OS=Arabidopsis thaliana GN=DGK1 PE=1 SV=2//1.32183e-164
LNC_003530	XLOC_070392	chrC05:578119-578938	0.18339	1.88709	-3.36318	0.003	0.0139317	lncRNA	co_expression	BnaAnng06320D	sp|Q39017|DGK1_ARATH Diacylglycerol kinase 1 OS=Arabidopsis thaliana GN=DGK1 PE=1 SV=2//1.32183e-164
LNC_001354	XLOC_031279	chrA08:12361899-12363907	0	0.467541	#NAME?	0.0085	0.0323443	lncRNA	co_expression	BnaAnng06320D	sp|Q39017|DGK1_ARATH Diacylglycerol kinase 1 OS=Arabidopsis thaliana GN=DGK1 PE=1 SV=2//1.32183e-164
LNC_001900	XLOC_042472	chrAnn_random:23992250-23993600	0.799715	2.36397	-1.56365	5e-05	0.000411163	lncRNA	co_expression	BnaC08g27260D	sp|Q8VXZ7|AGAL3_ARATH Alpha-galactosidase 3 OS=Arabidopsis thaliana GN=AGAL3 PE=1 SV=1//0
LNC_003769	XLOC_074677	chrC05:34025718-34026700	0.530421	1.90219	-1.84245	0.00075	0.00442646	lncRNA	co_expression	BnaC08g27260D	sp|Q8VXZ7|AGAL3_ARATH Alpha-galactosidase 3 OS=Arabidopsis thaliana GN=AGAL3 PE=1 SV=1//0
LNC_002030	XLOC_044363	chrAnn_random:10822690-10825783	0.384345	4.29063	-3.48072	5e-05	0.000411163	lncRNA	co_expression	BnaC08g27260D	sp|Q8VXZ7|AGAL3_ARATH Alpha-galactosidase 3 OS=Arabidopsis thaliana GN=AGAL3 PE=1 SV=1//0
LNC_000522	XLOC_012123	chrA03:15702706-15703935	1.46488	4.40788	-1.5893	5e-05	0.000411163	lncRNA	co_expression	BnaC08g27260D	sp|Q8VXZ7|AGAL3_ARATH Alpha-galactosidase 3 OS=Arabidopsis thaliana GN=AGAL3 PE=1 SV=1//0
LNC_005753	XLOC_106345	chrUnn_random:7373525-7374713	0.121794	0.923547	-2.92274	0.0042	0.0183297	lncRNA	co_expression	BnaC08g27260D	sp|Q8VXZ7|AGAL3_ARATH Alpha-galactosidase 3 OS=Arabidopsis thaliana GN=AGAL3 PE=1 SV=1//0
LNC_004692	XLOC_091194	chrC09:1894978-1895948	0	1.38414	#NAME?	5e-05	0.000411163	lncRNA	co_expression	BnaA01g19390D	sp|Q9ASU1|DGAT2_ARATH Diacylglycerol O-acyltransferase 2 OS=Arabidopsis thaliana GN=DGAT2 PE=2 SV=1//3.4187e-170
LNC_003613	XLOC_071682	chrC05:22294501-22295864	0.655987	4.38673	-2.74141	5e-05	0.000411163	lncRNA	co_expression	BnaA01g19390D	sp|Q9ASU1|DGAT2_ARATH Diacylglycerol O-acyltransferase 2 OS=Arabidopsis thaliana GN=DGAT2 PE=2 SV=1//3.4187e-170
LNC_003769	XLOC_074677	chrC05:34025718-34026700	0.530421	1.90219	-1.84245	0.00075	0.00442646	lncRNA	co_expression	BnaA01g19390D	sp|Q9ASU1|DGAT2_ARATH Diacylglycerol O-acyltransferase 2 OS=Arabidopsis thaliana GN=DGAT2 PE=2 SV=1//3.4187e-170
LNC_003598	XLOC_071559	chrC05:18293667-18295089	0.133285	0.956063	-2.8426	0.00135	0.00724295	lncRNA	co_expression	BnaA01g19390D	sp|Q9ASU1|DGAT2_ARATH Diacylglycerol O-acyltransferase 2 OS=Arabidopsis thaliana GN=DGAT2 PE=2 SV=1//3.4187e-170
LNC_004945	XLOC_095305	chrC09:32979481-32980411	0.332998	1.86979	-2.48929	0.0005	0.00313553	lncRNA	co_expression	BnaA01g19390D	sp|Q9ASU1|DGAT2_ARATH Diacylglycerol O-acyltransferase 2 OS=Arabidopsis thaliana GN=DGAT2 PE=2 SV=1//3.4187e-170
LNC_002030	XLOC_044363	chrAnn_random:10822690-10825783	0.384345	4.29063	-3.48072	5e-05	0.000411163	lncRNA	co_expression	BnaA01g19390D	sp|Q9ASU1|DGAT2_ARATH Diacylglycerol O-acyltransferase 2 OS=Arabidopsis thaliana GN=DGAT2 PE=2 SV=1//3.4187e-170
LNC_005324	XLOC_100682	chrCnn_random:72428498-72429129	0.221082	2.22519	-3.33127	0.0069	0.0273654	lncRNA	co_expression	BnaA01g19390D	sp|Q9ASU1|DGAT2_ARATH Diacylglycerol O-acyltransferase 2 OS=Arabidopsis thaliana GN=DGAT2 PE=2 SV=1//3.4187e-170
LNC_003832	XLOC_075904	chrC06:3532402-3533384	0.707025	6.86192	-3.27878	5e-05	0.000411163	lncRNA	co_expression	BnaA01g19390D	sp|Q9ASU1|DGAT2_ARATH Diacylglycerol O-acyltransferase 2 OS=Arabidopsis thaliana GN=DGAT2 PE=2 SV=1//3.4187e-170
LNC_001354	XLOC_031279	chrA08:12361899-12363907	0	0.467541	#NAME?	0.0085	0.0323443	lncRNA	co_expression	BnaA01g19390D	sp|Q9ASU1|DGAT2_ARATH Diacylglycerol O-acyltransferase 2 OS=Arabidopsis thaliana GN=DGAT2 PE=2 SV=1//3.4187e-170
LNC_001932	XLOC_042894	chrAnn_random:32737277-32737881	4.37596	39.2814	-3.16617	5e-05	0.000411163	lncRNA	co_expression	BnaA01g19390D	sp|Q9ASU1|DGAT2_ARATH Diacylglycerol O-acyltransferase 2 OS=Arabidopsis thaliana GN=DGAT2 PE=2 SV=1//3.4187e-170
LNC_003613	XLOC_071682	chrC05:22294501-22295864	0.655987	4.38673	-2.74141	5e-05	0.000411163	lncRNA	co_expression	BnaC03g26120D	sp|Q96266|GSTF8_ARATH Glutathione S-transferase F8, chloroplastic OS=Arabidopsis thaliana GN=GSTF8 PE=1 SV=3//2.37439e-130
LNC_005455	XLOC_102599	chrCnn_random:25677207-25679485	0.347462	4.90924	-3.82058	5e-05	0.000411163	lncRNA	co_expression	BnaA06g21920D	sp|Q9FUT0|GSTU9_ARATH Glutathione S-transferase U9 OS=Arabidopsis thaliana GN=GSTU9 PE=2 SV=1//3.92996e-132
LNC_001201	XLOC_028366	chrA07:21591414-21592503	0.646347	2.91624	-2.17373	5e-05	0.000411163	lncRNA	co_expression	BnaA06g21920D	sp|Q9FUT0|GSTU9_ARATH Glutathione S-transferase U9 OS=Arabidopsis thaliana GN=GSTU9 PE=2 SV=1//3.92996e-132
LNC_000600	XLOC_013688	chrA03_random:819865-820749	0.431958	3.40491	-2.97865	5e-05	0.000411163	lncRNA	co_expression	BnaA05g12560D	sp|P46421|GSTU5_ARATH Glutathione S-transferase U5 OS=Arabidopsis thaliana GN=GSTU5 PE=2 SV=1//1.78236e-141
LNC_000275	XLOC_006171	chrA02:5225003-5229477	1.60501	5.62978	-1.8105	5e-05	0.000411163	lncRNA	co_expression	BnaA05g12560D	sp|P46421|GSTU5_ARATH Glutathione S-transferase U5 OS=Arabidopsis thaliana GN=GSTU5 PE=2 SV=1//1.78236e-141
LNC_003832	XLOC_075904	chrC06:3532402-3533384	0.707025	6.86192	-3.27878	5e-05	0.000411163	lncRNA	co_expression	BnaC03g26120D	sp|Q96266|GSTF8_ARATH Glutathione S-transferase F8, chloroplastic OS=Arabidopsis thaliana GN=GSTF8 PE=1 SV=3//2.37439e-130
LNC_004429	XLOC_086129	chrC08:9542567-9543432	1.06113	9.34758	-3.13899	5e-05	0.000411163	lncRNA	co_expression	BnaA05g12560D	sp|P46421|GSTU5_ARATH Glutathione S-transferase U5 OS=Arabidopsis thaliana GN=GSTU5 PE=2 SV=1//1.78236e-141
LNC_005164	XLOC_098397	chrCnn_random:29140883-29141363	0	1.25592	#NAME?	5e-05	0.000411163	lncRNA	co_expression	BnaA09g14040D	sp|Q9C9C9|SOT18_ARATH Cytosolic sulfotransferase 18 OS=Arabidopsis thaliana GN=SOT18 PE=1 SV=1//6.75474e-158
LNC_000611	XLOC_013901	chrA03_random:5163798-5164075	0	2.04913	#NAME?	0.0063	0.0254568	lncRNA	co_expression	BnaA09g14040D	sp|Q9C9C9|SOT18_ARATH Cytosolic sulfotransferase 18 OS=Arabidopsis thaliana GN=SOT18 PE=1 SV=1//6.75474e-158
LNC_001660	XLOC_038342	chrA10:1999231-1999498	0	2.98862	#NAME?	0.0025	0.0120453	lncRNA	co_expression	BnaA09g14040D	sp|Q9C9C9|SOT18_ARATH Cytosolic sulfotransferase 18 OS=Arabidopsis thaliana GN=SOT18 PE=1 SV=1//6.75474e-158
LNC_005439	XLOC_102306	chrCnn_random:20557101-20558057	0.366424	4.75166	-3.69685	5e-05	0.000411163	lncRNA	co_expression	BnaC08g41390D	sp|Q39041|INVA4_ARATH Acid beta-fructofuranosidase 4, vacuolar OS=Arabidopsis thaliana GN=BFRUCT4 PE=2 SV=2//0
LNC_004525	XLOC_088352	chrC08:4726643-4727499	0.360476	3.39295	-3.23456	5e-05	0.000411163	lncRNA	co_expression	BnaC05g39510D	sp|Q9LIB9|INV5_ARATH Beta-fructofuranosidase, insoluble isoenzyme CWINV5 OS=Arabidopsis thaliana GN=CWINV5 PE=2 SV=2//0
LNC_004525	XLOC_088352	chrC08:4726643-4727499	0.360476	3.39295	-3.23456	5e-05	0.000411163	lncRNA	co_expression	BnaC08g41390D	sp|Q39041|INVA4_ARATH Acid beta-fructofuranosidase 4, vacuolar OS=Arabidopsis thaliana GN=BFRUCT4 PE=2 SV=2//0
LNC_003598	XLOC_071559	chrC05:18293667-18295089	0.133285	0.956063	-2.8426	0.00135	0.00724295	lncRNA	co_expression	BnaC01g18320D	sp|Q94AA4|PFKA3_ARATH ATP-dependent 6-phosphofructokinase 3 OS=Arabidopsis thaliana GN=PFK3 PE=1 SV=1//0
LNC_001354	XLOC_031279	chrA08:12361899-12363907	0	0.467541	#NAME?	0.0085	0.0323443	lncRNA	co_expression	BnaC01g18320D	sp|Q94AA4|PFKA3_ARATH ATP-dependent 6-phosphofructokinase 3 OS=Arabidopsis thaliana GN=PFK3 PE=1 SV=1//0
LNC_003835	XLOC_076021	chrC06:5333589-5345846	0.518643	2.91143	-2.48892	0.00855	0.0324952	lncRNA	co_expression	BnaA01g13540D	sp|Q9T0A7|UGE2_ARATH UDP-glucose 4-epimerase 2 OS=Arabidopsis thaliana GN=UGE2 PE=1 SV=1//0
LNC_005324	XLOC_100682	chrCnn_random:72428498-72429129	0.221082	2.22519	-3.33127	0.0069	0.0273654	lncRNA	co_expression	BnaA01g13540D	sp|Q9T0A7|UGE2_ARATH UDP-glucose 4-epimerase 2 OS=Arabidopsis thaliana GN=UGE2 PE=1 SV=1//0
LNC_001932	XLOC_042894	chrAnn_random:32737277-32737881	4.37596	39.2814	-3.16617	5e-05	0.000411163	lncRNA	co_expression	BnaA01g13540D	sp|Q9T0A7|UGE2_ARATH UDP-glucose 4-epimerase 2 OS=Arabidopsis thaliana GN=UGE2 PE=1 SV=1//0
LNC_005455	XLOC_102599	chrCnn_random:25677207-25679485	0.347462	4.90924	-3.82058	5e-05	0.000411163	lncRNA	co_expression	BnaA03g55140D	sp|Q9SCY0|PGMP_ARATH Phosphoglucomutase, chloroplastic OS=Arabidopsis thaliana GN=PGMP PE=1 SV=2//1.64987e-28
LNC_003835	XLOC_076021	chrC06:5333589-5345846	0.518643	2.91143	-2.48892	0.00855	0.0324952	lncRNA	co_expression	BnaC08g28500D	sp|Q94A08|RFS2_ARATH Probable galactinol--sucrose galactosyltransferase 2 OS=Arabidopsis thaliana GN=RFS2 PE=2 SV=2//0
LNC_003835	XLOC_076021	chrC06:5333589-5345846	0.518643	2.91143	-2.48892	0.00855	0.0324952	lncRNA	co_expression	BnaCnng63310D	sp|Q9FXB2|GOLS2_ARATH Galactinol synthase 2 OS=Arabidopsis thaliana GN=GOLS2 PE=1 SV=1//0
LNC_003835	XLOC_076021	chrC06:5333589-5345846	0.518643	2.91143	-2.48892	0.00855	0.0324952	lncRNA	co_expression	BnaA05g00720D	sp|O22893|GOLS1_ARATH Galactinol synthase 1 OS=Arabidopsis thaliana GN=GOLS1 PE=1 SV=1//0
LNC_000668	XLOC_015081	chrA04:16855434-16856359	0.25082	0.82969	-1.72592	0.0134	0.0464513	lncRNA	co_expression	BnaA09g15290D	sp|Q9FXB2|GOLS2_ARATH Galactinol synthase 2 OS=Arabidopsis thaliana GN=GOLS2 PE=1 SV=1//0
LNC_000668	XLOC_015081	chrA04:16855434-16856359	0.25082	0.82969	-1.72592	0.0134	0.0464513	lncRNA	co_expression	BnaC08g28500D	sp|Q94A08|RFS2_ARATH Probable galactinol--sucrose galactosyltransferase 2 OS=Arabidopsis thaliana GN=RFS2 PE=2 SV=2//0
LNC_000668	XLOC_015081	chrA04:16855434-16856359	0.25082	0.82969	-1.72592	0.0134	0.0464513	lncRNA	co_expression	BnaCnng63310D	sp|Q9FXB2|GOLS2_ARATH Galactinol synthase 2 OS=Arabidopsis thaliana GN=GOLS2 PE=1 SV=1//0
LNC_000668	XLOC_015081	chrA04:16855434-16856359	0.25082	0.82969	-1.72592	0.0134	0.0464513	lncRNA	co_expression	BnaA05g00720D	sp|O22893|GOLS1_ARATH Galactinol synthase 1 OS=Arabidopsis thaliana GN=GOLS1 PE=1 SV=1//0
LNC_001900	XLOC_042472	chrAnn_random:23992250-23993600	0.799715	2.36397	-1.56365	5e-05	0.000411163	lncRNA	co_expression	BnaA09g15290D	sp|Q9FXB2|GOLS2_ARATH Galactinol synthase 2 OS=Arabidopsis thaliana GN=GOLS2 PE=1 SV=1//0
LNC_002842	XLOC_057656	chrC03:16758504-16759147	1.27758	3.37785	-1.4027	0.0016	0.0083349	lncRNA	co_expression	BnaA09g15290D	sp|Q9FXB2|GOLS2_ARATH Galactinol synthase 2 OS=Arabidopsis thaliana GN=GOLS2 PE=1 SV=1//0
LNC_002842	XLOC_057656	chrC03:16758504-16759147	1.27758	3.37785	-1.4027	0.0016	0.0083349	lncRNA	co_expression	BnaC08g28500D	sp|Q94A08|RFS2_ARATH Probable galactinol--sucrose galactosyltransferase 2 OS=Arabidopsis thaliana GN=RFS2 PE=2 SV=2//0
LNC_002842	XLOC_057656	chrC03:16758504-16759147	1.27758	3.37785	-1.4027	0.0016	0.0083349	lncRNA	co_expression	BnaCnng63310D	sp|Q9FXB2|GOLS2_ARATH Galactinol synthase 2 OS=Arabidopsis thaliana GN=GOLS2 PE=1 SV=1//0
LNC_002842	XLOC_057656	chrC03:16758504-16759147	1.27758	3.37785	-1.4027	0.0016	0.0083349	lncRNA	co_expression	BnaA05g00720D	sp|O22893|GOLS1_ARATH Galactinol synthase 1 OS=Arabidopsis thaliana GN=GOLS1 PE=1 SV=1//0
LNC_003244	XLOC_065087	chrC04:9542332-9543534	0.434466	4.8114	-3.46914	5e-05	0.000411163	lncRNA	co_expression	BnaA09g15290D	sp|Q9FXB2|GOLS2_ARATH Galactinol synthase 2 OS=Arabidopsis thaliana GN=GOLS2 PE=1 SV=1//0
LNC_001891	XLOC_042431	chrAnn_random:23015412-23016459	4.3761	10.9152	-1.31862	5e-05	0.000411163	lncRNA	co_expression	BnaA05g00720D	sp|O22893|GOLS1_ARATH Galactinol synthase 1 OS=Arabidopsis thaliana GN=GOLS1 PE=1 SV=1//0
LNC_003598	XLOC_071559	chrC05:18293667-18295089	0.133285	0.956063	-2.8426	0.00135	0.00724295	lncRNA	co_expression	BnaCnng63310D	sp|Q9FXB2|GOLS2_ARATH Galactinol synthase 2 OS=Arabidopsis thaliana GN=GOLS2 PE=1 SV=1//0
LNC_003598	XLOC_071559	chrC05:18293667-18295089	0.133285	0.956063	-2.8426	0.00135	0.00724295	lncRNA	co_expression	BnaA09g15290D	sp|Q9FXB2|GOLS2_ARATH Galactinol synthase 2 OS=Arabidopsis thaliana GN=GOLS2 PE=1 SV=1//0
LNC_003598	XLOC_071559	chrC05:18293667-18295089	0.133285	0.956063	-2.8426	0.00135	0.00724295	lncRNA	co_expression	BnaC08g28500D	sp|Q94A08|RFS2_ARATH Probable galactinol--sucrose galactosyltransferase 2 OS=Arabidopsis thaliana GN=RFS2 PE=2 SV=2//0
LNC_003598	XLOC_071559	chrC05:18293667-18295089	0.133285	0.956063	-2.8426	0.00135	0.00724295	lncRNA	co_expression	BnaA05g00720D	sp|O22893|GOLS1_ARATH Galactinol synthase 1 OS=Arabidopsis thaliana GN=GOLS1 PE=1 SV=1//0
LNC_003679	XLOC_073258	chrC05:4456746-4457039	0	3.57813	#NAME?	5e-05	0.000411163	lncRNA	co_expression	BnaA09g15290D	sp|Q9FXB2|GOLS2_ARATH Galactinol synthase 2 OS=Arabidopsis thaliana GN=GOLS2 PE=1 SV=1//0
LNC_003679	XLOC_073258	chrC05:4456746-4457039	0	3.57813	#NAME?	5e-05	0.000411163	lncRNA	co_expression	BnaA05g00720D	sp|O22893|GOLS1_ARATH Galactinol synthase 1 OS=Arabidopsis thaliana GN=GOLS1 PE=1 SV=1//0
LNC_004945	XLOC_095305	chrC09:32979481-32980411	0.332998	1.86979	-2.48929	0.0005	0.00313553	lncRNA	co_expression	BnaA09g15290D	sp|Q9FXB2|GOLS2_ARATH Galactinol synthase 2 OS=Arabidopsis thaliana GN=GOLS2 PE=1 SV=1//0
LNC_005324	XLOC_100682	chrCnn_random:72428498-72429129	0.221082	2.22519	-3.33127	0.0069	0.0273654	lncRNA	co_expression	BnaA09g15290D	sp|Q9FXB2|GOLS2_ARATH Galactinol synthase 2 OS=Arabidopsis thaliana GN=GOLS2 PE=1 SV=1//0
LNC_005324	XLOC_100682	chrCnn_random:72428498-72429129	0.221082	2.22519	-3.33127	0.0069	0.0273654	lncRNA	co_expression	BnaC08g28500D	sp|Q94A08|RFS2_ARATH Probable galactinol--sucrose galactosyltransferase 2 OS=Arabidopsis thaliana GN=RFS2 PE=2 SV=2//0
LNC_005324	XLOC_100682	chrCnn_random:72428498-72429129	0.221082	2.22519	-3.33127	0.0069	0.0273654	lncRNA	co_expression	BnaCnng63310D	sp|Q9FXB2|GOLS2_ARATH Galactinol synthase 2 OS=Arabidopsis thaliana GN=GOLS2 PE=1 SV=1//0
LNC_005324	XLOC_100682	chrCnn_random:72428498-72429129	0.221082	2.22519	-3.33127	0.0069	0.0273654	lncRNA	co_expression	BnaA05g00720D	sp|O22893|GOLS1_ARATH Galactinol synthase 1 OS=Arabidopsis thaliana GN=GOLS1 PE=1 SV=1//0
LNC_003832	XLOC_075904	chrC06:3532402-3533384	0.707025	6.86192	-3.27878	5e-05	0.000411163	lncRNA	co_expression	BnaA09g15290D	sp|Q9FXB2|GOLS2_ARATH Galactinol synthase 2 OS=Arabidopsis thaliana GN=GOLS2 PE=1 SV=1//0
LNC_000837	XLOC_019521	chrA05:9961742-9962496	0.256809	1.13347	-2.14198	0.0106	0.0385782	lncRNA	co_expression	BnaCnng63310D	sp|Q9FXB2|GOLS2_ARATH Galactinol synthase 2 OS=Arabidopsis thaliana GN=GOLS2 PE=1 SV=1//0
LNC_001354	XLOC_031279	chrA08:12361899-12363907	0	0.467541	#NAME?	0.0085	0.0323443	lncRNA	co_expression	BnaA09g15290D	sp|Q9FXB2|GOLS2_ARATH Galactinol synthase 2 OS=Arabidopsis thaliana GN=GOLS2 PE=1 SV=1//0
LNC_001354	XLOC_031279	chrA08:12361899-12363907	0	0.467541	#NAME?	0.0085	0.0323443	lncRNA	co_expression	BnaCnng63310D	sp|Q9FXB2|GOLS2_ARATH Galactinol synthase 2 OS=Arabidopsis thaliana GN=GOLS2 PE=1 SV=1//0
LNC_001354	XLOC_031279	chrA08:12361899-12363907	0	0.467541	#NAME?	0.0085	0.0323443	lncRNA	co_expression	BnaA05g00720D	sp|O22893|GOLS1_ARATH Galactinol synthase 1 OS=Arabidopsis thaliana GN=GOLS1 PE=1 SV=1//0
LNC_001932	XLOC_042894	chrAnn_random:32737277-32737881	4.37596	39.2814	-3.16617	5e-05	0.000411163	lncRNA	co_expression	BnaCnng63310D	sp|Q9FXB2|GOLS2_ARATH Galactinol synthase 2 OS=Arabidopsis thaliana GN=GOLS2 PE=1 SV=1//0
LNC_001932	XLOC_042894	chrAnn_random:32737277-32737881	4.37596	39.2814	-3.16617	5e-05	0.000411163	lncRNA	co_expression	BnaA09g15290D	sp|Q9FXB2|GOLS2_ARATH Galactinol synthase 2 OS=Arabidopsis thaliana GN=GOLS2 PE=1 SV=1//0
LNC_001932	XLOC_042894	chrAnn_random:32737277-32737881	4.37596	39.2814	-3.16617	5e-05	0.000411163	lncRNA	co_expression	BnaA05g00720D	sp|O22893|GOLS1_ARATH Galactinol synthase 1 OS=Arabidopsis thaliana GN=GOLS1 PE=1 SV=1//0
LNC_004213	XLOC_082918	chrC07:1120414-1121455	0.150803	1.42841	-3.24368	0.00235	0.0114519	lncRNA	co_expression	BnaA09g36810D	sp|Q94A08|RFS2_ARATH Probable galactinol--sucrose galactosyltransferase 2 OS=Arabidopsis thaliana GN=RFS2 PE=2 SV=2//0
LNC_001549	XLOC_036068	chrA09:14554837-14555725	1.21697	2.3778	-0.96633	0.01175	0.0418712	lncRNA	co_expression	BnaC03g25450D	sp|O80840|PMM_ARATH Phosphomannomutase OS=Arabidopsis thaliana GN=PMM PE=1 SV=1//7.38456e-150
LNC_001549	XLOC_036068	chrA09:14554837-14555725	1.21697	2.3778	-0.96633	0.01175	0.0418712	lncRNA	co_expression	BnaC08g45130D	sp|Q9MB58|F26_ARATH 6-phosphofructo-2-kinase/fructose-2,6-bisphosphatase OS=Arabidopsis thaliana GN=FKFBP PE=1 SV=1//0
LNC_001476	XLOC_034532	chrA09:29893033-29893347	0	1.68505	#NAME?	0.0007	0.00417462	lncRNA	co_expression	BnaC08g33510D	sp|Q9S818|FL3H_ARATH Naringenin,2-oxoglutarate 3-dioxygenase OS=Arabidopsis thaliana GN=F3H PE=1 SV=1//3.60029e-98
LNC_000668	XLOC_015081	chrA04:16855434-16856359	0.25082	0.82969	-1.72592	0.0134	0.0464513	lncRNA	co_expression	BnaC04g03030D	sp|Q01771|STADS_BRANA Acyl-[acyl-carrier-protein] desaturase, seed specific, chloroplastic OS=Brassica napus PE=2 SV=1//0
LNC_001354	XLOC_031279	chrA08:12361899-12363907	0	0.467541	#NAME?	0.0085	0.0323443	lncRNA	co_expression	BnaA03g28050D	sp|Q9M879|STAD5_ARATH Acyl-[acyl-carrier-protein] desaturase 5, chloroplastic OS=Arabidopsis thaliana GN=S-ACP-DES5 PE=1 SV=1//0
LNC_000668	XLOC_015081	chrA04:16855434-16856359	0.25082	0.82969	-1.72592	0.0134	0.0464513	lncRNA	co_expression	BnaA01g32860D	sp|Q9M879|STAD5_ARATH Acyl-[acyl-carrier-protein] desaturase 5, chloroplastic OS=Arabidopsis thaliana GN=S-ACP-DES5 PE=1 SV=1//6.2252e-180
LNC_001476	XLOC_034532	chrA09:29893033-29893347	0	1.68505	#NAME?	0.0007	0.00417462	lncRNA	co_expression	BnaA05g33500D	sp|Q9M881|STAD2_ARATH Acyl-[acyl-carrier-protein] desaturase 2, chloroplastic OS=Arabidopsis thaliana GN=S-ACP-DES2 PE=2 SV=1//0
LNC_001900	XLOC_042472	chrAnn_random:23992250-23993600	0.799715	2.36397	-1.56365	5e-05	0.000411163	lncRNA	co_expression	BnaA01g32860D	sp|Q9M879|STAD5_ARATH Acyl-[acyl-carrier-protein] desaturase 5, chloroplastic OS=Arabidopsis thaliana GN=S-ACP-DES5 PE=1 SV=1//6.2252e-180
LNC_002842	XLOC_057656	chrC03:16758504-16759147	1.27758	3.37785	-1.4027	0.0016	0.0083349	lncRNA	co_expression	BnaA01g32860D	sp|Q9M879|STAD5_ARATH Acyl-[acyl-carrier-protein] desaturase 5, chloroplastic OS=Arabidopsis thaliana GN=S-ACP-DES5 PE=1 SV=1//6.2252e-180
LNC_001891	XLOC_042431	chrAnn_random:23015412-23016459	4.3761	10.9152	-1.31862	5e-05	0.000411163	lncRNA	co_expression	BnaA01g32860D	sp|Q9M879|STAD5_ARATH Acyl-[acyl-carrier-protein] desaturase 5, chloroplastic OS=Arabidopsis thaliana GN=S-ACP-DES5 PE=1 SV=1//6.2252e-180
LNC_003598	XLOC_071559	chrC05:18293667-18295089	0.133285	0.956063	-2.8426	0.00135	0.00724295	lncRNA	co_expression	BnaA01g32860D	sp|Q9M879|STAD5_ARATH Acyl-[acyl-carrier-protein] desaturase 5, chloroplastic OS=Arabidopsis thaliana GN=S-ACP-DES5 PE=1 SV=1//6.2252e-180
LNC_005324	XLOC_100682	chrCnn_random:72428498-72429129	0.221082	2.22519	-3.33127	0.0069	0.0273654	lncRNA	co_expression	BnaA01g32860D	sp|Q9M879|STAD5_ARATH Acyl-[acyl-carrier-protein] desaturase 5, chloroplastic OS=Arabidopsis thaliana GN=S-ACP-DES5 PE=1 SV=1//6.2252e-180
LNC_001354	XLOC_031279	chrA08:12361899-12363907	0	0.467541	#NAME?	0.0085	0.0323443	lncRNA	co_expression	BnaA01g32860D	sp|Q9M879|STAD5_ARATH Acyl-[acyl-carrier-protein] desaturase 5, chloroplastic OS=Arabidopsis thaliana GN=S-ACP-DES5 PE=1 SV=1//6.2252e-180
LNC_001750	XLOC_040718	chrA10:15227582-15228367	6.67755	0.809835	3.04362	0.0002	0.00142094	lncRNA	co_expression	BnaA03g57560D	sp|Q9LVZ3|ADS32_ARATH Probable lipid desaturase ADS3.2, chloroplastic OS=Arabidopsis thaliana GN=ADS3.2 PE=2 SV=3//1.22808e-178
LNC_002842	XLOC_057656	chrC03:16758504-16759147	1.27758	3.37785	-1.4027	0.0016	0.0083349	lncRNA	co_expression	BnaC09g08890D	sp|Q9SIX1|KCS9_ARATH 3-ketoacyl-CoA synthase 9 OS=Arabidopsis thaliana GN=KCS9 PE=2 SV=1//0
LNC_003598	XLOC_071559	chrC05:18293667-18295089	0.133285	0.956063	-2.8426	0.00135	0.00724295	lncRNA	co_expression	BnaC06g25830D	sp|Q9XF43|KCS6_ARATH 3-ketoacyl-CoA synthase 6 OS=Arabidopsis thaliana GN=CUT1 PE=1 SV=1//0
LNC_002030	XLOC_044363	chrAnn_random:10822690-10825783	0.384345	4.29063	-3.48072	5e-05	0.000411163	lncRNA	co_expression	BnaC06g25830D	sp|Q9XF43|KCS6_ARATH 3-ketoacyl-CoA synthase 6 OS=Arabidopsis thaliana GN=CUT1 PE=1 SV=1//0
LNC_005324	XLOC_100682	chrCnn_random:72428498-72429129	0.221082	2.22519	-3.33127	0.0069	0.0273654	lncRNA	co_expression	BnaC06g25830D	sp|Q9XF43|KCS6_ARATH 3-ketoacyl-CoA synthase 6 OS=Arabidopsis thaliana GN=CUT1 PE=1 SV=1//0
LNC_005753	XLOC_106345	chrUnn_random:7373525-7374713	0.121794	0.923547	-2.92274	0.0042	0.0183297	lncRNA	co_expression	BnaC06g25830D	sp|Q9XF43|KCS6_ARATH 3-ketoacyl-CoA synthase 6 OS=Arabidopsis thaliana GN=CUT1 PE=1 SV=1//0
LNC_001559	XLOC_036238	chrA09:17451140-17451486	27.8084	89.6663	-1.68905	0.00015	0.00110418	lncRNA	co_expression	BnaAnng08250D	sp|Q9C5Y0|PLDD1_ARATH Phospholipase D delta OS=Arabidopsis thaliana GN=PLDDELTA PE=1 SV=2//0
LNC_001891	XLOC_042431	chrAnn_random:23015412-23016459	4.3761	10.9152	-1.31862	5e-05	0.000411163	lncRNA	co_expression	BnaA01g28540D	sp|P55939|PLDA2_BRAOC Phospholipase D alpha 2 OS=Brassica oleracea var. capitata GN=PLD2 PE=1 SV=2//1.70521e-19
LNC_004945	XLOC_095305	chrC09:32979481-32980411	0.332998	1.86979	-2.48929	0.0005	0.00313553	lncRNA	co_expression	BnaA01g28540D	sp|P55939|PLDA2_BRAOC Phospholipase D alpha 2 OS=Brassica oleracea var. capitata GN=PLD2 PE=1 SV=2//1.70521e-19
LNC_005324	XLOC_100682	chrCnn_random:72428498-72429129	0.221082	2.22519	-3.33127	0.0069	0.0273654	lncRNA	co_expression	BnaA01g28540D	sp|P55939|PLDA2_BRAOC Phospholipase D alpha 2 OS=Brassica oleracea var. capitata GN=PLD2 PE=1 SV=2//1.70521e-19
LNC_003832	XLOC_075904	chrC06:3532402-3533384	0.707025	6.86192	-3.27878	5e-05	0.000411163	lncRNA	co_expression	BnaA01g28540D	sp|P55939|PLDA2_BRAOC Phospholipase D alpha 2 OS=Brassica oleracea var. capitata GN=PLD2 PE=1 SV=2//1.70521e-19
LNC_001932	XLOC_042894	chrAnn_random:32737277-32737881	4.37596	39.2814	-3.16617	5e-05	0.000411163	lncRNA	co_expression	BnaA01g28540D	sp|P55939|PLDA2_BRAOC Phospholipase D alpha 2 OS=Brassica oleracea var. capitata GN=PLD2 PE=1 SV=2//1.70521e-19
LNC_005753	XLOC_106345	chrUnn_random:7373525-7374713	0.121794	0.923547	-2.92274	0.0042	0.0183297	lncRNA	co_expression	BnaA01g28540D	sp|P55939|PLDA2_BRAOC Phospholipase D alpha 2 OS=Brassica oleracea var. capitata GN=PLD2 PE=1 SV=2//1.70521e-19
LNC_002898	XLOC_058727	chrC03:34154741-34168261	0.228235	0.851716	-1.89985	5e-05	0.000411163	lncRNA	co_expression	BnaA03g32320D	sp|Q9LHA8|MD37C_ARATH Probable mediator of RNA polymerase II transcription subunit 37c OS=Arabidopsis thaliana GN=MED37C PE=1 SV=1//0
LNC_004692	XLOC_091194	chrC09:1894978-1895948	0	1.38414	#NAME?	5e-05	0.000411163	lncRNA	co_expression	BnaA03g32320D	sp|Q9LHA8|MD37C_ARATH Probable mediator of RNA polymerase II transcription subunit 37c OS=Arabidopsis thaliana GN=MED37C PE=1 SV=1//0
LNC_003613	XLOC_071682	chrC05:22294501-22295864	0.655987	4.38673	-2.74141	5e-05	0.000411163	lncRNA	co_expression	BnaA03g32320D	sp|Q9LHA8|MD37C_ARATH Probable mediator of RNA polymerase II transcription subunit 37c OS=Arabidopsis thaliana GN=MED37C PE=1 SV=1//0
LNC_000668	XLOC_015081	chrA04:16855434-16856359	0.25082	0.82969	-1.72592	0.0134	0.0464513	lncRNA	co_expression	BnaA03g32320D	sp|Q9LHA8|MD37C_ARATH Probable mediator of RNA polymerase II transcription subunit 37c OS=Arabidopsis thaliana GN=MED37C PE=1 SV=1//0
LNC_001900	XLOC_042472	chrAnn_random:23992250-23993600	0.799715	2.36397	-1.56365	5e-05	0.000411163	lncRNA	co_expression	BnaC01g38510D	sp|Q9LHA8|MD37C_ARATH Probable mediator of RNA polymerase II transcription subunit 37c OS=Arabidopsis thaliana GN=MED37C PE=1 SV=1//0
LNC_001900	XLOC_042472	chrAnn_random:23992250-23993600	0.799715	2.36397	-1.56365	5e-05	0.000411163	lncRNA	co_expression	BnaA03g32320D	sp|Q9LHA8|MD37C_ARATH Probable mediator of RNA polymerase II transcription subunit 37c OS=Arabidopsis thaliana GN=MED37C PE=1 SV=1//0
LNC_002842	XLOC_057656	chrC03:16758504-16759147	1.27758	3.37785	-1.4027	0.0016	0.0083349	lncRNA	co_expression	BnaA03g32320D	sp|Q9LHA8|MD37C_ARATH Probable mediator of RNA polymerase II transcription subunit 37c OS=Arabidopsis thaliana GN=MED37C PE=1 SV=1//0
LNC_002842	XLOC_057656	chrC03:16758504-16759147	1.27758	3.37785	-1.4027	0.0016	0.0083349	lncRNA	co_expression	BnaA08g23680D	sp|Q9S9N1|HSP7E_ARATH Heat shock 70 kDa protein 5 OS=Arabidopsis thaliana GN=HSP70-5 PE=2 SV=1//0
LNC_003244	XLOC_065087	chrC04:9542332-9543534	0.434466	4.8114	-3.46914	5e-05	0.000411163	lncRNA	co_expression	BnaA03g32320D	sp|Q9LHA8|MD37C_ARATH Probable mediator of RNA polymerase II transcription subunit 37c OS=Arabidopsis thaliana GN=MED37C PE=1 SV=1//0
LNC_003244	XLOC_065087	chrC04:9542332-9543534	0.434466	4.8114	-3.46914	5e-05	0.000411163	lncRNA	co_expression	BnaA08g23680D	sp|Q9S9N1|HSP7E_ARATH Heat shock 70 kDa protein 5 OS=Arabidopsis thaliana GN=HSP70-5 PE=2 SV=1//0
LNC_003598	XLOC_071559	chrC05:18293667-18295089	0.133285	0.956063	-2.8426	0.00135	0.00724295	lncRNA	co_expression	BnaA03g32320D	sp|Q9LHA8|MD37C_ARATH Probable mediator of RNA polymerase II transcription subunit 37c OS=Arabidopsis thaliana GN=MED37C PE=1 SV=1//0
LNC_003598	XLOC_071559	chrC05:18293667-18295089	0.133285	0.956063	-2.8426	0.00135	0.00724295	lncRNA	co_expression	BnaC01g38510D	sp|Q9LHA8|MD37C_ARATH Probable mediator of RNA polymerase II transcription subunit 37c OS=Arabidopsis thaliana GN=MED37C PE=1 SV=1//0
LNC_004945	XLOC_095305	chrC09:32979481-32980411	0.332998	1.86979	-2.48929	0.0005	0.00313553	lncRNA	co_expression	BnaA03g32320D	sp|Q9LHA8|MD37C_ARATH Probable mediator of RNA polymerase II transcription subunit 37c OS=Arabidopsis thaliana GN=MED37C PE=1 SV=1//0
LNC_005324	XLOC_100682	chrCnn_random:72428498-72429129	0.221082	2.22519	-3.33127	0.0069	0.0273654	lncRNA	co_expression	BnaA03g32320D	sp|Q9LHA8|MD37C_ARATH Probable mediator of RNA polymerase II transcription subunit 37c OS=Arabidopsis thaliana GN=MED37C PE=1 SV=1//0
LNC_003530	XLOC_070392	chrC05:578119-578938	0.18339	1.88709	-3.36318	0.003	0.0139317	lncRNA	co_expression	BnaC01g38510D	sp|Q9LHA8|MD37C_ARATH Probable mediator of RNA polymerase II transcription subunit 37c OS=Arabidopsis thaliana GN=MED37C PE=1 SV=1//0
LNC_003832	XLOC_075904	chrC06:3532402-3533384	0.707025	6.86192	-3.27878	5e-05	0.000411163	lncRNA	co_expression	BnaA03g32320D	sp|Q9LHA8|MD37C_ARATH Probable mediator of RNA polymerase II transcription subunit 37c OS=Arabidopsis thaliana GN=MED37C PE=1 SV=1//0
LNC_001354	XLOC_031279	chrA08:12361899-12363907	0	0.467541	#NAME?	0.0085	0.0323443	lncRNA	co_expression	BnaC01g38510D	sp|Q9LHA8|MD37C_ARATH Probable mediator of RNA polymerase II transcription subunit 37c OS=Arabidopsis thaliana GN=MED37C PE=1 SV=1//0
LNC_001354	XLOC_031279	chrA08:12361899-12363907	0	0.467541	#NAME?	0.0085	0.0323443	lncRNA	co_expression	BnaA03g32320D	sp|Q9LHA8|MD37C_ARATH Probable mediator of RNA polymerase II transcription subunit 37c OS=Arabidopsis thaliana GN=MED37C PE=1 SV=1//0
LNC_001900	XLOC_042472	chrAnn_random:23992250-23993600	0.799715	2.36397	-1.56365	5e-05	0.000411163	lncRNA	co_expression	BnaC03g37680D	sp|Q9LHA8|MD37C_ARATH Probable mediator of RNA polymerase II transcription subunit 37c OS=Arabidopsis thaliana GN=MED37C PE=1 SV=1//0
LNC_002842	XLOC_057656	chrC03:16758504-16759147	1.27758	3.37785	-1.4027	0.0016	0.0083349	lncRNA	co_expression	BnaC08g16850D	sp|Q9S9N1|HSP7E_ARATH Heat shock 70 kDa protein 5 OS=Arabidopsis thaliana GN=HSP70-5 PE=2 SV=1//0
LNC_003244	XLOC_065087	chrC04:9542332-9543534	0.434466	4.8114	-3.46914	5e-05	0.000411163	lncRNA	co_expression	BnaC08g16850D	sp|Q9S9N1|HSP7E_ARATH Heat shock 70 kDa protein 5 OS=Arabidopsis thaliana GN=HSP70-5 PE=2 SV=1//0
LNC_003530	XLOC_070392	chrC05:578119-578938	0.18339	1.88709	-3.36318	0.003	0.0139317	lncRNA	co_expression	BnaC03g37680D	sp|Q9LHA8|MD37C_ARATH Probable mediator of RNA polymerase II transcription subunit 37c OS=Arabidopsis thaliana GN=MED37C PE=1 SV=1//0
LNC_001354	XLOC_031279	chrA08:12361899-12363907	0	0.467541	#NAME?	0.0085	0.0323443	lncRNA	co_expression	BnaC03g37680D	sp|Q9LHA8|MD37C_ARATH Probable mediator of RNA polymerase II transcription subunit 37c OS=Arabidopsis thaliana GN=MED37C PE=1 SV=1//0
LNC_001932	XLOC_042894	chrAnn_random:32737277-32737881	4.37596	39.2814	-3.16617	5e-05	0.000411163	lncRNA	co_expression	BnaA08g09700D	sp|O65421|VP281_ARATH Vacuolar protein sorting-associated protein 28 homolog 1 OS=Arabidopsis thaliana GN=VPS28-1 PE=1 SV=1//9.21044e-120
LNC_003617	XLOC_071711	chrC05:23489481-23490524	0.25055	3.07985	-3.61969	0.00065	0.00392007	lncRNA	co_expression	BnaC07g07770D	-//-
LNC_003613	XLOC_071682	chrC05:22294501-22295864	0.655987	4.38673	-2.74141	5e-05	0.000411163	lncRNA	co_expression	BnaC07g07770D	-//-
LNC_003832	XLOC_075904	chrC06:3532402-3533384	0.707025	6.86192	-3.27878	5e-05	0.000411163	lncRNA	co_expression	BnaC07g07770D	-//-
LNC_002898	XLOC_058727	chrC03:34154741-34168261	0.228235	0.851716	-1.89985	5e-05	0.000411163	lncRNA	co_expression	BnaC04g10980D	sp|Q42588|SAT1_ARATH Serine acetyltransferase 1, chloroplastic OS=Arabidopsis thaliana GN=SAT1 PE=1 SV=2//2.48876e-166
LNC_005324	XLOC_100682	chrCnn_random:72428498-72429129	0.221082	2.22519	-3.33127	0.0069	0.0273654	lncRNA	co_expression	BnaC04g10980D	sp|Q42588|SAT1_ARATH Serine acetyltransferase 1, chloroplastic OS=Arabidopsis thaliana GN=SAT1 PE=1 SV=2//2.48876e-166
LNC_003613	XLOC_071682	chrC05:22294501-22295864	0.655987	4.38673	-2.74141	5e-05	0.000411163	lncRNA	co_expression	BnaA09g53100D	sp|Q9SGU9|MGL_ARATH Methionine gamma-lyase OS=Arabidopsis thaliana GN=MGL PE=1 SV=1//0
LNC_001900	XLOC_042472	chrAnn_random:23992250-23993600	0.799715	2.36397	-1.56365	5e-05	0.000411163	lncRNA	co_expression	BnaA09g53100D	sp|Q9SGU9|MGL_ARATH Methionine gamma-lyase OS=Arabidopsis thaliana GN=MGL PE=1 SV=1//0
LNC_003769	XLOC_074677	chrC05:34025718-34026700	0.530421	1.90219	-1.84245	0.00075	0.00442646	lncRNA	co_expression	BnaA09g53100D	sp|Q9SGU9|MGL_ARATH Methionine gamma-lyase OS=Arabidopsis thaliana GN=MGL PE=1 SV=1//0
LNC_001891	XLOC_042431	chrAnn_random:23015412-23016459	4.3761	10.9152	-1.31862	5e-05	0.000411163	lncRNA	co_expression	BnaA09g53100D	sp|Q9SGU9|MGL_ARATH Methionine gamma-lyase OS=Arabidopsis thaliana GN=MGL PE=1 SV=1//0
LNC_003598	XLOC_071559	chrC05:18293667-18295089	0.133285	0.956063	-2.8426	0.00135	0.00724295	lncRNA	co_expression	BnaA09g53100D	sp|Q9SGU9|MGL_ARATH Methionine gamma-lyase OS=Arabidopsis thaliana GN=MGL PE=1 SV=1//0
LNC_003679	XLOC_073258	chrC05:4456746-4457039	0	3.57813	#NAME?	5e-05	0.000411163	lncRNA	co_expression	BnaA09g53100D	sp|Q9SGU9|MGL_ARATH Methionine gamma-lyase OS=Arabidopsis thaliana GN=MGL PE=1 SV=1//0
LNC_004945	XLOC_095305	chrC09:32979481-32980411	0.332998	1.86979	-2.48929	0.0005	0.00313553	lncRNA	co_expression	BnaA09g53100D	sp|Q9SGU9|MGL_ARATH Methionine gamma-lyase OS=Arabidopsis thaliana GN=MGL PE=1 SV=1//0
LNC_002030	XLOC_044363	chrAnn_random:10822690-10825783	0.384345	4.29063	-3.48072	5e-05	0.000411163	lncRNA	co_expression	BnaA09g53100D	sp|Q9SGU9|MGL_ARATH Methionine gamma-lyase OS=Arabidopsis thaliana GN=MGL PE=1 SV=1//0
LNC_003832	XLOC_075904	chrC06:3532402-3533384	0.707025	6.86192	-3.27878	5e-05	0.000411163	lncRNA	co_expression	BnaA09g53100D	sp|Q9SGU9|MGL_ARATH Methionine gamma-lyase OS=Arabidopsis thaliana GN=MGL PE=1 SV=1//0
LNC_001354	XLOC_031279	chrA08:12361899-12363907	0	0.467541	#NAME?	0.0085	0.0323443	lncRNA	co_expression	BnaA09g53100D	sp|Q9SGU9|MGL_ARATH Methionine gamma-lyase OS=Arabidopsis thaliana GN=MGL PE=1 SV=1//0
LNC_001932	XLOC_042894	chrAnn_random:32737277-32737881	4.37596	39.2814	-3.16617	5e-05	0.000411163	lncRNA	co_expression	BnaA09g53100D	sp|Q9SGU9|MGL_ARATH Methionine gamma-lyase OS=Arabidopsis thaliana GN=MGL PE=1 SV=1//0
LNC_005753	XLOC_106345	chrUnn_random:7373525-7374713	0.121794	0.923547	-2.92274	0.0042	0.0183297	lncRNA	co_expression	BnaA09g53100D	sp|Q9SGU9|MGL_ARATH Methionine gamma-lyase OS=Arabidopsis thaliana GN=MGL PE=1 SV=1//0
LNC_000238	XLOC_005485	chrA02:23008802-23009641	0.881199	3.32917	-1.91762	0.0002	0.00142094	lncRNA	co_expression	BnaA09g53100D	sp|Q9SGU9|MGL_ARATH Methionine gamma-lyase OS=Arabidopsis thaliana GN=MGL PE=1 SV=1//0
LNC_003835	XLOC_076021	chrC06:5333589-5345846	0.518643	2.91143	-2.48892	0.00855	0.0324952	lncRNA	co_expression	BnaC09g31660D	sp|Q9FLN9|PXG2_ARATH Peroxygenase 2 OS=Arabidopsis thaliana GN=PXG2 PE=1 SV=1//3.62377e-159
LNC_000668	XLOC_015081	chrA04:16855434-16856359	0.25082	0.82969	-1.72592	0.0134	0.0464513	lncRNA	co_expression	BnaC09g31660D	sp|Q9FLN9|PXG2_ARATH Peroxygenase 2 OS=Arabidopsis thaliana GN=PXG2 PE=1 SV=1//3.62377e-159
LNC_002842	XLOC_057656	chrC03:16758504-16759147	1.27758	3.37785	-1.4027	0.0016	0.0083349	lncRNA	co_expression	BnaC09g31660D	sp|Q9FLN9|PXG2_ARATH Peroxygenase 2 OS=Arabidopsis thaliana GN=PXG2 PE=1 SV=1//3.62377e-159
LNC_003598	XLOC_071559	chrC05:18293667-18295089	0.133285	0.956063	-2.8426	0.00135	0.00724295	lncRNA	co_expression	BnaC09g31660D	sp|Q9FLN9|PXG2_ARATH Peroxygenase 2 OS=Arabidopsis thaliana GN=PXG2 PE=1 SV=1//3.62377e-159
LNC_005324	XLOC_100682	chrCnn_random:72428498-72429129	0.221082	2.22519	-3.33127	0.0069	0.0273654	lncRNA	co_expression	BnaC09g31660D	sp|Q9FLN9|PXG2_ARATH Peroxygenase 2 OS=Arabidopsis thaliana GN=PXG2 PE=1 SV=1//3.62377e-159
LNC_003832	XLOC_075904	chrC06:3532402-3533384	0.707025	6.86192	-3.27878	5e-05	0.000411163	lncRNA	co_expression	BnaC09g31660D	sp|Q9FLN9|PXG2_ARATH Peroxygenase 2 OS=Arabidopsis thaliana GN=PXG2 PE=1 SV=1//3.62377e-159
LNC_001354	XLOC_031279	chrA08:12361899-12363907	0	0.467541	#NAME?	0.0085	0.0323443	lncRNA	co_expression	BnaC09g31660D	sp|Q9FLN9|PXG2_ARATH Peroxygenase 2 OS=Arabidopsis thaliana GN=PXG2 PE=1 SV=1//3.62377e-159
LNC_003793	XLOC_075476	chrC05_random:1106849-1108043	1.16835	11.7691	-3.33246		0.000411163	lncRNA	co_expression	BnaC05g07080D	sp|O80536|PIF3_ARATH Transcription factor PIF3 OS=Arabidopsis thaliana GN=PIF3 PE=1 SV=1//0
LNC_001024	XLOC_024347	chrA06:21575265-21575749	0	2.12869	#NAME?	5e-05	0.000411163	lncRNA	co_expression	BnaA06g37850D	sp|O80536|PIF3_ARATH Transcription factor PIF3 OS=Arabidopsis thaliana GN=PIF3 PE=1 SV=1//0
LNC_005455	XLOC_102599	chrCnn_random:25677207-25679485	0.347462	4.90924	-3.82058	5e-05	0.000411163	lncRNA	co_expression	BnaC09g05250D	sp|Q9LKL2|APRR1_ARATH Two-component response regulator-like APRR1 OS=Arabidopsis thaliana GN=APRR1 PE=1 SV=1//0
LNC_001201	XLOC_028366	chrA07:21591414-21592503	0.646347	2.91624	-2.17373	5e-05	0.000411163	lncRNA	co_expression	BnaC09g05250D	sp|Q9LKL2|APRR1_ARATH Two-component response regulator-like APRR1 OS=Arabidopsis thaliana GN=APRR1 PE=1 SV=1//0
LNC_005324	XLOC_100682	chrCnn_random:72428498-72429129	0.221082	2.22519	-3.33127	0.0069	0.0273654	lncRNA	co_expression	BnaC09g05250D	sp|Q9LKL2|APRR1_ARATH Two-component response regulator-like APRR1 OS=Arabidopsis thaliana GN=APRR1 PE=1 SV=1//0
LNC_000837	XLOC_019521	chrA05:9961742-9962496	0.256809	1.13347	-2.14198	0.0106	0.0385782	lncRNA	co_expression	BnaC09g05250D	sp|Q9LKL2|APRR1_ARATH Two-component response regulator-like APRR1 OS=Arabidopsis thaliana GN=APRR1 PE=1 SV=1//0
LNC_001932	XLOC_042894	chrAnn_random:32737277-32737881	4.37596	39.2814	-3.16617	5e-05	0.000411163	lncRNA	co_expression	BnaC09g05250D	sp|Q9LKL2|APRR1_ARATH Two-component response regulator-like APRR1 OS=Arabidopsis thaliana GN=APRR1 PE=1 SV=1//0
LNC_003835	XLOC_076021	chrC06:5333589-5345846	0.518643	2.91143	-2.48892	0.00855	0.0324952	lncRNA	co_expression	BnaC01g36910D	sp|Q9LRR7|NCED3_ARATH 9-cis-epoxycarotenoid dioxygenase NCED3, chloroplastic OS=Arabidopsis thaliana GN=NCED3 PE=2 SV=1//0
LNC_000668	XLOC_015081	chrA04:16855434-16856359	0.25082	0.82969	-1.72592	0.0134	0.0464513	lncRNA	co_expression	BnaC01g36910D	sp|Q9LRR7|NCED3_ARATH 9-cis-epoxycarotenoid dioxygenase NCED3, chloroplastic OS=Arabidopsis thaliana GN=NCED3 PE=2 SV=1//0
LNC_003882	XLOC_076617	chrC06:18750695-18751494	0.532563	4.51792	-3.08463	0.00085	0.00492103	lncRNA	co_expression	BnaC01g36910D	sp|Q9LRR7|NCED3_ARATH 9-cis-epoxycarotenoid dioxygenase NCED3, chloroplastic OS=Arabidopsis thaliana GN=NCED3 PE=2 SV=1//0
LNC_003598	XLOC_071559	chrC05:18293667-18295089	0.133285	0.956063	-2.8426	0.00135	0.00724295	lncRNA	co_expression	BnaC01g36910D	sp|Q9LRR7|NCED3_ARATH 9-cis-epoxycarotenoid dioxygenase NCED3, chloroplastic OS=Arabidopsis thaliana GN=NCED3 PE=2 SV=1//0
LNC_004945	XLOC_095305	chrC09:32979481-32980411	0.332998	1.86979	-2.48929	0.0005	0.00313553	lncRNA	co_expression	BnaC01g36910D	sp|Q9LRR7|NCED3_ARATH 9-cis-epoxycarotenoid dioxygenase NCED3, chloroplastic OS=Arabidopsis thaliana GN=NCED3 PE=2 SV=1//0
LNC_001660	XLOC_038342	chrA10:1999231-1999498	0	2.98862	#NAME?	0.0025	0.0120453	lncRNA	co_expression	BnaC01g36910D	sp|Q9LRR7|NCED3_ARATH 9-cis-epoxycarotenoid dioxygenase NCED3, chloroplastic OS=Arabidopsis thaliana GN=NCED3 PE=2 SV=1//0
LNC_005324	XLOC_100682	chrCnn_random:72428498-72429129	0.221082	2.22519	-3.33127	0.0069	0.0273654	lncRNA	co_expression	BnaC01g36910D	sp|Q9LRR7|NCED3_ARATH 9-cis-epoxycarotenoid dioxygenase NCED3, chloroplastic OS=Arabidopsis thaliana GN=NCED3 PE=2 SV=1//0
LNC_003832	XLOC_075904	chrC06:3532402-3533384	0.707025	6.86192	-3.27878	5e-05	0.000411163	lncRNA	co_expression	BnaC01g36910D	sp|Q9LRR7|NCED3_ARATH 9-cis-epoxycarotenoid dioxygenase NCED3, chloroplastic OS=Arabidopsis thaliana GN=NCED3 PE=2 SV=1//0
LNC_000837	XLOC_019521	chrA05:9961742-9962496	0.256809	1.13347	-2.14198	0.0106	0.0385782	lncRNA	co_expression	BnaC01g36910D	sp|Q9LRR7|NCED3_ARATH 9-cis-epoxycarotenoid dioxygenase NCED3, chloroplastic OS=Arabidopsis thaliana GN=NCED3 PE=2 SV=1//0
LNC_001932	XLOC_042894	chrAnn_random:32737277-32737881	4.37596	39.2814	-3.16617	5e-05	0.000411163	lncRNA	co_expression	BnaC01g36910D	sp|Q9LRR7|NCED3_ARATH 9-cis-epoxycarotenoid dioxygenase NCED3, chloroplastic OS=Arabidopsis thaliana GN=NCED3 PE=2 SV=1//0
LNC_003793	XLOC_075476	chrC05_random:1106849-1108043	1.16835	11.7691	-3.33246	5e-05	0.000411163	lncRNA	co_expression	BnaC05g33590D	sp|Q9LJK2|ABAH4_ARATH Abscisic acid 8&apos;-hydroxylase 4 OS=Arabidopsis thaliana GN=CYP707A4 PE=2 SV=2//1.6886e-07
LNC_004939	XLOC_095219	chrC09:30984823-30985799	1.13384	10.9023	-3.26534	5e-05	0.000411163	lncRNA	co_expression	BnaC05g33590D	sp|Q9LJK2|ABAH4_ARATH Abscisic acid 8&apos;-hydroxylase 4 OS=Arabidopsis thaliana GN=CYP707A4 PE=2 SV=2//1.6886e-07
LNC_004939	XLOC_095219	chrC09:30984823-30985799	1.13384	10.9023	-3.26534	5e-05	0.000411163	lncRNA	co_expression	BnaA05g20890D	sp|Q9LJK2|ABAH4_ARATH Abscisic acid 8&apos;-hydroxylase 4 OS=Arabidopsis thaliana GN=CYP707A4 PE=2 SV=2//0
LNC_005727	XLOC_106254	chrUnn_random:5064044-5064880	2.22532	18.6732	-3.06889	5e-05	0.000411163	lncRNA	co_expression	BnaA05g20890D	sp|Q9LJK2|ABAH4_ARATH Abscisic acid 8&apos;-hydroxylase 4 OS=Arabidopsis thaliana GN=CYP707A4 PE=2 SV=2//0
LNC_001756	XLOC_040889	chrA10:16570238-16571360	0.780774	14.803	-4.24484	5e-05	0.000411163	lncRNA	co_expression	BnaA05g20890D	sp|Q9LJK2|ABAH4_ARATH Abscisic acid 8&apos;-hydroxylase 4 OS=Arabidopsis thaliana GN=CYP707A4 PE=2 SV=2//0
LNC_001756	XLOC_040889	chrA10:16570238-16571360	0.780774	14.803	-4.24484	5e-05	0.000411163	lncRNA	co_expression	BnaC05g33590D	sp|Q9LJK2|ABAH4_ARATH Abscisic acid 8&apos;-hydroxylase 4 OS=Arabidopsis thaliana GN=CYP707A4 PE=2 SV=2//1.6886e-07
LNC_002029	XLOC_044363	chrAnn_random:10822690-10825783	0.292829	2.56445	-3.13052	0.0012	0.00657468	lncRNA	co_expression	BnaC05g33590D	sp|Q9LJK2|ABAH4_ARATH Abscisic acid 8&apos;-hydroxylase 4 OS=Arabidopsis thaliana GN=CYP707A4 PE=2 SV=2//1.6886e-07
LNC_001036	XLOC_024749	chrA06_random:1940444-1942224	4.46772	8.71323	-0.963669	0.00085	0.00492103	lncRNA	co_expression	BnaA08g17560D	sp|Q9C6Z3|ODPB2_ARATH Pyruvate dehydrogenase E1 component subunit beta-2, chloroplastic OS=Arabidopsis thaliana GN=PDH-E1 BETA PE=2 SV=1//3.44983e-54
LNC_002842	XLOC_057656	chrC03:16758504-16759147	1.27758	3.37785	-1.4027	0.0016	0.0083349	lncRNA	co_expression	BnaC04g01950D	sp|Q8LAS8|SFGH_ARATH S-formylglutathione hydrolase OS=Arabidopsis thaliana GN=SFGH PE=1 SV=2//0
LNC_001354	XLOC_031279	chrA08:12361899-12363907	0	0.467541	#NAME?	0.0085	0.0323443	lncRNA	co_expression	BnaC04g01950D	sp|Q8LAS8|SFGH_ARATH S-formylglutathione hydrolase OS=Arabidopsis thaliana GN=SFGH PE=1 SV=2//0
LNC_005164	XLOC_098397	chrCnn_random:29140883-29141363	0	1.25592	#NAME?	5e-05	0.000411163	lncRNA	co_expression	BnaA06g19240D	sp|Q42472|DCE2_ARATH Glutamate decarboxylase 2 OS=Arabidopsis thaliana GN=GAD2 PE=1 SV=1//0
LNC_001660	XLOC_038342	chrA10:1999231-1999498	0	2.98862	#NAME?	0.0025	0.0120453	lncRNA	co_expression	BnaA06g19240D	sp|Q42472|DCE2_ARATH Glutamate decarboxylase 2 OS=Arabidopsis thaliana GN=GAD2 PE=1 SV=1//0
LNC_004692	XLOC_091194	chrC09:1894978-1895948	0	1.38414	#NAME?	5e-05	0.000411163	lncRNA	co_expression	BnaC09g20370D	sp|Q9FIK7|THIC2_ARATH Probable acetyl-CoA acetyltransferase, cytosolic 2 OS=Arabidopsis thaliana GN=At5g47720 PE=2 SV=1//0
LNC_000668	XLOC_015081	chrA04:16855434-16856359	0.25082	0.82969	-1.72592	0.0134	0.0464513	lncRNA	co_expression	BnaC09g20370D	sp|Q9FIK7|THIC2_ARATH Probable acetyl-CoA acetyltransferase, cytosolic 2 OS=Arabidopsis thaliana GN=At5g47720 PE=2 SV=1//0
LNC_002842	XLOC_057656	chrC03:16758504-16759147	1.27758	3.37785	-1.4027	0.0016	0.0083349	lncRNA	co_expression	BnaC09g20370D	sp|Q9FIK7|THIC2_ARATH Probable acetyl-CoA acetyltransferase, cytosolic 2 OS=Arabidopsis thaliana GN=At5g47720 PE=2 SV=1//0
LNC_003244	XLOC_065087	chrC04:9542332-9543534	0.434466	4.8114	-3.46914	5e-05	0.000411163	lncRNA	co_expression	BnaC09g20370D	sp|Q9FIK7|THIC2_ARATH Probable acetyl-CoA acetyltransferase, cytosolic 2 OS=Arabidopsis thaliana GN=At5g47720 PE=2 SV=1//0
LNC_003598	XLOC_071559	chrC05:18293667-18295089	0.133285	0.956063	-2.8426	0.00135	0.00724295	lncRNA	co_expression	BnaC09g20370D	sp|Q9FIK7|THIC2_ARATH Probable acetyl-CoA acetyltransferase, cytosolic 2 OS=Arabidopsis thaliana GN=At5g47720 PE=2 SV=1//0
LNC_005324	XLOC_100682	chrCnn_random:72428498-72429129	0.221082	2.22519	-3.33127	0.0069	0.0273654	lncRNA	co_expression	BnaC09g20370D	sp|Q9FIK7|THIC2_ARATH Probable acetyl-CoA acetyltransferase, cytosolic 2 OS=Arabidopsis thaliana GN=At5g47720 PE=2 SV=1//0
LNC_003832	XLOC_075904	chrC06:3532402-3533384	0.707025	6.86192	-3.27878	5e-05	0.000411163	lncRNA	co_expression	BnaC09g20370D	sp|Q9FIK7|THIC2_ARATH Probable acetyl-CoA acetyltransferase, cytosolic 2 OS=Arabidopsis thaliana GN=At5g47720 PE=2 SV=1//0
LNC_001354	XLOC_031279	chrA08:12361899-12363907	0	0.467541	#NAME?	0.0085	0.0323443	lncRNA	co_expression	BnaC09g20370D	sp|Q9FIK7|THIC2_ARATH Probable acetyl-CoA acetyltransferase, cytosolic 2 OS=Arabidopsis thaliana GN=At5g47720 PE=2 SV=1//0
LNC_002898	XLOC_058727	chrC03:34154741-34168261	0.228235	0.851716	-1.89985	5e-05	0.000411163	lncRNA	co_expression	BnaA01g24820D	sp|Q94CE5|GATP_ARATH Gamma-aminobutyrate transaminase POP2, mitochondrial OS=Arabidopsis thaliana GN=POP2 PE=1 SV=1//0
LNC_001932	XLOC_042894	chrAnn_random:32737277-32737881	4.37596	39.2814	-3.16617	5e-05	0.000411163	lncRNA	co_expression	BnaA01g24820D	sp|Q94CE5|GATP_ARATH Gamma-aminobutyrate transaminase POP2, mitochondrial OS=Arabidopsis thaliana GN=POP2 PE=1 SV=1//0
LNC_004839	XLOC_093758	chrC09:661400-662349	1.64511	31.5692	-4.26226	5e-05	0.000411163	lncRNA	co_expression	BnaC09g49790D	sp|Q42569|C90A1_ARATH Cytochrome P450 90A1 OS=Arabidopsis thaliana GN=CYP90A1 PE=2 SV=1//0
LNC_001891	XLOC_042431	chrAnn_random:23015412-23016459	4.3761	10.9152	-1.31862	5e-05	0.000411163	lncRNA	co_expression	BnaC03g33080D	sp|Q9M879|STAD5_ARATH Acyl-[acyl-carrier-protein] desaturase 5, chloroplastic OS=Arabidopsis thaliana GN=S-ACP-DES5 PE=1 SV=1//0
LNC_000522	XLOC_012123	chrA03:15702706-15703935	1.46488	4.40788	-1.5893	5e-05	0.000411163	lncRNA	co_expression	BnaC03g33080D	sp|Q9M879|STAD5_ARATH Acyl-[acyl-carrier-protein] desaturase 5, chloroplastic OS=Arabidopsis thaliana GN=S-ACP-DES5 PE=1 SV=1//0
LNC_005753	XLOC_106345	chrUnn_random:7373525-7374713	0.121794	0.923547	-2.92274	0.0042	0.0183297	lncRNA	co_expression	BnaC03g33080D	sp|Q9M879|STAD5_ARATH Acyl-[acyl-carrier-protein] desaturase 5, chloroplastic OS=Arabidopsis thaliana GN=S-ACP-DES5 PE=1 SV=1//0
LNC_003865	XLOC_076449	chrC06:15590537-15591658	0.793003	4.58283	-2.53084	5e-05	0.000411163	lncRNA	co_expression	BnaC03g37090D	sp|P46310|FAD3C_ARATH Omega-3 fatty acid desaturase, chloroplastic OS=Arabidopsis thaliana GN=FAD7 PE=2 SV=1//0
LNC_001900	XLOC_042472	chrAnn_random:23992250-23993600	0.799715	2.36397	-1.56365	5e-05	0.000411163	lncRNA	co_expression	BnaA05g10480D	sp|Q56WD9|THIK2_ARATH 3-ketoacyl-CoA thiolase 2, peroxisomal OS=Arabidopsis thaliana GN=PED1 PE=1 SV=2//0
LNC_003400	XLOC_067556	chrC04:6064389-6066563	3.03989	10.4922	-1.78723	5e-05	0.000411163	lncRNA	co_expression	BnaA05g10480D	sp|Q56WD9|THIK2_ARATH 3-ketoacyl-CoA thiolase 2, peroxisomal OS=Arabidopsis thaliana GN=PED1 PE=1 SV=2//0
LNC_002030	XLOC_044363	chrAnn_random:10822690-10825783	0.384345	4.29063	-3.48072	5e-05	0.000411163	lncRNA	co_expression	BnaA05g10480D	sp|Q56WD9|THIK2_ARATH 3-ketoacyl-CoA thiolase 2, peroxisomal OS=Arabidopsis thaliana GN=PED1 PE=1 SV=2//0
LNC_003613	XLOC_071682	chrC05:22294501-22295864	0.655987	4.38673	-2.74141	5e-05	0.000411163	lncRNA	co_expression	BnaC03g34940D	sp|Q9M7Z1|ODB2_ARATH Lipoamide acyltransferase component of branched-chain alpha-keto acid dehydrogenase complex, mitochondrial OS=Arabidopsis thaliana GN=BCE2 PE=1 SV=1//0
LNC_003769	XLOC_074677	chrC05:34025718-34026700	0.530421	1.90219	-1.84245	0.00075	0.00442646	lncRNA	co_expression	BnaC03g34940D	sp|Q9M7Z1|ODB2_ARATH Lipoamide acyltransferase component of branched-chain alpha-keto acid dehydrogenase complex, mitochondrial OS=Arabidopsis thaliana GN=BCE2 PE=1 SV=1//0
LNC_002030	XLOC_044363	chrAnn_random:10822690-10825783	0.384345	4.29063	-3.48072	5e-05	0.000411163	lncRNA	co_expression	BnaC03g34940D	sp|Q9M7Z1|ODB2_ARATH Lipoamide acyltransferase component of branched-chain alpha-keto acid dehydrogenase complex, mitochondrial OS=Arabidopsis thaliana GN=BCE2 PE=1 SV=1//0
LNC_002331	XLOC_049814	chrC01:24568533-24569486	0.675155	2.86703	-2.08627	0.0002	0.00142094	lncRNA	co_expression	BnaC03g34940D	sp|Q9M7Z1|ODB2_ARATH Lipoamide acyltransferase component of branched-chain alpha-keto acid dehydrogenase complex, mitochondrial OS=Arabidopsis thaliana GN=BCE2 PE=1 SV=1//0
LNC_000554	XLOC_013182	chrA03:28091843-28094258	24.6599	38.238	-0.632839	0.0133	0.0461755	lncRNA	co_expression	BnaA02g21420D	sp|Q8H1H9|AMO_ARATH Primary amine oxidase OS=Arabidopsis thaliana GN=At1g62810 PE=2 SV=1//0
LNC_004692	XLOC_091194	chrC09:1894978-1895948	0	1.38414	#NAME?	5e-05	0.000411163	lncRNA	co_expression	BnaA07g38460D	sp|Q8RWT0|LUP2_ARATH Amyrin synthase LUP2 OS=Arabidopsis thaliana GN=LUP2 PE=1 SV=1//0
LNC_003835	XLOC_076021	chrC06:5333589-5345846	0.518643	2.91143	-2.48892	0.00855	0.0324952	lncRNA	co_expression	BnaA07g38460D	sp|Q8RWT0|LUP2_ARATH Amyrin synthase LUP2 OS=Arabidopsis thaliana GN=LUP2 PE=1 SV=1//0
LNC_003835	XLOC_076021	chrC06:5333589-5345846	0.518643	2.91143	-2.48892	0.00855	0.0324952	lncRNA	co_expression	BnaC06g20260D	sp|Q8RWT0|LUP2_ARATH Amyrin synthase LUP2 OS=Arabidopsis thaliana GN=LUP2 PE=1 SV=1//0
LNC_000668	XLOC_015081	chrA04:16855434-16856359	0.25082	0.82969	-1.72592	0.0134	0.0464513	lncRNA	co_expression	BnaA07g38460D	sp|Q8RWT0|LUP2_ARATH Amyrin synthase LUP2 OS=Arabidopsis thaliana GN=LUP2 PE=1 SV=1//0
LNC_000668	XLOC_015081	chrA04:16855434-16856359	0.25082	0.82969	-1.72592	0.0134	0.0464513	lncRNA	co_expression	BnaC06g20260D	sp|Q8RWT0|LUP2_ARATH Amyrin synthase LUP2 OS=Arabidopsis thaliana GN=LUP2 PE=1 SV=1//0
LNC_001900	XLOC_042472	chrAnn_random:23992250-23993600	0.799715	2.36397	-1.56365	5e-05	0.000411163	lncRNA	co_expression	BnaA07g38460D	sp|Q8RWT0|LUP2_ARATH Amyrin synthase LUP2 OS=Arabidopsis thaliana GN=LUP2 PE=1 SV=1//0
LNC_002842	XLOC_057656	chrC03:16758504-16759147	1.27758	3.37785	-1.4027	0.0016	0.0083349	lncRNA	co_expression	BnaA07g38460D	sp|Q8RWT0|LUP2_ARATH Amyrin synthase LUP2 OS=Arabidopsis thaliana GN=LUP2 PE=1 SV=1//0
LNC_002842	XLOC_057656	chrC03:16758504-16759147	1.27758	3.37785	-1.4027	0.0016	0.0083349	lncRNA	co_expression	BnaC06g20260D	sp|Q8RWT0|LUP2_ARATH Amyrin synthase LUP2 OS=Arabidopsis thaliana GN=LUP2 PE=1 SV=1//0
LNC_003244	XLOC_065087	chrC04:9542332-9543534	0.434466	4.8114	-3.46914	5e-05	0.000411163	lncRNA	co_expression	BnaA07g38460D	sp|Q8RWT0|LUP2_ARATH Amyrin synthase LUP2 OS=Arabidopsis thaliana GN=LUP2 PE=1 SV=1//0
LNC_003244	XLOC_065087	chrC04:9542332-9543534	0.434466	4.8114	-3.46914	5e-05	0.000411163	lncRNA	co_expression	BnaC06g20260D	sp|Q8RWT0|LUP2_ARATH Amyrin synthase LUP2 OS=Arabidopsis thaliana GN=LUP2 PE=1 SV=1//0
LNC_001891	XLOC_042431	chrAnn_random:23015412-23016459	4.3761	10.9152	-1.31862	5e-05	0.000411163	lncRNA	co_expression	BnaA07g38460D	sp|Q8RWT0|LUP2_ARATH Amyrin synthase LUP2 OS=Arabidopsis thaliana GN=LUP2 PE=1 SV=1//0
LNC_003598	XLOC_071559	chrC05:18293667-18295089	0.133285	0.956063	-2.8426	0.00135	0.00724295	lncRNA	co_expression	BnaA07g38460D	sp|Q8RWT0|LUP2_ARATH Amyrin synthase LUP2 OS=Arabidopsis thaliana GN=LUP2 PE=1 SV=1//0
LNC_003598	XLOC_071559	chrC05:18293667-18295089	0.133285	0.956063	-2.8426	0.00135	0.00724295	lncRNA	co_expression	BnaC06g20260D	sp|Q8RWT0|LUP2_ARATH Amyrin synthase LUP2 OS=Arabidopsis thaliana GN=LUP2 PE=1 SV=1//0
LNC_004945	XLOC_095305	chrC09:32979481-32980411	0.332998	1.86979	-2.48929	0.0005	0.00313553	lncRNA	co_expression	BnaA07g38460D	sp|Q8RWT0|LUP2_ARATH Amyrin synthase LUP2 OS=Arabidopsis thaliana GN=LUP2 PE=1 SV=1//0
LNC_005324	XLOC_100682	chrCnn_random:72428498-72429129	0.221082	2.22519	-3.33127	0.0069	0.0273654	lncRNA	co_expression	BnaA07g38460D	sp|Q8RWT0|LUP2_ARATH Amyrin synthase LUP2 OS=Arabidopsis thaliana GN=LUP2 PE=1 SV=1//0
LNC_005324	XLOC_100682	chrCnn_random:72428498-72429129	0.221082	2.22519	-3.33127	0.0069	0.0273654	lncRNA	co_expression	BnaC06g20260D	sp|Q8RWT0|LUP2_ARATH Amyrin synthase LUP2 OS=Arabidopsis thaliana GN=LUP2 PE=1 SV=1//0
LNC_003832	XLOC_075904	chrC06:3532402-3533384	0.707025	6.86192	-3.27878	5e-05	0.000411163	lncRNA	co_expression	BnaA07g38460D	sp|Q8RWT0|LUP2_ARATH Amyrin synthase LUP2 OS=Arabidopsis thaliana GN=LUP2 PE=1 SV=1//0
LNC_003832	XLOC_075904	chrC06:3532402-3533384	0.707025	6.86192	-3.27878	5e-05	0.000411163	lncRNA	co_expression	BnaC06g20260D	sp|Q8RWT0|LUP2_ARATH Amyrin synthase LUP2 OS=Arabidopsis thaliana GN=LUP2 PE=1 SV=1//0
LNC_001354	XLOC_031279	chrA08:12361899-12363907	0	0.467541	#NAME?	0.0085	0.0323443	lncRNA	co_expression	BnaA07g38460D	sp|Q8RWT0|LUP2_ARATH Amyrin synthase LUP2 OS=Arabidopsis thaliana GN=LUP2 PE=1 SV=1//0
LNC_001354	XLOC_031279	chrA08:12361899-12363907	0	0.467541	#NAME?	0.0085	0.0323443	lncRNA	co_expression	BnaC06g20260D	sp|Q8RWT0|LUP2_ARATH Amyrin synthase LUP2 OS=Arabidopsis thaliana GN=LUP2 PE=1 SV=1//0
LNC_001932	XLOC_042894	chrAnn_random:32737277-32737881	4.37596	39.2814	-3.16617	5e-05	0.000411163	lncRNA	co_expression	BnaA07g38460D	sp|Q8RWT0|LUP2_ARATH Amyrin synthase LUP2 OS=Arabidopsis thaliana GN=LUP2 PE=1 SV=1//0
LNC_002898	XLOC_058727	chrC03:34154741-34168261	0.228235	0.851716	-1.89985	5e-05	0.000411163	lncRNA	co_expression	BnaAnng03490D	sp|Q9FYC2|PAO_ARATH Pheophorbide a oxygenase, chloroplastic OS=Arabidopsis thaliana GN=PAO PE=1 SV=1//0
LNC_002898	XLOC_058727	chrC03:34154741-34168261	0.228235	0.851716	-1.89985	5e-05	0.000411163	lncRNA	co_expression	BnaC01g24000D	sp|Q9FYC2|PAO_ARATH Pheophorbide a oxygenase, chloroplastic OS=Arabidopsis thaliana GN=PAO PE=1 SV=1//0
LNC_004692	XLOC_091194	chrC09:1894978-1895948	0	1.38414	#NAME?	5e-05	0.000411163	lncRNA	co_expression	BnaC01g24000D	sp|Q9FYC2|PAO_ARATH Pheophorbide a oxygenase, chloroplastic OS=Arabidopsis thaliana GN=PAO PE=1 SV=1//0
LNC_003613	XLOC_071682	chrC05:22294501-22295864	0.655987	4.38673	-2.74141	5e-05	0.000411163	lncRNA	co_expression	BnaC01g24000D	sp|Q9FYC2|PAO_ARATH Pheophorbide a oxygenase, chloroplastic OS=Arabidopsis thaliana GN=PAO PE=1 SV=1//0
LNC_003244	XLOC_065087	chrC04:9542332-9543534	0.434466	4.8114	-3.46914	5e-05	0.000411163	lncRNA	co_expression	BnaC01g24000D	sp|Q9FYC2|PAO_ARATH Pheophorbide a oxygenase, chloroplastic OS=Arabidopsis thaliana GN=PAO PE=1 SV=1//0
LNC_000611	XLOC_013901	chrA03_random:5163798-5164075	0	2.04913	#NAME?	0.0063	0.0254568	lncRNA	co_expression	BnaC01g24000D	sp|Q9FYC2|PAO_ARATH Pheophorbide a oxygenase, chloroplastic OS=Arabidopsis thaliana GN=PAO PE=1 SV=1//0
LNC_003832	XLOC_075904	chrC06:3532402-3533384	0.707025	6.86192	-3.27878	5e-05	0.000411163	lncRNA	co_expression	BnaC01g24000D	sp|Q9FYC2|PAO_ARATH Pheophorbide a oxygenase, chloroplastic OS=Arabidopsis thaliana GN=PAO PE=1 SV=1//0
LNC_002898	XLOC_058727	chrC03:34154741-34168261	0.228235	0.851716	-1.89985	5e-05	0.000411163	lncRNA	co_expression	BnaC04g11470D	sp|Q56WD9|THIK2_ARATH 3-ketoacyl-CoA thiolase 2, peroxisomal OS=Arabidopsis thaliana GN=PED1 PE=1 SV=2//0
LNC_003613	XLOC_071682	chrC05:22294501-22295864	0.655987	4.38673	-2.74141	5e-05	0.000411163	lncRNA	co_expression	BnaC04g11470D	sp|Q56WD9|THIK2_ARATH 3-ketoacyl-CoA thiolase 2, peroxisomal OS=Arabidopsis thaliana GN=PED1 PE=1 SV=2//0
LNC_001900	XLOC_042472	chrAnn_random:23992250-23993600	0.799715	2.36397	-1.56365	5e-05	0.000411163	lncRNA	co_expression	BnaC04g11470D	sp|Q56WD9|THIK2_ARATH 3-ketoacyl-CoA thiolase 2, peroxisomal OS=Arabidopsis thaliana GN=PED1 PE=1 SV=2//0
LNC_001891	XLOC_042431	chrAnn_random:23015412-23016459	4.3761	10.9152	-1.31862	5e-05	0.000411163	lncRNA	co_expression	BnaC04g11470D	sp|Q56WD9|THIK2_ARATH 3-ketoacyl-CoA thiolase 2, peroxisomal OS=Arabidopsis thaliana GN=PED1 PE=1 SV=2//0
LNC_002030	XLOC_044363	chrAnn_random:10822690-10825783	0.384345	4.29063	-3.48072	5e-05	0.000411163	lncRNA	co_expression	BnaC04g11470D	sp|Q56WD9|THIK2_ARATH 3-ketoacyl-CoA thiolase 2, peroxisomal OS=Arabidopsis thaliana GN=PED1 PE=1 SV=2//0
LNC_003832	XLOC_075904	chrC06:3532402-3533384	0.707025	6.86192	-3.27878	5e-05	0.000411163	lncRNA	co_expression	BnaC04g11470D	sp|Q56WD9|THIK2_ARATH 3-ketoacyl-CoA thiolase 2, peroxisomal OS=Arabidopsis thaliana GN=PED1 PE=1 SV=2//0
LNC_000668	XLOC_015081	chrA04:16855434-16856359	0.25082	0.82969	-1.72592	0.0134	0.0464513	lncRNA	co_expression	BnaC07g07870D	sp|Q94ID1|IPT7_ARATH Adenylate isopentenyltransferase 7, mitochondrial OS=Arabidopsis thaliana GN=IPT7 PE=2 SV=2//0
LNC_001476	XLOC_034532	chrA09:29893033-29893347	0	1.68505	#NAME?	0.0007	0.00417462	lncRNA	co_expression	BnaAnng08610D	sp|Q94ID2|IPT5_ARATH Adenylate isopentenyltransferase 5, chloroplastic OS=Arabidopsis thaliana GN=IPT5 PE=1 SV=2//0
LNC_005455	XLOC_102599	chrCnn_random:25677207-25679485	0.347462	4.90924	-3.82058	5e-05	0.000411163	lncRNA	co_expression	BnaC02g08450D	sp|Q94ID2|IPT5_ARATH Adenylate isopentenyltransferase 5, chloroplastic OS=Arabidopsis thaliana GN=IPT5 PE=1 SV=2//0
LNC_001891	XLOC_042431	chrAnn_random:23015412-23016459	4.3761	10.9152	-1.31862	5e-05	0.000411163	lncRNA	co_expression	BnaC01g04060D	sp|Q94B35|ISPH_ARATH 4-hydroxy-3-methylbut-2-enyl diphosphate reductase, chloroplastic OS=Arabidopsis thaliana GN=ISPH PE=2 SV=1//0
LNC_005324	XLOC_100682	chrCnn_random:72428498-72429129	0.221082	2.22519	-3.33127	0.0069	0.0273654	lncRNA	co_expression	BnaC01g04060D	sp|Q94B35|ISPH_ARATH 4-hydroxy-3-methylbut-2-enyl diphosphate reductase, chloroplastic OS=Arabidopsis thaliana GN=ISPH PE=2 SV=1//0
LNC_005455	XLOC_102599	chrCnn_random:25677207-25679485	0.347462	4.90924	-3.82058	5e-05	0.000411163	lncRNA	co_expression	BnaA01g33300D	sp|Q9MAC8|SSY2_ARATH Starch synthase 2, chloroplastic/amyloplastic OS=Arabidopsis thaliana GN=SS2 PE=1 SV=1//1.81915e-32
LNC_004692	XLOC_091194	chrC09:1894978-1895948	0	1.38414	#NAME?	5e-05	0.000411163	lncRNA	co_expression	BnaC03g15030D	sp|Q9LV03|GLUT1_ARATH Glutamate synthase 1 [NADH], chloroplastic OS=Arabidopsis thaliana GN=GLT1 PE=2 SV=2//0
LNC_003835	XLOC_076021	chrC06:5333589-5345846	0.518643	2.91143	-2.48892	0.00855	0.0324952	lncRNA	co_expression	BnaC03g15020D	sp|Q9LV03|GLUT1_ARATH Glutamate synthase 1 [NADH], chloroplastic OS=Arabidopsis thaliana GN=GLT1 PE=2 SV=2//0
LNC_000668	XLOC_015081	chrA04:16855434-16856359	0.25082	0.82969	-1.72592	0.0134	0.0464513	lncRNA	co_expression	BnaC03g15030D	sp|Q9LV03|GLUT1_ARATH Glutamate synthase 1 [NADH], chloroplastic OS=Arabidopsis thaliana GN=GLT1 PE=2 SV=2//0
LNC_002842	XLOC_057656	chrC03:16758504-16759147	1.27758	3.37785	-1.4027	0.0016	0.0083349	lncRNA	co_expression	BnaC03g15030D	sp|Q9LV03|GLUT1_ARATH Glutamate synthase 1 [NADH], chloroplastic OS=Arabidopsis thaliana GN=GLT1 PE=2 SV=2//0
LNC_003244	XLOC_065087	chrC04:9542332-9543534	0.434466	4.8114	-3.46914	5e-05	0.000411163	lncRNA	co_expression	BnaC03g15030D	sp|Q9LV03|GLUT1_ARATH Glutamate synthase 1 [NADH], chloroplastic OS=Arabidopsis thaliana GN=GLT1 PE=2 SV=2//0
LNC_003598	XLOC_071559	chrC05:18293667-18295089	0.133285	0.956063	-2.8426	0.00135	0.00724295	lncRNA	co_expression	BnaC03g15030D	sp|Q9LV03|GLUT1_ARATH Glutamate synthase 1 [NADH], chloroplastic OS=Arabidopsis thaliana GN=GLT1 PE=2 SV=2//0
LNC_003598	XLOC_071559	chrC05:18293667-18295089	0.133285	0.956063	-2.8426	0.00135	0.00724295	lncRNA	co_expression	BnaC03g15020D	sp|Q9LV03|GLUT1_ARATH Glutamate synthase 1 [NADH], chloroplastic OS=Arabidopsis thaliana GN=GLT1 PE=2 SV=2//0
LNC_003679	XLOC_073258	chrC05:4456746-4457039	0	3.57813	#NAME?	5e-05	0.000411163	lncRNA	co_expression	BnaC03g15020D	sp|Q9LV03|GLUT1_ARATH Glutamate synthase 1 [NADH], chloroplastic OS=Arabidopsis thaliana GN=GLT1 PE=2 SV=2//0
LNC_000611	XLOC_013901	chrA03_random:5163798-5164075	0	2.04913	#NAME?	0.0063	0.0254568	lncRNA	co_expression	BnaC03g15030D	sp|Q9LV03|GLUT1_ARATH Glutamate synthase 1 [NADH], chloroplastic OS=Arabidopsis thaliana GN=GLT1 PE=2 SV=2//0
LNC_003832	XLOC_075904	chrC06:3532402-3533384	0.707025	6.86192	-3.27878	5e-05	0.000411163	lncRNA	co_expression	BnaC03g15020D	sp|Q9LV03|GLUT1_ARATH Glutamate synthase 1 [NADH], chloroplastic OS=Arabidopsis thaliana GN=GLT1 PE=2 SV=2//0
LNC_003832	XLOC_075904	chrC06:3532402-3533384	0.707025	6.86192	-3.27878	5e-05	0.000411163	lncRNA	co_expression	BnaC03g15030D	sp|Q9LV03|GLUT1_ARATH Glutamate synthase 1 [NADH], chloroplastic OS=Arabidopsis thaliana GN=GLT1 PE=2 SV=2//0
LNC_001354	XLOC_031279	chrA08:12361899-12363907	0	0.467541	#NAME?	0.0085	0.0323443	lncRNA	co_expression	BnaC03g15020D	sp|Q9LV03|GLUT1_ARATH Glutamate synthase 1 [NADH], chloroplastic OS=Arabidopsis thaliana GN=GLT1 PE=2 SV=2//0
LNC_001354	XLOC_031279	chrA08:12361899-12363907	0	0.467541	#NAME?	0.0085	0.0323443	lncRNA	co_expression	BnaC03g15030D	sp|Q9LV03|GLUT1_ARATH Glutamate synthase 1 [NADH], chloroplastic OS=Arabidopsis thaliana GN=GLT1 PE=2 SV=2//0
LNC_001932	XLOC_042894	chrAnn_random:32737277-32737881	4.37596	39.2814	-3.16617	5e-05	0.000411163	lncRNA	co_expression	BnaC03g15020D	sp|Q9LV03|GLUT1_ARATH Glutamate synthase 1 [NADH], chloroplastic OS=Arabidopsis thaliana GN=GLT1 PE=2 SV=2//0
LNC_003613	XLOC_071682	chrC05:22294501-22295864	0.655987	4.38673	-2.74141	5e-05	0.000411163	lncRNA	co_expression	BnaA06g24700D	sp|Q54JE4|ODO1_DICDI 2-oxoglutarate dehydrogenase, mitochondrial OS=Dictyostelium discoideum GN=ogdh PE=3 SV=1//0
LNC_003613	XLOC_071682	chrC05:22294501-22295864	0.655987	4.38673	-2.74141	5e-05	0.000411163	lncRNA	co_expression	BnaCnng13340D	sp|Q54JE4|ODO1_DICDI 2-oxoglutarate dehydrogenase, mitochondrial OS=Dictyostelium discoideum GN=ogdh PE=3 SV=1//0
LNC_001900	XLOC_042472	chrAnn_random:23992250-23993600	0.799715	2.36397	-1.56365	5e-05	0.000411163	lncRNA	co_expression	BnaCnng13340D	sp|Q54JE4|ODO1_DICDI 2-oxoglutarate dehydrogenase, mitochondrial OS=Dictyostelium discoideum GN=ogdh PE=3 SV=1//0
LNC_001900	XLOC_042472	chrAnn_random:23992250-23993600	0.799715	2.36397	-1.56365	5e-05	0.000411163	lncRNA	co_expression	BnaA06g24700D	sp|Q54JE4|ODO1_DICDI 2-oxoglutarate dehydrogenase, mitochondrial OS=Dictyostelium discoideum GN=ogdh PE=3 SV=1//0
LNC_002030	XLOC_044363	chrAnn_random:10822690-10825783	0.384345	4.29063	-3.48072	5e-05	0.000411163	lncRNA	co_expression	BnaA06g24700D	sp|Q54JE4|ODO1_DICDI 2-oxoglutarate dehydrogenase, mitochondrial OS=Dictyostelium discoideum GN=ogdh PE=3 SV=1//0
LNC_002030	XLOC_044363	chrAnn_random:10822690-10825783	0.384345	4.29063	-3.48072	5e-05	0.000411163	lncRNA	co_expression	BnaCnng13340D	sp|Q54JE4|ODO1_DICDI 2-oxoglutarate dehydrogenase, mitochondrial OS=Dictyostelium discoideum GN=ogdh PE=3 SV=1//0
LNC_005753	XLOC_106345	chrUnn_random:7373525-7374713	0.121794	0.923547	-2.92274	0.0042	0.0183297	lncRNA	co_expression	BnaCnng13340D	sp|Q54JE4|ODO1_DICDI 2-oxoglutarate dehydrogenase, mitochondrial OS=Dictyostelium discoideum GN=ogdh PE=3 SV=1//0
LNC_000554	XLOC_013182	chrA03:28091843-28094258	24.6599	38.238	-0.632839	0.0133	0.0461755	lncRNA	co_expression	BnaA03g53940D	sp|Q9LHA1|C8D11_ARATH Cytochrome P450 81D11 OS=Arabidopsis thaliana GN=CYP81D11 PE=2 SV=1//0
LNC_004692	XLOC_091194	chrC09:1894978-1895948	0	1.38414	#NAME?	5e-05	0.000411163	lncRNA	co_expression	BnaA09g42760D	sp|Q9S7U0|INO1_WHEAT Inositol-3-phosphate synthase OS=Triticum aestivum GN=MIPS PE=2 SV=1//0
LNC_003613	XLOC_071682	chrC05:22294501-22295864	0.655987	4.38673	-2.74141	5e-05	0.000411163	lncRNA	co_expression	BnaC08g35240D	sp|Q9S7U0|INO1_WHEAT Inositol-3-phosphate synthase OS=Triticum aestivum GN=MIPS PE=2 SV=1//0
LNC_003613	XLOC_071682	chrC05:22294501-22295864	0.655987	4.38673	-2.74141	5e-05	0.000411163	lncRNA	co_expression	BnaA09g42760D	sp|Q9S7U0|INO1_WHEAT Inositol-3-phosphate synthase OS=Triticum aestivum GN=MIPS PE=2 SV=1//0
LNC_001354	XLOC_031279	chrA08:12361899-12363907	0	0.467541	#NAME?	0.0085	0.0323443	lncRNA	co_expression	BnaC08g35240D	sp|Q9S7U0|INO1_WHEAT Inositol-3-phosphate synthase OS=Triticum aestivum GN=MIPS PE=2 SV=1//0
LNC_005753	XLOC_106345	chrUnn_random:7373525-7374713	0.121794	0.923547	-2.92274	0.0042	0.0183297	lncRNA	co_expression	BnaC08g35240D	sp|Q9S7U0|INO1_WHEAT Inositol-3-phosphate synthase OS=Triticum aestivum GN=MIPS PE=2 SV=1//0
LNC_000238	XLOC_005485	chrA02:23008802-23009641	0.881199	3.32917	-1.91762	0.0002	0.00142094	lncRNA	co_expression	BnaC08g35240D	sp|Q9S7U0|INO1_WHEAT Inositol-3-phosphate synthase OS=Triticum aestivum GN=MIPS PE=2 SV=1//0
LNC_000238	XLOC_005485	chrA02:23008802-23009641	0.881199	3.32917	-1.91762	0.0002	0.00142094	lncRNA	co_expression	BnaA09g42760D	sp|Q9S7U0|INO1_WHEAT Inositol-3-phosphate synthase OS=Triticum aestivum GN=MIPS PE=2 SV=1//0
LNC_003835	XLOC_076021	chrC06:5333589-5345846	0.518643	2.91143	-2.48892	0.00855	0.0324952	lncRNA	co_expression	BnaA03g46210D	sp|Q40784|AAPC_CENCI Putative glucose-6-phosphate 1-epimerase OS=Cenchrus ciliaris PE=2 SV=1//1.46801e-132
LNC_001476	XLOC_034532	chrA09:29893033-29893347	0	1.68505	#NAME?	0.0007	0.00417462	lncRNA	co_expression	BnaA03g46210D	sp|Q40784|AAPC_CENCI Putative glucose-6-phosphate 1-epimerase OS=Cenchrus ciliaris PE=2 SV=1//1.46801e-132
LNC_001201	XLOC_028366	chrA07:21591414-21592503	0.646347	2.91624	-2.17373	5e-05	0.000411163	lncRNA	co_expression	BnaC07g38460D	sp|Q40784|AAPC_CENCI Putative glucose-6-phosphate 1-epimerase OS=Cenchrus ciliaris PE=2 SV=1//3.2006e-133
LNC_000600	XLOC_013688	chrA03_random:819865-820749	0.431958	3.40491	-2.97865	5e-05	0.000411163	lncRNA	co_expression	BnaC06g42870D	sp|Q40784|AAPC_CENCI Putative glucose-6-phosphate 1-epimerase OS=Cenchrus ciliaris PE=2 SV=1//5.31908e-144
LNC_000837	XLOC_019521	chrA05:9961742-9962496	0.256809	1.13347	-2.14198	0.0106	0.0385782	lncRNA	co_expression	BnaA03g46210D	sp|Q40784|AAPC_CENCI Putative glucose-6-phosphate 1-epimerase OS=Cenchrus ciliaris PE=2 SV=1//1.46801e-132
LNC_001932	XLOC_042894	chrAnn_random:32737277-32737881	4.37596	39.2814	-3.16617	5e-05	0.000411163	lncRNA	co_expression	BnaC07g38460D	sp|Q40784|AAPC_CENCI Putative glucose-6-phosphate 1-epimerase OS=Cenchrus ciliaris PE=2 SV=1//3.2006e-133
LNC_001932	XLOC_042894	chrAnn_random:32737277-32737881	4.37596	39.2814	-3.16617	5e-05	0.000411163	lncRNA	co_expression	BnaA03g46210D	sp|Q40784|AAPC_CENCI Putative glucose-6-phosphate 1-epimerase OS=Cenchrus ciliaris PE=2 SV=1//1.46801e-132
LNC_005753	XLOC_106345	chrUnn_random:7373525-7374713	0.121794	0.923547	-2.92274	0.0042	0.0183297	lncRNA	co_expression	BnaC09g31460D	sp|Q9FFT4|PDC2_ARATH Pyruvate decarboxylase 2 OS=Arabidopsis thaliana GN=PDC2 PE=2 SV=1//0
LNC_003613	XLOC_071682	chrC05:22294501-22295864	0.655987	4.38673	-2.74141	5e-05	0.000411163	lncRNA	co_expression	BnaA09g25320D	sp|Q9SA18|AKH1_ARATH Bifunctional aspartokinase/homoserine dehydrogenase 1, chloroplastic OS=Arabidopsis thaliana GN=AKHSDH1 PE=1 SV=1//0
LNC_002842	XLOC_057656	chrC03:16758504-16759147	1.27758	3.37785	-1.4027	0.0016	0.0083349	lncRNA	co_expression	BnaA09g25320D	sp|Q9SA18|AKH1_ARATH Bifunctional aspartokinase/homoserine dehydrogenase 1, chloroplastic OS=Arabidopsis thaliana GN=AKHSDH1 PE=1 SV=1//0
LNC_003244	XLOC_065087	chrC04:9542332-9543534	0.434466	4.8114	-3.46914	5e-05	0.000411163	lncRNA	co_expression	BnaA09g25320D	sp|Q9SA18|AKH1_ARATH Bifunctional aspartokinase/homoserine dehydrogenase 1, chloroplastic OS=Arabidopsis thaliana GN=AKHSDH1 PE=1 SV=1//0
LNC_003832	XLOC_075904	chrC06:3532402-3533384	0.707025	6.86192	-3.27878	5e-05	0.000411163	lncRNA	co_expression	BnaA09g25320D	sp|Q9SA18|AKH1_ARATH Bifunctional aspartokinase/homoserine dehydrogenase 1, chloroplastic OS=Arabidopsis thaliana GN=AKHSDH1 PE=1 SV=1//0
LNC_001476	XLOC_034532	chrA09:29893033-29893347	0	1.68505	#NAME?	0.0007	0.00417462	lncRNA	co_expression	BnaCnng78650D	sp|Q9STR4|1A17_ARATH 1-aminocyclopropane-1-carboxylate synthase 7 OS=Arabidopsis thaliana GN=ACS7 PE=1 SV=1//4.01022e-130
LNC_000837	XLOC_019521	chrA05:9961742-9962496	0.256809	1.13347	-2.14198	0.0106	0.0385782	lncRNA	co_expression	BnaCnng78650D	sp|Q9STR4|1A17_ARATH 1-aminocyclopropane-1-carboxylate synthase 7 OS=Arabidopsis thaliana GN=ACS7 PE=1 SV=1//4.01022e-130
LNC_004692	XLOC_091194	chrC09:1894978-1895948	0	1.38414	#NAME?	5e-05	0.000411163	lncRNA	co_expression	BnaC04g38650D	sp|Q7G9P4|ALDO3_ARATH Abscisic-aldehyde oxidase OS=Arabidopsis thaliana GN=AAO3 PE=1 SV=1//0
LNC_003835	XLOC_076021	chrC06:5333589-5345846	0.518643	2.91143	-2.48892	0.00855	0.0324952	lncRNA	co_expression	BnaA01g29390D	sp|Q9LRR7|NCED3_ARATH 9-cis-epoxycarotenoid dioxygenase NCED3, chloroplastic OS=Arabidopsis thaliana GN=NCED3 PE=2 SV=1//0
LNC_003613	XLOC_071682	chrC05:22294501-22295864	0.655987	4.38673	-2.74141	5e-05	0.000411163	lncRNA	co_expression	BnaC04g38650D	sp|Q7G9P4|ALDO3_ARATH Abscisic-aldehyde oxidase OS=Arabidopsis thaliana GN=AAO3 PE=1 SV=1//0
LNC_001476	XLOC_034532	chrA09:29893033-29893347	0	1.68505	#NAME?	0.0007	0.00417462	lncRNA	co_expression	BnaA01g29390D	sp|Q9LRR7|NCED3_ARATH 9-cis-epoxycarotenoid dioxygenase NCED3, chloroplastic OS=Arabidopsis thaliana GN=NCED3 PE=2 SV=1//0
LNC_001900	XLOC_042472	chrAnn_random:23992250-23993600	0.799715	2.36397	-1.56365	5e-05	0.000411163	lncRNA	co_expression	BnaC04g38650D	sp|Q7G9P4|ALDO3_ARATH Abscisic-aldehyde oxidase OS=Arabidopsis thaliana GN=AAO3 PE=1 SV=1//0
LNC_002842	XLOC_057656	chrC03:16758504-16759147	1.27758	3.37785	-1.4027	0.0016	0.0083349	lncRNA	co_expression	BnaC04g38650D	sp|Q7G9P4|ALDO3_ARATH Abscisic-aldehyde oxidase OS=Arabidopsis thaliana GN=AAO3 PE=1 SV=1//0
LNC_003244	XLOC_065087	chrC04:9542332-9543534	0.434466	4.8114	-3.46914	5e-05	0.000411163	lncRNA	co_expression	BnaC04g38650D	sp|Q7G9P4|ALDO3_ARATH Abscisic-aldehyde oxidase OS=Arabidopsis thaliana GN=AAO3 PE=1 SV=1//0
LNC_003598	XLOC_071559	chrC05:18293667-18295089	0.133285	0.956063	-2.8426	0.00135	0.00724295	lncRNA	co_expression	BnaC04g38650D	sp|Q7G9P4|ALDO3_ARATH Abscisic-aldehyde oxidase OS=Arabidopsis thaliana GN=AAO3 PE=1 SV=1//0
LNC_003679	XLOC_073258	chrC05:4456746-4457039	0	3.57813	#NAME?	5e-05	0.000411163	lncRNA	co_expression	BnaC04g38650D	sp|Q7G9P4|ALDO3_ARATH Abscisic-aldehyde oxidase OS=Arabidopsis thaliana GN=AAO3 PE=1 SV=1//0
LNC_001660	XLOC_038342	chrA10:1999231-1999498	0	2.98862	#NAME?	0.0025	0.0120453	lncRNA	co_expression	BnaA01g29390D	sp|Q9LRR7|NCED3_ARATH 9-cis-epoxycarotenoid dioxygenase NCED3, chloroplastic OS=Arabidopsis thaliana GN=NCED3 PE=2 SV=1//0
LNC_002030	XLOC_044363	chrAnn_random:10822690-10825783	0.384345	4.29063	-3.48072	5e-05	0.000411163	lncRNA	co_expression	BnaC04g38650D	sp|Q7G9P4|ALDO3_ARATH Abscisic-aldehyde oxidase OS=Arabidopsis thaliana GN=AAO3 PE=1 SV=1//0
LNC_003832	XLOC_075904	chrC06:3532402-3533384	0.707025	6.86192	-3.27878	5e-05	0.000411163	lncRNA	co_expression	BnaC04g38650D	sp|Q7G9P4|ALDO3_ARATH Abscisic-aldehyde oxidase OS=Arabidopsis thaliana GN=AAO3 PE=1 SV=1//0
LNC_000837	XLOC_019521	chrA05:9961742-9962496	0.256809	1.13347	-2.14198	0.0106	0.0385782	lncRNA	co_expression	BnaA01g29390D	sp|Q9LRR7|NCED3_ARATH 9-cis-epoxycarotenoid dioxygenase NCED3, chloroplastic OS=Arabidopsis thaliana GN=NCED3 PE=2 SV=1//0
LNC_004525	XLOC_088352	chrC08:4726643-4727499	0.360476	3.39295	-3.23456	5e-05	0.000411163	lncRNA	co_expression	BnaC04g38650D	sp|Q7G9P4|ALDO3_ARATH Abscisic-aldehyde oxidase OS=Arabidopsis thaliana GN=AAO3 PE=1 SV=1//0
LNC_000522	XLOC_012123	chrA03:15702706-15703935	1.46488	4.40788	-1.5893	5e-05	0.000411163	lncRNA	co_expression	BnaC05g39200D	sp|Q9LRR7|NCED3_ARATH 9-cis-epoxycarotenoid dioxygenase NCED3, chloroplastic OS=Arabidopsis thaliana GN=NCED3 PE=2 SV=1//0
LNC_001354	XLOC_031279	chrA08:12361899-12363907	0	0.467541	#NAME?	0.0085	0.0323443	lncRNA	co_expression	BnaC04g38650D	sp|Q7G9P4|ALDO3_ARATH Abscisic-aldehyde oxidase OS=Arabidopsis thaliana GN=AAO3 PE=1 SV=1//0
LNC_001932	XLOC_042894	chrAnn_random:32737277-32737881	4.37596	39.2814	-3.16617	5e-05	0.000411163	lncRNA	co_expression	BnaA01g29390D	sp|Q9LRR7|NCED3_ARATH 9-cis-epoxycarotenoid dioxygenase NCED3, chloroplastic OS=Arabidopsis thaliana GN=NCED3 PE=2 SV=1//0
LNC_003530	XLOC_070392	chrC05:578119-578938	0.18339	1.88709	-3.36318	0.003	0.0139317	lncRNA	co_expression	BnaA04g01030D	sp|Q9LZX6|DAPA1_ARATH 4-hydroxy-tetrahydrodipicolinate synthase 1, chloroplastic OS=Arabidopsis thaliana GN=DHDPS1 PE=2 SV=2//0
LNC_003613	XLOC_071682	chrC05:22294501-22295864	0.655987	4.38673	-2.74141	5e-05	0.000411163	lncRNA	co_expression	BnaA09g48800D	sp|Q8RXU4|THA1_ARATH Probable low-specificity L-threonine aldolase 1 OS=Arabidopsis thaliana GN=THA1 PE=1 SV=1//0
LNC_001900	XLOC_042472	chrAnn_random:23992250-23993600	0.799715	2.36397	-1.56365	5e-05	0.000411163	lncRNA	co_expression	BnaA09g48800D	sp|Q8RXU4|THA1_ARATH Probable low-specificity L-threonine aldolase 1 OS=Arabidopsis thaliana GN=THA1 PE=1 SV=1//0
LNC_003769	XLOC_074677	chrC05:34025718-34026700	0.530421	1.90219	-1.84245	0.00075	0.00442646	lncRNA	co_expression	BnaA09g48800D	sp|Q8RXU4|THA1_ARATH Probable low-specificity L-threonine aldolase 1 OS=Arabidopsis thaliana GN=THA1 PE=1 SV=1//0
LNC_001891	XLOC_042431	chrAnn_random:23015412-23016459	4.3761	10.9152	-1.31862	5e-05	0.000411163	lncRNA	co_expression	BnaA09g48800D	sp|Q8RXU4|THA1_ARATH Probable low-specificity L-threonine aldolase 1 OS=Arabidopsis thaliana GN=THA1 PE=1 SV=1//0
LNC_003598	XLOC_071559	chrC05:18293667-18295089	0.133285	0.956063	-2.8426	0.00135	0.00724295	lncRNA	co_expression	BnaA09g48800D	sp|Q8RXU4|THA1_ARATH Probable low-specificity L-threonine aldolase 1 OS=Arabidopsis thaliana GN=THA1 PE=1 SV=1//0
LNC_003679	XLOC_073258	chrC05:4456746-4457039	0	3.57813	#NAME?	5e-05	0.000411163	lncRNA	co_expression	BnaA09g48800D	sp|Q8RXU4|THA1_ARATH Probable low-specificity L-threonine aldolase 1 OS=Arabidopsis thaliana GN=THA1 PE=1 SV=1//0
LNC_004945	XLOC_095305	chrC09:32979481-32980411	0.332998	1.86979	-2.48929	0.0005	0.00313553	lncRNA	co_expression	BnaA09g48800D	sp|Q8RXU4|THA1_ARATH Probable low-specificity L-threonine aldolase 1 OS=Arabidopsis thaliana GN=THA1 PE=1 SV=1//0
LNC_002030	XLOC_044363	chrAnn_random:10822690-10825783	0.384345	4.29063	-3.48072	5e-05	0.000411163	lncRNA	co_expression	BnaA09g48800D	sp|Q8RXU4|THA1_ARATH Probable low-specificity L-threonine aldolase 1 OS=Arabidopsis thaliana GN=THA1 PE=1 SV=1//0
LNC_005324	XLOC_100682	chrCnn_random:72428498-72429129	0.221082	2.22519	-3.33127	0.0069	0.0273654	lncRNA	co_expression	BnaA09g48800D	sp|Q8RXU4|THA1_ARATH Probable low-specificity L-threonine aldolase 1 OS=Arabidopsis thaliana GN=THA1 PE=1 SV=1//0
LNC_003530	XLOC_070392	chrC05:578119-578938	0.18339	1.88709	-3.36318	0.003	0.0139317	lncRNA	co_expression	BnaA09g48800D	sp|Q8RXU4|THA1_ARATH Probable low-specificity L-threonine aldolase 1 OS=Arabidopsis thaliana GN=THA1 PE=1 SV=1//0
LNC_003832	XLOC_075904	chrC06:3532402-3533384	0.707025	6.86192	-3.27878	5e-05	0.000411163	lncRNA	co_expression	BnaA09g48800D	sp|Q8RXU4|THA1_ARATH Probable low-specificity L-threonine aldolase 1 OS=Arabidopsis thaliana GN=THA1 PE=1 SV=1//0
LNC_000522	XLOC_012123	chrA03:15702706-15703935	1.46488	4.40788	-1.5893	5e-05	0.000411163	lncRNA	co_expression	BnaA09g48800D	sp|Q8RXU4|THA1_ARATH Probable low-specificity L-threonine aldolase 1 OS=Arabidopsis thaliana GN=THA1 PE=1 SV=1//0
LNC_001354	XLOC_031279	chrA08:12361899-12363907	0	0.467541	#NAME?	0.0085	0.0323443	lncRNA	co_expression	BnaA09g48800D	sp|Q8RXU4|THA1_ARATH Probable low-specificity L-threonine aldolase 1 OS=Arabidopsis thaliana GN=THA1 PE=1 SV=1//0
LNC_001932	XLOC_042894	chrAnn_random:32737277-32737881	4.37596	39.2814	-3.16617	5e-05	0.000411163	lncRNA	co_expression	BnaA09g48800D	sp|Q8RXU4|THA1_ARATH Probable low-specificity L-threonine aldolase 1 OS=Arabidopsis thaliana GN=THA1 PE=1 SV=1//0
LNC_005753	XLOC_106345	chrUnn_random:7373525-7374713	0.121794	0.923547	-2.92274	0.0042	0.0183297	lncRNA	co_expression	BnaA09g48800D	sp|Q8RXU4|THA1_ARATH Probable low-specificity L-threonine aldolase 1 OS=Arabidopsis thaliana GN=THA1 PE=1 SV=1//0
LNC_000238	XLOC_005485	chrA02:23008802-23009641	0.881199	3.32917	-1.91762	0.0002	0.00142094	lncRNA	co_expression	BnaC09g42740D	sp|P54904|P5CR1_ARATH Pyrroline-5-carboxylate reductase OS=Arabidopsis thaliana GN=PROC1 PE=2 SV=1//2.00337e-161
LNC_004692	XLOC_091194	chrC09:1894978-1895948	0	1.38414	#NAME?	5e-05	0.000411163	lncRNA	co_expression	BnaA05g03050D	sp|Q9SJH7|CISY3_ARATH Citrate synthase 3, peroxisomal OS=Arabidopsis thaliana GN=CSY3 PE=2 SV=1//0
LNC_004525	XLOC_088352	chrC08:4726643-4727499	0.360476	3.39295	-3.23456	5e-05	0.000411163	lncRNA	co_expression	BnaA05g03050D	sp|Q9SJH7|CISY3_ARATH Citrate synthase 3, peroxisomal OS=Arabidopsis thaliana GN=CSY3 PE=2 SV=1//0
LNC_003769	XLOC_074677	chrC05:34025718-34026700	0.530421	1.90219	-1.84245	0.00075	0.00442646	lncRNA	co_expression	BnaA03g23800D	sp|P46637|ARGI1_ARATH Arginase 1, mitochondrial OS=Arabidopsis thaliana GN=ARGAH1 PE=2 SV=1//0
LNC_002030	XLOC_044363	chrAnn_random:10822690-10825783	0.384345	4.29063	-3.48072	5e-05	0.000411163	lncRNA	co_expression	BnaA03g23800D	sp|P46637|ARGI1_ARATH Arginase 1, mitochondrial OS=Arabidopsis thaliana GN=ARGAH1 PE=2 SV=1//0
LNC_003613	XLOC_071682	chrC05:22294501-22295864	0.655987	4.38673	-2.74141	5e-05	0.000411163	lncRNA	co_expression	BnaA06g40730D	sp|P55231|GLGL3_ARATH Glucose-1-phosphate adenylyltransferase large subunit 3, chloroplastic OS=Arabidopsis thaliana GN=APL3 PE=2 SV=2//0
LNC_001900	XLOC_042472	chrAnn_random:23992250-23993600	0.799715	2.36397	-1.56365	5e-05	0.000411163	lncRNA	co_expression	BnaA06g40730D	sp|P55231|GLGL3_ARATH Glucose-1-phosphate adenylyltransferase large subunit 3, chloroplastic OS=Arabidopsis thaliana GN=APL3 PE=2 SV=2//0
LNC_001891	XLOC_042431	chrAnn_random:23015412-23016459	4.3761	10.9152	-1.31862	5e-05	0.000411163	lncRNA	co_expression	BnaA06g40730D	sp|P55231|GLGL3_ARATH Glucose-1-phosphate adenylyltransferase large subunit 3, chloroplastic OS=Arabidopsis thaliana GN=APL3 PE=2 SV=2//0
LNC_003598	XLOC_071559	chrC05:18293667-18295089	0.133285	0.956063	-2.8426	0.00135	0.00724295	lncRNA	co_expression	BnaA06g40730D	sp|P55231|GLGL3_ARATH Glucose-1-phosphate adenylyltransferase large subunit 3, chloroplastic OS=Arabidopsis thaliana GN=APL3 PE=2 SV=2//0
LNC_003679	XLOC_073258	chrC05:4456746-4457039	0	3.57813	#NAME?	5e-05	0.000411163	lncRNA	co_expression	BnaA06g40730D	sp|P55231|GLGL3_ARATH Glucose-1-phosphate adenylyltransferase large subunit 3, chloroplastic OS=Arabidopsis thaliana GN=APL3 PE=2 SV=2//0
LNC_002030	XLOC_044363	chrAnn_random:10822690-10825783	0.384345	4.29063	-3.48072	5e-05	0.000411163	lncRNA	co_expression	BnaA06g40730D	sp|P55231|GLGL3_ARATH Glucose-1-phosphate adenylyltransferase large subunit 3, chloroplastic OS=Arabidopsis thaliana GN=APL3 PE=2 SV=2//0
LNC_001354	XLOC_031279	chrA08:12361899-12363907	0	0.467541	#NAME?	0.0085	0.0323443	lncRNA	co_expression	BnaA06g40730D	sp|P55231|GLGL3_ARATH Glucose-1-phosphate adenylyltransferase large subunit 3, chloroplastic OS=Arabidopsis thaliana GN=APL3 PE=2 SV=2//0
LNC_001932	XLOC_042894	chrAnn_random:32737277-32737881	4.37596	39.2814	-3.16617	5e-05	0.000411163	lncRNA	co_expression	BnaA06g40730D	sp|P55231|GLGL3_ARATH Glucose-1-phosphate adenylyltransferase large subunit 3, chloroplastic OS=Arabidopsis thaliana GN=APL3 PE=2 SV=2//0
LNC_005753	XLOC_106345	chrUnn_random:7373525-7374713	0.121794	0.923547	-2.92274	0.0042	0.0183297	lncRNA	co_expression	BnaC07g47330D	sp|P55231|GLGL3_ARATH Glucose-1-phosphate adenylyltransferase large subunit 3, chloroplastic OS=Arabidopsis thaliana GN=APL3 PE=2 SV=2//0
LNC_005753	XLOC_106345	chrUnn_random:7373525-7374713	0.121794	0.923547	-2.92274	0.0042	0.0183297	lncRNA	co_expression	BnaA06g40730D	sp|P55231|GLGL3_ARATH Glucose-1-phosphate adenylyltransferase large subunit 3, chloroplastic OS=Arabidopsis thaliana GN=APL3 PE=2 SV=2//0
LNC_000668	XLOC_015081	chrA04:16855434-16856359	0.25082	0.82969	-1.72592	0.0134	0.0464513	lncRNA	co_expression	BnaA09g18440D	sp|Q9FIK7|THIC2_ARATH Probable acetyl-CoA acetyltransferase, cytosolic 2 OS=Arabidopsis thaliana GN=At5g47720 PE=2 SV=1//0
LNC_001900	XLOC_042472	chrAnn_random:23992250-23993600	0.799715	2.36397	-1.56365	5e-05	0.000411163	lncRNA	co_expression	BnaA09g18440D	sp|Q9FIK7|THIC2_ARATH Probable acetyl-CoA acetyltransferase, cytosolic 2 OS=Arabidopsis thaliana GN=At5g47720 PE=2 SV=1//0
LNC_003598	XLOC_071559	chrC05:18293667-18295089	0.133285	0.956063	-2.8426	0.00135	0.00724295	lncRNA	co_expression	BnaA09g18440D	sp|Q9FIK7|THIC2_ARATH Probable acetyl-CoA acetyltransferase, cytosolic 2 OS=Arabidopsis thaliana GN=At5g47720 PE=2 SV=1//0
LNC_005324	XLOC_100682	chrCnn_random:72428498-72429129	0.221082	2.22519	-3.33127	0.0069	0.0273654	lncRNA	co_expression	BnaA09g18440D	sp|Q9FIK7|THIC2_ARATH Probable acetyl-CoA acetyltransferase, cytosolic 2 OS=Arabidopsis thaliana GN=At5g47720 PE=2 SV=1//0
LNC_003530	XLOC_070392	chrC05:578119-578938	0.18339	1.88709	-3.36318	0.003	0.0139317	lncRNA	co_expression	BnaA09g18440D	sp|Q9FIK7|THIC2_ARATH Probable acetyl-CoA acetyltransferase, cytosolic 2 OS=Arabidopsis thaliana GN=At5g47720 PE=2 SV=1//0
LNC_001354	XLOC_031279	chrA08:12361899-12363907	0	0.467541	#NAME?	0.0085	0.0323443	lncRNA	co_expression	BnaA09g18440D	sp|Q9FIK7|THIC2_ARATH Probable acetyl-CoA acetyltransferase, cytosolic 2 OS=Arabidopsis thaliana GN=At5g47720 PE=2 SV=1//0
LNC_003835	XLOC_076021	chrC06:5333589-5345846	0.518643	2.91143	-2.48892	0.00855	0.0324952	lncRNA	co_expression	BnaC01g05030D	sp|Q9SMZ4|AASS_ARATH Alpha-aminoadipic semialdehyde synthase OS=Arabidopsis thaliana GN=LKR/SDH PE=1 SV=1//0
LNC_001476	XLOC_034532	chrA09:29893033-29893347	0	1.68505	#NAME?	0.0007	0.00417462	lncRNA	co_expression	BnaC01g05030D	sp|Q9SMZ4|AASS_ARATH Alpha-aminoadipic semialdehyde synthase OS=Arabidopsis thaliana GN=LKR/SDH PE=1 SV=1//0
LNC_003882	XLOC_076617	chrC06:18750695-18751494	0.532563	4.51792	-3.08463	0.00085	0.00492103	lncRNA	co_expression	BnaC01g05030D	sp|Q9SMZ4|AASS_ARATH Alpha-aminoadipic semialdehyde synthase OS=Arabidopsis thaliana GN=LKR/SDH PE=1 SV=1//0
LNC_001660	XLOC_038342	chrA10:1999231-1999498	0	2.98862	#NAME?	0.0025	0.0120453	lncRNA	co_expression	BnaC01g05030D	sp|Q9SMZ4|AASS_ARATH Alpha-aminoadipic semialdehyde synthase OS=Arabidopsis thaliana GN=LKR/SDH PE=1 SV=1//0
LNC_005324	XLOC_100682	chrCnn_random:72428498-72429129	0.221082	2.22519	-3.33127	0.0069	0.0273654	lncRNA	co_expression	BnaC01g05030D	sp|Q9SMZ4|AASS_ARATH Alpha-aminoadipic semialdehyde synthase OS=Arabidopsis thaliana GN=LKR/SDH PE=1 SV=1//0
LNC_000837	XLOC_019521	chrA05:9961742-9962496	0.256809	1.13347	-2.14198	0.0106	0.0385782	lncRNA	co_expression	BnaC01g05030D	sp|Q9SMZ4|AASS_ARATH Alpha-aminoadipic semialdehyde synthase OS=Arabidopsis thaliana GN=LKR/SDH PE=1 SV=1//0
LNC_001932	XLOC_042894	chrAnn_random:32737277-32737881	4.37596	39.2814	-3.16617	5e-05	0.000411163	lncRNA	co_expression	BnaC01g05030D	sp|Q9SMZ4|AASS_ARATH Alpha-aminoadipic semialdehyde synthase OS=Arabidopsis thaliana GN=LKR/SDH PE=1 SV=1//0
LNC_000668	XLOC_015081	chrA04:16855434-16856359	0.25082	0.82969	-1.72592	0.0134	0.0464513	lncRNA	co_expression	BnaC03g61970D	sp|Q70E96|AL3F1_ARATH Aldehyde dehydrogenase family 3 member F1 OS=Arabidopsis thaliana GN=ALDH3F1 PE=2 SV=2//0
LNC_005455	XLOC_102599	chrCnn_random:25677207-25679485	0.347462	4.90924	-3.82058	5e-05	0.000411163	lncRNA	co_expression	BnaA01g00520D	sp|O65790|C81F1_ARATH Cytochrome P450 81F1 OS=Arabidopsis thaliana GN=CYP81F1 PE=2 SV=2//0
LNC_002898	XLOC_058727	chrC03:34154741-34168261	0.228235	0.851716	-1.89985	5e-05	0.000411163	lncRNA	co_expression	BnaA01g00900D	sp|O23171|MES9_ARATH Methylesterase 9 OS=Arabidopsis thaliana GN=MES9 PE=1 SV=1//1.87102e-144
LNC_003835	XLOC_076021	chrC06:5333589-5345846	0.518643	2.91143	-2.48892	0.00855	0.0324952	lncRNA	co_expression	BnaA01g00900D	sp|O23171|MES9_ARATH Methylesterase 9 OS=Arabidopsis thaliana GN=MES9 PE=1 SV=1//1.87102e-144
LNC_000668	XLOC_015081	chrA04:16855434-16856359	0.25082	0.82969	-1.72592	0.0134	0.0464513	lncRNA	co_expression	BnaA01g00900D	sp|O23171|MES9_ARATH Methylesterase 9 OS=Arabidopsis thaliana GN=MES9 PE=1 SV=1//1.87102e-144
LNC_001476	XLOC_034532	chrA09:29893033-29893347	0	1.68505	#NAME?	0.0007	0.00417462	lncRNA	co_expression	BnaC01g01910D	sp|O23171|MES9_ARATH Methylesterase 9 OS=Arabidopsis thaliana GN=MES9 PE=1 SV=1//3.48041e-145
LNC_002842	XLOC_057656	chrC03:16758504-16759147	1.27758	3.37785	-1.4027	0.0016	0.0083349	lncRNA	co_expression	BnaA01g00900D	sp|O23171|MES9_ARATH Methylesterase 9 OS=Arabidopsis thaliana GN=MES9 PE=1 SV=1//1.87102e-144
LNC_003244	XLOC_065087	chrC04:9542332-9543534	0.434466	4.8114	-3.46914	5e-05	0.000411163	lncRNA	co_expression	BnaA01g00900D	sp|O23171|MES9_ARATH Methylesterase 9 OS=Arabidopsis thaliana GN=MES9 PE=1 SV=1//1.87102e-144
LNC_001891	XLOC_042431	chrAnn_random:23015412-23016459	4.3761	10.9152	-1.31862	5e-05	0.000411163	lncRNA	co_expression	BnaA01g00900D	sp|O23171|MES9_ARATH Methylesterase 9 OS=Arabidopsis thaliana GN=MES9 PE=1 SV=1//1.87102e-144
LNC_003598	XLOC_071559	chrC05:18293667-18295089	0.133285	0.956063	-2.8426	0.00135	0.00724295	lncRNA	co_expression	BnaA01g00900D	sp|O23171|MES9_ARATH Methylesterase 9 OS=Arabidopsis thaliana GN=MES9 PE=1 SV=1//1.87102e-144
LNC_004945	XLOC_095305	chrC09:32979481-32980411	0.332998	1.86979	-2.48929	0.0005	0.00313553	lncRNA	co_expression	BnaA01g00900D	sp|O23171|MES9_ARATH Methylesterase 9 OS=Arabidopsis thaliana GN=MES9 PE=1 SV=1//1.87102e-144
LNC_005324	XLOC_100682	chrCnn_random:72428498-72429129	0.221082	2.22519	-3.33127	0.0069	0.0273654	lncRNA	co_expression	BnaA01g00900D	sp|O23171|MES9_ARATH Methylesterase 9 OS=Arabidopsis thaliana GN=MES9 PE=1 SV=1//1.87102e-144
LNC_003832	XLOC_075904	chrC06:3532402-3533384	0.707025	6.86192	-3.27878	5e-05	0.000411163	lncRNA	co_expression	BnaA01g00900D	sp|O23171|MES9_ARATH Methylesterase 9 OS=Arabidopsis thaliana GN=MES9 PE=1 SV=1//1.87102e-144
LNC_001354	XLOC_031279	chrA08:12361899-12363907	0	0.467541	#NAME?	0.0085	0.0323443	lncRNA	co_expression	BnaA01g00900D	sp|O23171|MES9_ARATH Methylesterase 9 OS=Arabidopsis thaliana GN=MES9 PE=1 SV=1//1.87102e-144
LNC_001932	XLOC_042894	chrAnn_random:32737277-32737881	4.37596	39.2814	-3.16617	5e-05	0.000411163	lncRNA	co_expression	BnaA01g00900D	sp|O23171|MES9_ARATH Methylesterase 9 OS=Arabidopsis thaliana GN=MES9 PE=1 SV=1//1.87102e-144
LNC_002842	XLOC_057656	chrC03:16758504-16759147	1.27758	3.37785	-1.4027	0.0016	0.0083349	lncRNA	co_expression	BnaA10g09270D	sp|Q9FFT4|PDC2_ARATH Pyruvate decarboxylase 2 OS=Arabidopsis thaliana GN=PDC2 PE=2 SV=1//0
LNC_003244	XLOC_065087	chrC04:9542332-9543534	0.434466	4.8114	-3.46914	5e-05	0.000411163	lncRNA	co_expression	BnaA10g09270D	sp|Q9FFT4|PDC2_ARATH Pyruvate decarboxylase 2 OS=Arabidopsis thaliana GN=PDC2 PE=2 SV=1//0
LNC_003598	XLOC_071559	chrC05:18293667-18295089	0.133285	0.956063	-2.8426	0.00135	0.00724295	lncRNA	co_expression	BnaA10g09270D	sp|Q9FFT4|PDC2_ARATH Pyruvate decarboxylase 2 OS=Arabidopsis thaliana GN=PDC2 PE=2 SV=1//0
LNC_003914	XLOC_077378	chrC06:31376271-31377039	3.58743	7.38847	-1.04233	0.00065	0.00392007	lncRNA	co_expression	BnaA10g09270D	sp|Q9FFT4|PDC2_ARATH Pyruvate decarboxylase 2 OS=Arabidopsis thaliana GN=PDC2 PE=2 SV=1//0
LNC_003835	XLOC_076021	chrC06:5333589-5345846	0.518643	2.91143	-2.48892	0.00855	0.0324952	lncRNA	co_expression	BnaC09g14380D	sp|Q9C9C9|SOT18_ARATH Cytosolic sulfotransferase 18 OS=Arabidopsis thaliana GN=SOT18 PE=1 SV=1//0
LNC_000668	XLOC_015081	chrA04:16855434-16856359	0.25082	0.82969	-1.72592	0.0134	0.0464513	lncRNA	co_expression	BnaC09g14380D	sp|Q9C9C9|SOT18_ARATH Cytosolic sulfotransferase 18 OS=Arabidopsis thaliana GN=SOT18 PE=1 SV=1//0
LNC_002842	XLOC_057656	chrC03:16758504-16759147	1.27758	3.37785	-1.4027	0.0016	0.0083349	lncRNA	co_expression	BnaC09g14380D	sp|Q9C9C9|SOT18_ARATH Cytosolic sulfotransferase 18 OS=Arabidopsis thaliana GN=SOT18 PE=1 SV=1//0
LNC_003244	XLOC_065087	chrC04:9542332-9543534	0.434466	4.8114	-3.46914	5e-05	0.000411163	lncRNA	co_expression	BnaC09g14380D	sp|Q9C9C9|SOT18_ARATH Cytosolic sulfotransferase 18 OS=Arabidopsis thaliana GN=SOT18 PE=1 SV=1//0
LNC_003598	XLOC_071559	chrC05:18293667-18295089	0.133285	0.956063	-2.8426	0.00135	0.00724295	lncRNA	co_expression	BnaC09g14380D	sp|Q9C9C9|SOT18_ARATH Cytosolic sulfotransferase 18 OS=Arabidopsis thaliana GN=SOT18 PE=1 SV=1//0
LNC_005324	XLOC_100682	chrCnn_random:72428498-72429129	0.221082	2.22519	-3.33127	0.0069	0.0273654	lncRNA	co_expression	BnaC09g14380D	sp|Q9C9C9|SOT18_ARATH Cytosolic sulfotransferase 18 OS=Arabidopsis thaliana GN=SOT18 PE=1 SV=1//0
LNC_003832	XLOC_075904	chrC06:3532402-3533384	0.707025	6.86192	-3.27878	5e-05	0.000411163	lncRNA	co_expression	BnaC09g14380D	sp|Q9C9C9|SOT18_ARATH Cytosolic sulfotransferase 18 OS=Arabidopsis thaliana GN=SOT18 PE=1 SV=1//0
LNC_001354	XLOC_031279	chrA08:12361899-12363907	0	0.467541	#NAME?	0.0085	0.0323443	lncRNA	co_expression	BnaC09g14380D	sp|Q9C9C9|SOT18_ARATH Cytosolic sulfotransferase 18 OS=Arabidopsis thaliana GN=SOT18 PE=1 SV=1//0
LNC_001900	XLOC_042472	chrAnn_random:23992250-23993600	0.799715	2.36397	-1.56365	5e-05	0.000411163	lncRNA	co_expression	BnaC07g20530D	sp|Q9FIK0|PFKA2_ARATH ATP-dependent 6-phosphofructokinase 2 OS=Arabidopsis thaliana GN=PFK2 PE=1 SV=1//0
LNC_004525	XLOC_088352	chrC08:4726643-4727499	0.360476	3.39295	-3.23456	5e-05	0.000411163	lncRNA	co_expression	BnaA06g35220D	sp|Q9FIK0|PFKA2_ARATH ATP-dependent 6-phosphofructokinase 2 OS=Arabidopsis thaliana GN=PFK2 PE=1 SV=1//0
LNC_000238	XLOC_005485	chrA02:23008802-23009641	0.881199	3.32917	-1.91762	0.0002	0.00142094	lncRNA	co_expression	BnaA06g35220D	sp|Q9FIK0|PFKA2_ARATH ATP-dependent 6-phosphofructokinase 2 OS=Arabidopsis thaliana GN=PFK2 PE=1 SV=1//0
LNC_003613	XLOC_071682	chrC05:22294501-22295864	0.655987	4.38673	-2.74141	5e-05	0.000411163	lncRNA	co_expression	BnaC04g52580D	sp|Q9SJH7|CISY3_ARATH Citrate synthase 3, peroxisomal OS=Arabidopsis thaliana GN=CSY3 PE=2 SV=1//0
LNC_000668	XLOC_015081	chrA04:16855434-16856359	0.25082	0.82969	-1.72592	0.0134	0.0464513	lncRNA	co_expression	BnaC04g52580D	sp|Q9SJH7|CISY3_ARATH Citrate synthase 3, peroxisomal OS=Arabidopsis thaliana GN=CSY3 PE=2 SV=1//0
LNC_001900	XLOC_042472	chrAnn_random:23992250-23993600	0.799715	2.36397	-1.56365	5e-05	0.000411163	lncRNA	co_expression	BnaC04g52580D	sp|Q9SJH7|CISY3_ARATH Citrate synthase 3, peroxisomal OS=Arabidopsis thaliana GN=CSY3 PE=2 SV=1//0
LNC_002842	XLOC_057656	chrC03:16758504-16759147	1.27758	3.37785	-1.4027	0.0016	0.0083349	lncRNA	co_expression	BnaC04g52580D	sp|Q9SJH7|CISY3_ARATH Citrate synthase 3, peroxisomal OS=Arabidopsis thaliana GN=CSY3 PE=2 SV=1//0
LNC_003244	XLOC_065087	chrC04:9542332-9543534	0.434466	4.8114	-3.46914	5e-05	0.000411163	lncRNA	co_expression	BnaC04g52580D	sp|Q9SJH7|CISY3_ARATH Citrate synthase 3, peroxisomal OS=Arabidopsis thaliana GN=CSY3 PE=2 SV=1//0
LNC_003598	XLOC_071559	chrC05:18293667-18295089	0.133285	0.956063	-2.8426	0.00135	0.00724295	lncRNA	co_expression	BnaC04g52580D	sp|Q9SJH7|CISY3_ARATH Citrate synthase 3, peroxisomal OS=Arabidopsis thaliana GN=CSY3 PE=2 SV=1//0
LNC_004945	XLOC_095305	chrC09:32979481-32980411	0.332998	1.86979	-2.48929	0.0005	0.00313553	lncRNA	co_expression	BnaC04g52580D	sp|Q9SJH7|CISY3_ARATH Citrate synthase 3, peroxisomal OS=Arabidopsis thaliana GN=CSY3 PE=2 SV=1//0
LNC_005324	XLOC_100682	chrCnn_random:72428498-72429129	0.221082	2.22519	-3.33127	0.0069	0.0273654	lncRNA	co_expression	BnaC04g52580D	sp|Q9SJH7|CISY3_ARATH Citrate synthase 3, peroxisomal OS=Arabidopsis thaliana GN=CSY3 PE=2 SV=1//0
LNC_003832	XLOC_075904	chrC06:3532402-3533384	0.707025	6.86192	-3.27878	5e-05	0.000411163	lncRNA	co_expression	BnaC04g52580D	sp|Q9SJH7|CISY3_ARATH Citrate synthase 3, peroxisomal OS=Arabidopsis thaliana GN=CSY3 PE=2 SV=1//0
LNC_001354	XLOC_031279	chrA08:12361899-12363907	0	0.467541	#NAME?	0.0085	0.0323443	lncRNA	co_expression	BnaC04g52580D	sp|Q9SJH7|CISY3_ARATH Citrate synthase 3, peroxisomal OS=Arabidopsis thaliana GN=CSY3 PE=2 SV=1//0
LNC_000668	XLOC_015081	chrA04:16855434-16856359	0.25082	0.82969	-1.72592	0.0134	0.0464513	lncRNA	co_expression	BnaA08g26430D	sp|Q93ZW0|G6PD4_ARATH Glucose-6-phosphate 1-dehydrogenase 4, chloroplastic OS=Arabidopsis thaliana GN=At1g09420 PE=2 SV=1//0
LNC_001891	XLOC_042431	chrAnn_random:23015412-23016459	4.3761	10.9152	-1.31862	5e-05	0.000411163	lncRNA	co_expression	BnaA08g26430D	sp|Q93ZW0|G6PD4_ARATH Glucose-6-phosphate 1-dehydrogenase 4, chloroplastic OS=Arabidopsis thaliana GN=At1g09420 PE=2 SV=1//0
LNC_005324	XLOC_100682	chrCnn_random:72428498-72429129	0.221082	2.22519	-3.33127	0.0069	0.0273654	lncRNA	co_expression	BnaA08g26430D	sp|Q93ZW0|G6PD4_ARATH Glucose-6-phosphate 1-dehydrogenase 4, chloroplastic OS=Arabidopsis thaliana GN=At1g09420 PE=2 SV=1//0
LNC_004939	XLOC_095219	chrC09:30984823-30985799	1.13384	10.9023	-3.26534	5e-05	0.000411163	lncRNA	co_expression	BnaA01g31470D	sp|Q9SG80|ASD1_ARATH Alpha-L-arabinofuranosidase 1 OS=Arabidopsis thaliana GN=ASD1 PE=1 SV=1//0
LNC_005439	XLOC_102306	chrCnn_random:20557101-20558057	0.366424	4.75166	-3.69685	5e-05	0.000411163	lncRNA	co_expression	BnaA01g31470D	sp|Q9SG80|ASD1_ARATH Alpha-L-arabinofuranosidase 1 OS=Arabidopsis thaliana GN=ASD1 PE=1 SV=1//0
LNC_001756	XLOC_040889	chrA10:16570238-16571360	0.780774	14.803	-4.24484	5e-05	0.000411163	lncRNA	co_expression	BnaA01g31470D	sp|Q9SG80|ASD1_ARATH Alpha-L-arabinofuranosidase 1 OS=Arabidopsis thaliana GN=ASD1 PE=1 SV=1//0
LNC_002752	XLOC_055821	chrC02_random:1939371-1944709	1.04998	0.612919	0.776591	0.0098	0.0362458	lncRNA	co_expression	BnaA09g08060D	sp|Q8VYV7|DHQS_ARATH 3-dehydroquinate synthase, chloroplastic OS=Arabidopsis thaliana GN=DHQS PE=2 SV=1//0
LNC_001549	XLOC_036068	chrA09:14554837-14555725	1.21697	2.3778	-0.96633	0.01175	0.0418712	lncRNA	co_expression	BnaC05g48620D	sp|P55217|CGS1_ARATH Cystathionine gamma-synthase 1, chloroplastic OS=Arabidopsis thaliana GN=CGS1 PE=1 SV=3//1.89118e-26
LNC_004692	XLOC_091194	chrC09:1894978-1895948	0	1.38414	#NAME?	5e-05	0.000411163	lncRNA	co_expression	BnaC03g78230D	sp|Q41247|AL7A1_BRANA Aldehyde dehydrogenase family 7 member A1 OS=Brassica napus GN=BTG-26 PE=1 SV=3//0
LNC_003613	XLOC_071682	chrC05:22294501-22295864	0.655987	4.38673	-2.74141	5e-05	0.000411163	lncRNA	co_expression	BnaC03g78230D	sp|Q41247|AL7A1_BRANA Aldehyde dehydrogenase family 7 member A1 OS=Brassica napus GN=BTG-26 PE=1 SV=3//0
LNC_001900	XLOC_042472	chrAnn_random:23992250-23993600	0.799715	2.36397	-1.56365	5e-05	0.000411163	lncRNA	co_expression	BnaC03g78230D	sp|Q41247|AL7A1_BRANA Aldehyde dehydrogenase family 7 member A1 OS=Brassica napus GN=BTG-26 PE=1 SV=3//0
LNC_003244	XLOC_065087	chrC04:9542332-9543534	0.434466	4.8114	-3.46914	5e-05	0.000411163	lncRNA	co_expression	BnaC03g78230D	sp|Q41247|AL7A1_BRANA Aldehyde dehydrogenase family 7 member A1 OS=Brassica napus GN=BTG-26 PE=1 SV=3//0
LNC_003769	XLOC_074677	chrC05:34025718-34026700	0.530421	1.90219	-1.84245	0.00075	0.00442646	lncRNA	co_expression	BnaC03g78230D	sp|Q41247|AL7A1_BRANA Aldehyde dehydrogenase family 7 member A1 OS=Brassica napus GN=BTG-26 PE=1 SV=3//0
LNC_002030	XLOC_044363	chrAnn_random:10822690-10825783	0.384345	4.29063	-3.48072	5e-05	0.000411163	lncRNA	co_expression	BnaC03g78230D	sp|Q41247|AL7A1_BRANA Aldehyde dehydrogenase family 7 member A1 OS=Brassica napus GN=BTG-26 PE=1 SV=3//0
LNC_003832	XLOC_075904	chrC06:3532402-3533384	0.707025	6.86192	-3.27878	5e-05	0.000411163	lncRNA	co_expression	BnaC03g78230D	sp|Q41247|AL7A1_BRANA Aldehyde dehydrogenase family 7 member A1 OS=Brassica napus GN=BTG-26 PE=1 SV=3//0
LNC_004525	XLOC_088352	chrC08:4726643-4727499	0.360476	3.39295	-3.23456	5e-05	0.000411163	lncRNA	co_expression	BnaC03g78230D	sp|Q41247|AL7A1_BRANA Aldehyde dehydrogenase family 7 member A1 OS=Brassica napus GN=BTG-26 PE=1 SV=3//0
LNC_003835	XLOC_076021	chrC06:5333589-5345846	0.518643	2.91143	-2.48892	0.00855	0.0324952	lncRNA	co_expression	BnaC08g43060D	sp|Q8RXU4|THA1_ARATH Probable low-specificity L-threonine aldolase 1 OS=Arabidopsis thaliana GN=THA1 PE=1 SV=1//0
LNC_002172	XLOC_046342	chrC01:486525-488791	0.231413	1.42817	-2.62563	0.0006	0.00366291	lncRNA	co_expression	BnaC08g43060D	sp|Q8RXU4|THA1_ARATH Probable low-specificity L-threonine aldolase 1 OS=Arabidopsis thaliana GN=THA1 PE=1 SV=1//0
LNC_001891	XLOC_042431	chrAnn_random:23015412-23016459	4.3761	10.9152	-1.31862	5e-05	0.000411163	lncRNA	co_expression	BnaC08g43060D	sp|Q8RXU4|THA1_ARATH Probable low-specificity L-threonine aldolase 1 OS=Arabidopsis thaliana GN=THA1 PE=1 SV=1//0
LNC_003598	XLOC_071559	chrC05:18293667-18295089	0.133285	0.956063	-2.8426	0.00135	0.00724295	lncRNA	co_expression	BnaC08g43060D	sp|Q8RXU4|THA1_ARATH Probable low-specificity L-threonine aldolase 1 OS=Arabidopsis thaliana GN=THA1 PE=1 SV=1//0
LNC_004945	XLOC_095305	chrC09:32979481-32980411	0.332998	1.86979	-2.48929	0.0005	0.00313553	lncRNA	co_expression	BnaC08g43060D	sp|Q8RXU4|THA1_ARATH Probable low-specificity L-threonine aldolase 1 OS=Arabidopsis thaliana GN=THA1 PE=1 SV=1//0
LNC_002030	XLOC_044363	chrAnn_random:10822690-10825783	0.384345	4.29063	-3.48072	5e-05	0.000411163	lncRNA	co_expression	BnaC05g06260D	sp|Q8RXU4|THA1_ARATH Probable low-specificity L-threonine aldolase 1 OS=Arabidopsis thaliana GN=THA1 PE=1 SV=1//0
LNC_002030	XLOC_044363	chrAnn_random:10822690-10825783	0.384345	4.29063	-3.48072	5e-05	0.000411163	lncRNA	co_expression	BnaC08g43060D	sp|Q8RXU4|THA1_ARATH Probable low-specificity L-threonine aldolase 1 OS=Arabidopsis thaliana GN=THA1 PE=1 SV=1//0
LNC_005324	XLOC_100682	chrCnn_random:72428498-72429129	0.221082	2.22519	-3.33127	0.0069	0.0273654	lncRNA	co_expression	BnaC08g43060D	sp|Q8RXU4|THA1_ARATH Probable low-specificity L-threonine aldolase 1 OS=Arabidopsis thaliana GN=THA1 PE=1 SV=1//0
LNC_000837	XLOC_019521	chrA05:9961742-9962496	0.256809	1.13347	-2.14198	0.0106	0.0385782	lncRNA	co_expression	BnaC08g43060D	sp|Q8RXU4|THA1_ARATH Probable low-specificity L-threonine aldolase 1 OS=Arabidopsis thaliana GN=THA1 PE=1 SV=1//0
LNC_001932	XLOC_042894	chrAnn_random:32737277-32737881	4.37596	39.2814	-3.16617	5e-05	0.000411163	lncRNA	co_expression	BnaC08g43060D	sp|Q8RXU4|THA1_ARATH Probable low-specificity L-threonine aldolase 1 OS=Arabidopsis thaliana GN=THA1 PE=1 SV=1//0
LNC_005753	XLOC_106345	chrUnn_random:7373525-7374713	0.121794	0.923547	-2.92274	0.0042	0.0183297	lncRNA	co_expression	BnaC05g06260D	sp|Q8RXU4|THA1_ARATH Probable low-specificity L-threonine aldolase 1 OS=Arabidopsis thaliana GN=THA1 PE=1 SV=1//0
LNC_005753	XLOC_106345	chrUnn_random:7373525-7374713	0.121794	0.923547	-2.92274	0.0042	0.0183297	lncRNA	co_expression	BnaC08g43060D	sp|Q8RXU4|THA1_ARATH Probable low-specificity L-threonine aldolase 1 OS=Arabidopsis thaliana GN=THA1 PE=1 SV=1//0
LNC_003613	XLOC_071682	chrC05:22294501-22295864	0.655987	4.38673	-2.74141	5e-05	0.000411163	lncRNA	co_expression	BnaAnng22050D	sp|Q9S7E9|GGT2_ARATH Glutamate--glyoxylate aminotransferase 2 OS=Arabidopsis thaliana GN=GGAT2 PE=1 SV=1//0
LNC_003400	XLOC_067556	chrC04:6064389-6066563	3.03989	10.4922	-1.78723	5e-05	0.000411163	lncRNA	co_expression	BnaAnng22050D	sp|Q9S7E9|GGT2_ARATH Glutamate--glyoxylate aminotransferase 2 OS=Arabidopsis thaliana GN=GGAT2 PE=1 SV=1//0
LNC_002030	XLOC_044363	chrAnn_random:10822690-10825783	0.384345	4.29063	-3.48072	5e-05	0.000411163	lncRNA	co_expression	BnaAnng22050D	sp|Q9S7E9|GGT2_ARATH Glutamate--glyoxylate aminotransferase 2 OS=Arabidopsis thaliana GN=GGAT2 PE=1 SV=1//0
LNC_005753	XLOC_106345	chrUnn_random:7373525-7374713	0.121794	0.923547	-2.92274	0.0042	0.0183297	lncRNA	co_expression	BnaAnng22050D	sp|Q9S7E9|GGT2_ARATH Glutamate--glyoxylate aminotransferase 2 OS=Arabidopsis thaliana GN=GGAT2 PE=1 SV=1//0
LNC_000238	XLOC_005485	chrA02:23008802-23009641	0.881199	3.32917	-1.91762	0.0002	0.00142094	lncRNA	co_expression	BnaAnng22050D	sp|Q9S7E9|GGT2_ARATH Glutamate--glyoxylate aminotransferase 2 OS=Arabidopsis thaliana GN=GGAT2 PE=1 SV=1//0
LNC_005164	XLOC_098397	chrCnn_random:29140883-29141363	0	1.25592	#NAME?	5e-05	0.000411163	lncRNA	co_expression	BnaA03g34770D	sp|Q9LVI9|DPYD_ARATH Dihydropyrimidine dehydrogenase (NADP(+)), chloroplastic OS=Arabidopsis thaliana GN=PYD1 PE=1 SV=1//1.05854e-48
LNC_001660	XLOC_038342	chrA10:1999231-1999498	0	2.98862	#NAME?	0.0025	0.0120453	lncRNA	co_expression	BnaA03g34770D	sp|Q9LVI9|DPYD_ARATH Dihydropyrimidine dehydrogenase (NADP(+)), chloroplastic OS=Arabidopsis thaliana GN=PYD1 PE=1 SV=1//1.05854e-48
LNC_003835	XLOC_076021	chrC06:5333589-5345846	0.518643	2.91143	-2.48892	0.00855	0.0324952	lncRNA	co_expression	BnaA10g13870D	sp|Q9FK91|PARP3_ARATH Poly [ADP-ribose] polymerase 3 OS=Arabidopsis thaliana GN=PARP3 PE=2 SV=2//0
LNC_000668	XLOC_015081	chrA04:16855434-16856359	0.25082	0.82969	-1.72592	0.0134	0.0464513	lncRNA	co_expression	BnaA10g13870D	sp|Q9FK91|PARP3_ARATH Poly [ADP-ribose] polymerase 3 OS=Arabidopsis thaliana GN=PARP3 PE=2 SV=2//0
LNC_002842	XLOC_057656	chrC03:16758504-16759147	1.27758	3.37785	-1.4027	0.0016	0.0083349	lncRNA	co_expression	BnaA10g13870D	sp|Q9FK91|PARP3_ARATH Poly [ADP-ribose] polymerase 3 OS=Arabidopsis thaliana GN=PARP3 PE=2 SV=2//0
LNC_002842	XLOC_057656	chrC03:16758504-16759147	1.27758	3.37785	-1.4027	0.0016	0.0083349	lncRNA	co_expression	BnaC09g36510D	sp|Q9FK91|PARP3_ARATH Poly [ADP-ribose] polymerase 3 OS=Arabidopsis thaliana GN=PARP3 PE=2 SV=2//0
LNC_003244	XLOC_065087	chrC04:9542332-9543534	0.434466	4.8114	-3.46914	5e-05	0.000411163	lncRNA	co_expression	BnaA10g13870D	sp|Q9FK91|PARP3_ARATH Poly [ADP-ribose] polymerase 3 OS=Arabidopsis thaliana GN=PARP3 PE=2 SV=2//0
LNC_003244	XLOC_065087	chrC04:9542332-9543534	0.434466	4.8114	-3.46914	5e-05	0.000411163	lncRNA	co_expression	BnaC09g36510D	sp|Q9FK91|PARP3_ARATH Poly [ADP-ribose] polymerase 3 OS=Arabidopsis thaliana GN=PARP3 PE=2 SV=2//0
LNC_003598	XLOC_071559	chrC05:18293667-18295089	0.133285	0.956063	-2.8426	0.00135	0.00724295	lncRNA	co_expression	BnaA10g13870D	sp|Q9FK91|PARP3_ARATH Poly [ADP-ribose] polymerase 3 OS=Arabidopsis thaliana GN=PARP3 PE=2 SV=2//0
LNC_003598	XLOC_071559	chrC05:18293667-18295089	0.133285	0.956063	-2.8426	0.00135	0.00724295	lncRNA	co_expression	BnaC09g36510D	sp|Q9FK91|PARP3_ARATH Poly [ADP-ribose] polymerase 3 OS=Arabidopsis thaliana GN=PARP3 PE=2 SV=2//0
LNC_000611	XLOC_013901	chrA03_random:5163798-5164075	0	2.04913	#NAME?	0.0063	0.0254568	lncRNA	co_expression	BnaA10g13870D	sp|Q9FK91|PARP3_ARATH Poly [ADP-ribose] polymerase 3 OS=Arabidopsis thaliana GN=PARP3 PE=2 SV=2//0
LNC_000611	XLOC_013901	chrA03_random:5163798-5164075	0	2.04913	#NAME?	0.0063	0.0254568	lncRNA	co_expression	BnaC09g36510D	sp|Q9FK91|PARP3_ARATH Poly [ADP-ribose] polymerase 3 OS=Arabidopsis thaliana GN=PARP3 PE=2 SV=2//0
LNC_005324	XLOC_100682	chrCnn_random:72428498-72429129	0.221082	2.22519	-3.33127	0.0069	0.0273654	lncRNA	co_expression	BnaA10g13870D	sp|Q9FK91|PARP3_ARATH Poly [ADP-ribose] polymerase 3 OS=Arabidopsis thaliana GN=PARP3 PE=2 SV=2//0
LNC_003832	XLOC_075904	chrC06:3532402-3533384	0.707025	6.86192	-3.27878	5e-05	0.000411163	lncRNA	co_expression	BnaA10g13870D	sp|Q9FK91|PARP3_ARATH Poly [ADP-ribose] polymerase 3 OS=Arabidopsis thaliana GN=PARP3 PE=2 SV=2//0
LNC_003832	XLOC_075904	chrC06:3532402-3533384	0.707025	6.86192	-3.27878	5e-05	0.000411163	lncRNA	co_expression	BnaC09g36510D	sp|Q9FK91|PARP3_ARATH Poly [ADP-ribose] polymerase 3 OS=Arabidopsis thaliana GN=PARP3 PE=2 SV=2//0
LNC_003835	XLOC_076021	chrC06:5333589-5345846	0.518643	2.91143	-2.48892	0.00855	0.0324952	lncRNA	co_expression	BnaA07g36550D	sp|Q6SJR1|TAF4_ARATH Transcription initiation factor TFIID subunit 4 OS=Arabidopsis thaliana GN=TAF4 PE=1 SV=1//8.79475e-08
LNC_000668	XLOC_015081	chrA04:16855434-16856359	0.25082	0.82969	-1.72592	0.0134	0.0464513	lncRNA	co_expression	BnaA07g36550D	sp|Q6SJR1|TAF4_ARATH Transcription initiation factor TFIID subunit 4 OS=Arabidopsis thaliana GN=TAF4 PE=1 SV=1//8.79475e-08
LNC_002842	XLOC_057656	chrC03:16758504-16759147	1.27758	3.37785	-1.4027	0.0016	0.0083349	lncRNA	co_expression	BnaA07g36550D	sp|Q6SJR1|TAF4_ARATH Transcription initiation factor TFIID subunit 4 OS=Arabidopsis thaliana GN=TAF4 PE=1 SV=1//8.79475e-08
LNC_003244	XLOC_065087	chrC04:9542332-9543534	0.434466	4.8114	-3.46914	5e-05	0.000411163	lncRNA	co_expression	BnaA07g36550D	sp|Q6SJR1|TAF4_ARATH Transcription initiation factor TFIID subunit 4 OS=Arabidopsis thaliana GN=TAF4 PE=1 SV=1//8.79475e-08
LNC_003598	XLOC_071559	chrC05:18293667-18295089	0.133285	0.956063	-2.8426	0.00135	0.00724295	lncRNA	co_expression	BnaA07g36550D	sp|Q6SJR1|TAF4_ARATH Transcription initiation factor TFIID subunit 4 OS=Arabidopsis thaliana GN=TAF4 PE=1 SV=1//8.79475e-08
LNC_005324	XLOC_100682	chrCnn_random:72428498-72429129	0.221082	2.22519	-3.33127	0.0069	0.0273654	lncRNA	co_expression	BnaA07g36550D	sp|Q6SJR1|TAF4_ARATH Transcription initiation factor TFIID subunit 4 OS=Arabidopsis thaliana GN=TAF4 PE=1 SV=1//8.79475e-08
LNC_003832	XLOC_075904	chrC06:3532402-3533384	0.707025	6.86192	-3.27878	5e-05	0.000411163	lncRNA	co_expression	BnaA07g36550D	sp|Q6SJR1|TAF4_ARATH Transcription initiation factor TFIID subunit 4 OS=Arabidopsis thaliana GN=TAF4 PE=1 SV=1//8.79475e-08
LNC_000596	XLOC_013670	chrA03_random:635926-639276	5.4889	0.0981879	5.80483	0.01145	0.0410163	lncRNA	co_expression	BnaA10g14480D	sp|P14133|ASO_CUCSA L-ascorbate oxidase OS=Cucumis sativus PE=1 SV=1//0
LNC_003598	XLOC_071559	chrC05:18293667-18295089	0.133285	0.956063	-2.8426	0.00135	0.00724295	lncRNA	co_expression	BnaC07g18960D	sp|Q9FNK4|OAT_ARATH Ornithine aminotransferase, mitochondrial OS=Arabidopsis thaliana GN=DELTA-OAT PE=1 SV=1//0
LNC_002030	XLOC_044363	chrAnn_random:10822690-10825783	0.384345	4.29063	-3.48072	5e-05	0.000411163	lncRNA	co_expression	BnaC07g18960D	sp|Q9FNK4|OAT_ARATH Ornithine aminotransferase, mitochondrial OS=Arabidopsis thaliana GN=DELTA-OAT PE=1 SV=1//0
LNC_005324	XLOC_100682	chrCnn_random:72428498-72429129	0.221082	2.22519	-3.33127	0.0069	0.0273654	lncRNA	co_expression	BnaC07g18960D	sp|Q9FNK4|OAT_ARATH Ornithine aminotransferase, mitochondrial OS=Arabidopsis thaliana GN=DELTA-OAT PE=1 SV=1//0
LNC_005753	XLOC_106345	chrUnn_random:7373525-7374713	0.121794	0.923547	-2.92274	0.0042	0.0183297	lncRNA	co_expression	BnaC07g18960D	sp|Q9FNK4|OAT_ARATH Ornithine aminotransferase, mitochondrial OS=Arabidopsis thaliana GN=DELTA-OAT PE=1 SV=1//0
LNC_005439	XLOC_102306	chrCnn_random:20557101-20558057	0.366424	4.75166	-3.69685	5e-05	0.000411163	lncRNA	co_expression	BnaC04g05620D	sp|P54887|P5CS1_ARATH Delta-1-pyrroline-5-carboxylate synthase A OS=Arabidopsis thaliana GN=P5CSA PE=1 SV=1//0
LNC_001024	XLOC_024347	chrA06:21575265-21575749	0	2.12869	#NAME?	5e-05	0.000411163	lncRNA	co_expression	BnaC04g05620D	sp|P54887|P5CS1_ARATH Delta-1-pyrroline-5-carboxylate synthase A OS=Arabidopsis thaliana GN=P5CSA PE=1 SV=1//0
LNC_000668	XLOC_015081	chrA04:16855434-16856359	0.25082	0.82969	-1.72592	0.0134	0.0464513	lncRNA	co_expression	BnaA01g07910D	sp|Q9ZPI6|AIM1_ARATH Peroxisomal fatty acid beta-oxidation multifunctional protein AIM1 OS=Arabidopsis thaliana GN=AIM1 PE=1 SV=1//0
LNC_003598	XLOC_071559	chrC05:18293667-18295089	0.133285	0.956063	-2.8426	0.00135	0.00724295	lncRNA	co_expression	BnaA01g07910D	sp|Q9ZPI6|AIM1_ARATH Peroxisomal fatty acid beta-oxidation multifunctional protein AIM1 OS=Arabidopsis thaliana GN=AIM1 PE=1 SV=1//0
LNC_005324	XLOC_100682	chrCnn_random:72428498-72429129	0.221082	2.22519	-3.33127	0.0069	0.0273654	lncRNA	co_expression	BnaA01g07910D	sp|Q9ZPI6|AIM1_ARATH Peroxisomal fatty acid beta-oxidation multifunctional protein AIM1 OS=Arabidopsis thaliana GN=AIM1 PE=1 SV=1//0
LNC_001476	XLOC_034532	chrA09:29893033-29893347	0	1.68505	#NAME?	0.0007	0.00417462	lncRNA	co_expression	BnaA07g11700D	sp|Q9SBK6|JMT_BRARP Jasmonate O-methyltransferase OS=Brassica rapa subsp. pekinensis GN=JMT PE=1 SV=1//0
LNC_005455	XLOC_102599	chrCnn_random:25677207-25679485	0.347462	4.90924	-3.82058	5e-05	0.000411163	lncRNA	co_expression	BnaA01g33880D	sp|Q9S7A0|DHE3_ARATH Probable glutamate dehydrogenase 3 OS=Arabidopsis thaliana GN=GSH3 PE=3 SV=1//0
LNC_005753	XLOC_106345	chrUnn_random:7373525-7374713	0.121794	0.923547	-2.92274	0.0042	0.0183297	lncRNA	co_expression	BnaC06g43710D	sp|Q9S7E9|GGT2_ARATH Glutamate--glyoxylate aminotransferase 2 OS=Arabidopsis thaliana GN=GGAT2 PE=1 SV=1//0
LNC_004271	XLOC_083471	chrC07:15479879-15480926	3.31945	17.027	-2.35881	5e-05	0.000411163	lncRNA	co_expression	BnaC08g32100D	sp|Q3EAF9|P2C49_ARATH Probable protein phosphatase 2C 49 OS=Arabidopsis thaliana GN=At3g62260 PE=2 SV=1//0
LNC_004271	XLOC_083471	chrC07:15479879-15480926	3.31945	17.027	-2.35881	5e-05	0.000411163	lncRNA	co_expression	BnaC07g22660D	sp|Q9SI52|P4KG7_ARATH Phosphatidylinositol 4-kinase gamma 7 OS=Arabidopsis thaliana GN=PI4KG7 PE=1 SV=2//0
LNC_004271	XLOC_083471	chrC07:15479879-15480926	3.31945	17.027	-2.35881	5e-05	0.000411163	lncRNA	co_expression	BnaA05g02520D	sp|Q8LGB6|ZED1_ARATH Non-functional pseudokinase ZED1 OS=Arabidopsis thaliana GN=ZED1 PE=1 SV=1//6.30403e-64
LNC_004271	XLOC_083471	chrC07:15479879-15480926	3.31945	17.027	-2.35881	5e-05	0.000411163	lncRNA	co_expression	BnaC09g53890D	sp|F4JKK0|SUD1_ARATH Probable E3 ubiquitin ligase SUD1 OS=Arabidopsis thaliana GN=SUD1 PE=1 SV=1//6.16629e-06
LNC_004271	XLOC_083471	chrC07:15479879-15480926	3.31945	17.027	-2.35881	5e-05	0.000411163	lncRNA	co_expression	BnaA06g33610D	sp|Q9SI52|P4KG7_ARATH Phosphatidylinositol 4-kinase gamma 7 OS=Arabidopsis thaliana GN=PI4KG7 PE=1 SV=2//0
LNC_004271	XLOC_083471	chrC07:15479879-15480926	3.31945	17.027	-2.35881	5e-05	0.000411163	lncRNA	co_expression	BnaA07g22130D	sp|P81392|MYB06_ANTMA Myb-related protein 306 OS=Antirrhinum majus GN=MYB306 PE=2 SV=1//6.15162e-94
LNC_004271	XLOC_083471	chrC07:15479879-15480926	3.31945	17.027	-2.35881	5e-05	0.000411163	lncRNA	co_expression	BnaC09g25410D	sp|Q8RY83|PUP13_ARATH Probable purine permease 13 OS=Arabidopsis thaliana GN=PUP13 PE=2 SV=1//3.5629e-127
LNC_004271	XLOC_083471	chrC07:15479879-15480926	3.31945	17.027	-2.35881	5e-05	0.000411163	lncRNA	co_expression	BnaA06g10360D	sp|Q8N1E6|FXL14_HUMAN F-box/LRR-repeat protein 14 OS=Homo sapiens GN=FBXL14 PE=1 SV=1//1.79314e-09
LNC_004271	XLOC_083471	chrC07:15479879-15480926	3.31945	17.027	-2.35881	5e-05	0.000411163	lncRNA	co_expression	BnaC06g29240D	sp|Q9C9X5|CAP12_ARATH Putative clathrin assembly protein At1g68110 OS=Arabidopsis thaliana GN=At1g68110 PE=2 SV=1//4.08246e-180
LNC_004271	XLOC_083471	chrC07:15479879-15480926	3.31945	17.027	-2.35881	5e-05	0.000411163	lncRNA	co_expression	BnaC05g20420D	sp|Q9C671|P4KG5_ARATH Phosphatidylinositol 4-kinase gamma 5 OS=Arabidopsis thaliana GN=PI4KG5 PE=1 SV=1//0
LNC_004271	XLOC_083471	chrC07:15479879-15480926	3.31945	17.027	-2.35881	5e-05	0.000411163	lncRNA	co_expression	BnaC09g33920D	sp|Q9LUZ4|C3H66_ARATH Zinc finger CCCH domain-containing protein 66 OS=Arabidopsis thaliana GN=At5g58620 PE=2 SV=1//0
LNC_004271	XLOC_083471	chrC07:15479879-15480926	3.31945	17.027	-2.35881	5e-05	0.000411163	lncRNA	co_expression	BnaA07g22650D	sp|Q9C942|CSE_ARATH Caffeoylshikimate esterase OS=Arabidopsis thaliana GN=CSE PE=1 SV=1//1.47355e-34
LNC_004482	XLOC_087430	chrC08:31584192-31584947	0.226259	4.30102	-4.24863	0.00095	0.00540531	lncRNA	co_expression	BnaC09g53890D	sp|F4JKK0|SUD1_ARATH Probable E3 ubiquitin ligase SUD1 OS=Arabidopsis thaliana GN=SUD1 PE=1 SV=1//6.16629e-06
LNC_004482	XLOC_087430	chrC08:31584192-31584947	0.226259	4.30102	-4.24863	0.00095	0.00540531	lncRNA	co_expression	BnaA06g10320D	sp|Q9LMR5|FK126_ARATH F-box/kelch-repeat protein At1g15670 OS=Arabidopsis thaliana GN=At1g15670 PE=2 SV=1//0
LNC_004488	XLOC_087525	chrC08:32718577-32720406	0.428513	1.42542	-1.73398	0.00125	0.0068029	lncRNA	co_expression	BnaC09g44520D	sp|Q9FI14|TAO1_ARATH Disease resistance protein TAO1 OS=Arabidopsis thaliana GN=TAO1 PE=3 SV=1//3.26363e-16
LNC_004488	XLOC_087525	chrC08:32718577-32720406	0.428513	1.42542	-1.73398	0.00125	0.0068029	lncRNA	co_expression	BnaC08g32100D	sp|Q3EAF9|P2C49_ARATH Probable protein phosphatase 2C 49 OS=Arabidopsis thaliana GN=At3g62260 PE=2 SV=1//0
LNC_004488	XLOC_087525	chrC08:32718577-32720406	0.428513	1.42542	-1.73398	0.00125	0.0068029	lncRNA	co_expression	BnaA05g02520D	sp|Q8LGB6|ZED1_ARATH Non-functional pseudokinase ZED1 OS=Arabidopsis thaliana GN=ZED1 PE=1 SV=1//6.30403e-64
LNC_004488	XLOC_087525	chrC08:32718577-32720406	0.428513	1.42542	-1.73398	0.00125	0.0068029	lncRNA	co_expression	BnaA04g26760D	sp|Q9LXS1|MTPA2_ARATH Metal tolerance protein A2 OS=Arabidopsis thaliana GN=MTPA2 PE=2 SV=2//4.56955e-167
LNC_004488	XLOC_087525	chrC08:32718577-32720406	0.428513	1.42542	-1.73398	0.00125	0.0068029	lncRNA	co_expression	BnaA05g36380D	-//-
LNC_004488	XLOC_087525	chrC08:32718577-32720406	0.428513	1.42542	-1.73398	0.00125	0.0068029	lncRNA	co_expression	BnaA06g03900D	sp|Q9LI74|CHUP1_ARATH Protein CHUP1, chloroplastic OS=Arabidopsis thaliana GN=CHUP1 PE=1 SV=1//7.11442e-78
LNC_002392	XLOC_050487	chrC01:38102285-38102832	33.1774	10.19	1.70305	5e-05	0.000411163	lncRNA	co_expression	BnaA09g35780D	sp|B6YUU9|TRM1_THEON tRNA (guanine(26)-N(2))-dimethyltransferase OS=Thermococcus onnurineus (strain NA1) GN=trm1 PE=3 SV=1//3.94096e-30
LNC_000532	XLOC_012456	chrA03:19581098-19583732	1.1942	6.33641	-2.40762	5e-05	0.000411163	lncRNA	co_expression	BnaC03g12710D	sp|Q8GSM7|HST_TOBAC Shikimate O-hydroxycinnamoyltransferase OS=Nicotiana tabacum GN=HST PE=1 SV=1//4.86486e-90
LNC_003618	XLOC_071726	chrC05:23942025-23943046	0.68415	1.51714	-1.14897	0.0088	0.0332583	lncRNA	co_expression	BnaC08g28510D	-//-
LNC_003618	XLOC_071726	chrC05:23942025-23943046	0.68415	1.51714	-1.14897	0.0088	0.0332583	lncRNA	co_expression	BnaA02g26380D	sp|Q9S9N9|CCR1_ARATH Cinnamoyl-CoA reductase 1 OS=Arabidopsis thaliana GN=CCR1 PE=1 SV=1//5.58296e-72
LNC_003793	XLOC_075476	chrC05_random:1106849-1108043	1.16835	11.7691	-3.33246	5e-05	0.000411163	lncRNA	co_expression	BnaA05g02520D	sp|Q8LGB6|ZED1_ARATH Non-functional pseudokinase ZED1 OS=Arabidopsis thaliana GN=ZED1 PE=1 SV=1//6.30403e-64
LNC_003793	XLOC_075476	chrC05_random:1106849-1108043	1.16835	11.7691	-3.33246	5e-05	0.000411163	lncRNA	co_expression	BnaC03g73540D	sp|Q84WU2|UBP13_ARATH Ubiquitin carboxyl-terminal hydrolase 13 OS=Arabidopsis thaliana GN=UBP13 PE=1 SV=1//0
LNC_003793	XLOC_075476	chrC05_random:1106849-1108043	1.16835	11.7691	-3.33246	5e-05	0.000411163	lncRNA	co_expression	BnaC09g53890D	sp|F4JKK0|SUD1_ARATH Probable E3 ubiquitin ligase SUD1 OS=Arabidopsis thaliana GN=SUD1 PE=1 SV=1//6.16629e-06
LNC_003793	XLOC_075476	chrC05_random:1106849-1108043	1.16835	11.7691	-3.33246	5e-05	0.000411163	lncRNA	co_expression	BnaC09g46770D	sp|Q9FIB4|AB2F_ARATH ABC transporter F family member 2 OS=Arabidopsis thaliana GN=ABCF2 PE=3 SV=2//0
LNC_003793	XLOC_075476	chrC05_random:1106849-1108043	1.16835	11.7691	-3.33246	5e-05	0.000411163	lncRNA	co_expression	BnaA03g38950D	sp|Q9XIM7|CRPM1_ARATH Cold-regulated 413 plasma membrane protein 1 OS=Arabidopsis thaliana GN=COR413PM1 PE=2 SV=1//1.29835e-103
LNC_003793	XLOC_075476	chrC05_random:1106849-1108043	1.16835	11.7691	-3.33246	5e-05	0.000411163	lncRNA	co_expression	BnaC06g04440D	sp|Q8H0X0|SAP2_ARATH Zinc finger A20 and AN1 domain-containing stress-associated protein 2 OS=Arabidopsis thaliana GN=SAP2 PE=2 SV=2//3.81874e-79
LNC_003793	XLOC_075476	chrC05_random:1106849-1108043	1.16835	11.7691	-3.33246	5e-05	0.000411163	lncRNA	co_expression	BnaC08g28530D	-//-
LNC_003793	XLOC_075476	chrC05_random:1106849-1108043	1.16835	11.7691	-3.33246	5e-05	0.000411163	lncRNA	co_expression	BnaC05g14800D	sp|Q5RJV0|COQ9_XENTR Ubiquinone biosynthesis protein COQ9, mitochondrial OS=Xenopus tropicalis GN=coq9 PE=2 SV=1//7.33644e-43
LNC_003793	XLOC_075476	chrC05_random:1106849-1108043	1.16835	11.7691	-3.33246	5e-05	0.000411163	lncRNA	co_expression	BnaA03g16790D	sp|Q9LF92|P2A15_ARATH F-box protein PP2-A15 OS=Arabidopsis thaliana GN=PP2A15 PE=2 SV=1//6.11268e-168
LNC_003793	XLOC_075476	chrC05_random:1106849-1108043	1.16835	11.7691	-3.33246	5e-05	0.000411163	lncRNA	co_expression	BnaA03g32780D	sp|Q9Y7K5|YGI3_SCHPO Uncharacterized WD repeat-containing protein C2A9.03 OS=Schizosaccharomyces pombe (strain 972 / ATCC 24843) GN=SPBC2A9.03 PE=3 SV=2//1.63909e-33
LNC_003793	XLOC_075476	chrC05_random:1106849-1108043	1.16835	11.7691	-3.33246	5e-05	0.000411163	lncRNA	co_expression	BnaC07g45950D	sp|Q9FYB5|DNJ11_ARATH Chaperone protein dnaJ 11, chloroplastic OS=Arabidopsis thaliana GN=ATJ11 PE=1 SV=2//5.17903e-74
LNC_003793	XLOC_075476	chrC05_random:1106849-1108043	1.16835	11.7691	-3.33246	5e-05	0.000411163	lncRNA	co_expression	BnaA03g42880D	sp|O23547|EXLB1_ARATH Expansin-like B1 OS=Arabidopsis thaliana GN=EXLB1 PE=2 SV=2//3.53989e-84
LNC_003793	XLOC_075476	chrC05_random:1106849-1108043	1.16835	11.7691	-3.33246	5e-05	0.000411163	lncRNA	co_expression	BnaA04g00500D	sp|Q9M276|ATB12_ARATH Homeobox-leucine zipper protein ATHB-12 OS=Arabidopsis thaliana GN=ATHB-12 PE=2 SV=1//5.96648e-111
LNC_003793	XLOC_075476	chrC05_random:1106849-1108043	1.16835	11.7691	-3.33246	5e-05	0.000411163	lncRNA	co_expression	BnaC01g13350D	-//-
LNC_003793	XLOC_075476	chrC05_random:1106849-1108043	1.16835	11.7691	-3.33246	5e-05	0.000411163	lncRNA	co_expression	BnaA09g53820D	sp|Q5BPL5|EI24_ARATH Protein EI24 homolog OS=Arabidopsis thaliana GN=At4g06676 PE=2 SV=1//0
LNC_003793	XLOC_075476	chrC05_random:1106849-1108043	1.16835	11.7691	-3.33246	5e-05	0.000411163	lncRNA	co_expression	BnaA08g10540D	sp|O82743|AGL19_ARATH Agamous-like MADS-box protein AGL19 OS=Arabidopsis thaliana GN=AGL19 PE=1 SV=1//2.64347e-118
LNC_003793	XLOC_075476	chrC05_random:1106849-1108043	1.16835	11.7691	-3.33246	5e-05	0.000411163	lncRNA	co_expression	BnaCnng57490D	sp|Q94A38|LRP6A_ARATH La-related protein 6A OS=Arabidopsis thaliana GN=LARP6A PE=2 SV=1//7.60455e-159
LNC_003793	XLOC_075476	chrC05_random:1106849-1108043	1.16835	11.7691	-3.33246	5e-05	0.000411163	lncRNA	co_expression	BnaA07g00960D	sp|O82199|C3H20_ARATH Zinc finger CCCH domain-containing protein 20 OS=Arabidopsis thaliana GN=At2g19810 PE=2 SV=1//7.2116e-150
LNC_003793	XLOC_075476	chrC05_random:1106849-1108043	1.16835	11.7691	-3.33246	5e-05	0.000411163	lncRNA	co_expression	BnaA07g22130D	sp|P81392|MYB06_ANTMA Myb-related protein 306 OS=Antirrhinum majus GN=MYB306 PE=2 SV=1//6.15162e-94
LNC_003793	XLOC_075476	chrC05_random:1106849-1108043	1.16835	11.7691	-3.33246	5e-05	0.000411163	lncRNA	co_expression	BnaA06g10360D	sp|Q8N1E6|FXL14_HUMAN F-box/LRR-repeat protein 14 OS=Homo sapiens GN=FBXL14 PE=1 SV=1//1.79314e-09
LNC_003793	XLOC_075476	chrC05_random:1106849-1108043	1.16835	11.7691	-3.33246	5e-05	0.000411163	lncRNA	co_expression	BnaA04g27310D	sp|Q96BH1|RNF25_HUMAN E3 ubiquitin-protein ligase RNF25 OS=Homo sapiens GN=RNF25 PE=1 SV=1//1.73868e-13
LNC_003793	XLOC_075476	chrC05_random:1106849-1108043	1.16835	11.7691	-3.33246	5e-05	0.000411163	lncRNA	co_expression	BnaA07g22650D	sp|Q9C942|CSE_ARATH Caffeoylshikimate esterase OS=Arabidopsis thaliana GN=CSE PE=1 SV=1//1.47355e-34
LNC_003793	XLOC_075476	chrC05_random:1106849-1108043	1.16835	11.7691	-3.33246	5e-05	0.000411163	lncRNA	co_expression	BnaC09g20320D	sp|Q9FGJ3|NFYB2_ARATH Nuclear transcription factor Y subunit B-2 OS=Arabidopsis thaliana GN=NFYB2 PE=2 SV=1//1.8246e-82
LNC_003793	XLOC_075476	chrC05_random:1106849-1108043	1.16835	11.7691	-3.33246	5e-05	0.000411163	lncRNA	co_expression	BnaC06g29240D	sp|Q9C9X5|CAP12_ARATH Putative clathrin assembly protein At1g68110 OS=Arabidopsis thaliana GN=At1g68110 PE=2 SV=1//4.08246e-180
LNC_003793	XLOC_075476	chrC05_random:1106849-1108043	1.16835	11.7691	-3.33246	5e-05	0.000411163	lncRNA	co_expression	BnaCnng56610D	sp|P47082|AVT1_YEAST Vacuolar amino acid transporter 1 OS=Saccharomyces cerevisiae (strain ATCC 204508 / S288c) GN=AVT1 PE=1 SV=1//5.32421e-30
LNC_003793	XLOC_075476	chrC05_random:1106849-1108043	1.16835	11.7691	-3.33246	5e-05	0.000411163	lncRNA	co_expression	BnaA07g10350D	sp|Q9S9K9|MYB3_ARATH Transcription factor MYB3 OS=Arabidopsis thaliana GN=MYB3 PE=1 SV=1//1.88071e-122
LNC_003793	XLOC_075476	chrC05_random:1106849-1108043	1.16835	11.7691	-3.33246	5e-05	0.000411163	lncRNA	co_expression	BnaA07g36440D	-//-
LNC_004939	XLOC_095219	chrC09:30984823-30985799	1.13384	10.9023	-3.26534	5e-05	0.000411163	lncRNA	co_expression	BnaC09g35300D	-//-
LNC_004939	XLOC_095219	chrC09:30984823-30985799	1.13384	10.9023	-3.26534	5e-05	0.000411163	lncRNA	co_expression	BnaC04g09510D	sp|Q56WM6|ROGFE_ARATH Rop guanine nucleotide exchange factor 14 OS=Arabidopsis thaliana GN=ROPGEF14 PE=1 SV=1//0
LNC_004939	XLOC_095219	chrC09:30984823-30985799	1.13384	10.9023	-3.26534	5e-05	0.000411163	lncRNA	co_expression	BnaA03g32780D	sp|Q9Y7K5|YGI3_SCHPO Uncharacterized WD repeat-containing protein C2A9.03 OS=Schizosaccharomyces pombe (strain 972 / ATCC 24843) GN=SPBC2A9.03 PE=3 SV=2//1.63909e-33
LNC_004939	XLOC_095219	chrC09:30984823-30985799	1.13384	10.9023	-3.26534	5e-05	0.000411163	lncRNA	co_expression	BnaA03g15610D	sp|Q05349|12KD_FRAAN Auxin-repressed 12.5 kDa protein OS=Fragaria ananassa PE=2 SV=1//5.5748e-29
LNC_004939	XLOC_095219	chrC09:30984823-30985799	1.13384	10.9023	-3.26534	5e-05	0.000411163	lncRNA	co_expression	BnaC02g27240D	-//-
LNC_004939	XLOC_095219	chrC09:30984823-30985799	1.13384	10.9023	-3.26534	5e-05	0.000411163	lncRNA	co_expression	BnaA04g27310D	sp|Q96BH1|RNF25_HUMAN E3 ubiquitin-protein ligase RNF25 OS=Homo sapiens GN=RNF25 PE=1 SV=1//1.73868e-13
LNC_004939	XLOC_095219	chrC09:30984823-30985799	1.13384	10.9023	-3.26534	5e-05	0.000411163	lncRNA	co_expression	BnaC02g11050D	sp|Q56X72|RTNLS_ARATH Reticulon-like protein B21 OS=Arabidopsis thaliana GN=RTNLB21 PE=2 SV=2//0
LNC_004939	XLOC_095219	chrC09:30984823-30985799	1.13384	10.9023	-3.26534	5e-05	0.000411163	lncRNA	co_expression	BnaC01g32420D	sp|Q00874|DR100_ARATH DNA-damage-repair/toleration protein DRT100 OS=Arabidopsis thaliana GN=DRT100 PE=2 SV=2//8.08962e-144
LNC_004939	XLOC_095219	chrC09:30984823-30985799	1.13384	10.9023	-3.26534	5e-05	0.000411163	lncRNA	co_expression	BnaA09g01040D	-//-
LNC_004939	XLOC_095219	chrC09:30984823-30985799	1.13384	10.9023	-3.26534	5e-05	0.000411163	lncRNA	co_expression	BnaA03g42880D	sp|O23547|EXLB1_ARATH Expansin-like B1 OS=Arabidopsis thaliana GN=EXLB1 PE=2 SV=2//3.53989e-84
LNC_004939	XLOC_095219	chrC09:30984823-30985799	1.13384	10.9023	-3.26534	5e-05	0.000411163	lncRNA	co_expression	BnaA07g38760D	sp|Q8W4I4|POT6_ARATH Potassium transporter 6 OS=Arabidopsis thaliana GN=POT6 PE=2 SV=1//7.44139e-34
LNC_004939	XLOC_095219	chrC09:30984823-30985799	1.13384	10.9023	-3.26534	5e-05	0.000411163	lncRNA	co_expression	BnaA08g01090D	sp|Q9LPG3|MSL4_ARATH Mechanosensitive ion channel protein 4 OS=Arabidopsis thaliana GN=MSL4 PE=3 SV=1//0
LNC_004939	XLOC_095219	chrC09:30984823-30985799	1.13384	10.9023	-3.26534	5e-05	0.000411163	lncRNA	co_expression	BnaC07g22660D	sp|Q9SI52|P4KG7_ARATH Phosphatidylinositol 4-kinase gamma 7 OS=Arabidopsis thaliana GN=PI4KG7 PE=1 SV=2//0
LNC_004939	XLOC_095219	chrC09:30984823-30985799	1.13384	10.9023	-3.26534	5e-05	0.000411163	lncRNA	co_expression	BnaC07g34020D	sp|O23547|EXLB1_ARATH Expansin-like B1 OS=Arabidopsis thaliana GN=EXLB1 PE=2 SV=2//5.58654e-150
LNC_004939	XLOC_095219	chrC09:30984823-30985799	1.13384	10.9023	-3.26534	5e-05	0.000411163	lncRNA	co_expression	BnaA09g26380D	-//-
LNC_004939	XLOC_095219	chrC09:30984823-30985799	1.13384	10.9023	-3.26534	5e-05	0.000411163	lncRNA	co_expression	BnaA07g30890D	sp|Q99685|MGLL_HUMAN Monoglyceride lipase OS=Homo sapiens GN=MGLL PE=1 SV=2//6.60259e-32
LNC_004939	XLOC_095219	chrC09:30984823-30985799	1.13384	10.9023	-3.26534	5e-05	0.000411163	lncRNA	co_expression	BnaC03g30720D	-//-
LNC_004939	XLOC_095219	chrC09:30984823-30985799	1.13384	10.9023	-3.26534	5e-05	0.000411163	lncRNA	co_expression	BnaC04g52120D	sp|Q9ZPY8|AIB_ARATH Transcription factor ABA-INDUCIBLE bHLH-TYPE OS=Arabidopsis thaliana GN=AIB PE=2 SV=2//0
LNC_004939	XLOC_095219	chrC09:30984823-30985799	1.13384	10.9023	-3.26534	5e-05	0.000411163	lncRNA	co_expression	BnaA01g11770D	-//-
LNC_004939	XLOC_095219	chrC09:30984823-30985799	1.13384	10.9023	-3.26534	5e-05	0.000411163	lncRNA	co_expression	BnaC08g30420D	sp|Q9FNX5|DRP1E_ARATH Dynamin-related protein 1E OS=Arabidopsis thaliana GN=DRP1E PE=1 SV=1//0
LNC_004322	XLOC_084196	chrC07:29966753-29968317	4.54327	0.798014	2.50924	0.00075	0.00442646	lncRNA	co_expression	BnaC03g25710D	sp|O82337|AGP16_ARATH Arabinogalactan peptide 16 OS=Arabidopsis thaliana GN=AGP16 PE=1 SV=1//9.22032e-28
LNC_001005	XLOC_023882	chrA06:16260920-16261593	3.94585	7.10376	-0.848247	0.00795	0.0306528	lncRNA	co_expression	BnaC02g48340D	-//-
LNC_001005	XLOC_023882	chrA06:16260920-16261593	3.94585	7.10376	-0.848247	0.00795	0.0306528	lncRNA	co_expression	BnaC01g17870D	-//-
LNC_001005	XLOC_023882	chrA06:16260920-16261593	3.94585	7.10376	-0.848247	0.00795	0.0306528	lncRNA	co_expression	BnaC03g02600D	sp|Q9FNG3|Y5645_ARATH Uncharacterized protein At5g06450 OS=Arabidopsis thaliana GN=At5g06450 PE=1 SV=1//1.58901e-114
LNC_002896	XLOC_058627	chrC03:32173756-32174621	6.25517	10.437	-0.73859	0.0078	0.0301895	lncRNA	co_expression	BnaC01g40270D	sp|Q9FI14|TAO1_ARATH Disease resistance protein TAO1 OS=Arabidopsis thaliana GN=TAO1 PE=3 SV=1//4.65408e-28
LNC_002896	XLOC_058627	chrC03:32173756-32174621	6.25517	10.437	-0.73859	0.0078	0.0301895	lncRNA	co_expression	BnaAnng02380D	sp|Q6A333|ALY2_ARATH Protein ALWAYS EARLY 2 OS=Arabidopsis thaliana GN=ALY2 PE=1 SV=1//0
LNC_002896	XLOC_058627	chrC03:32173756-32174621	6.25517	10.437	-0.73859	0.0078	0.0301895	lncRNA	co_expression	BnaA06g39650D	sp|P0C8S1|RP8L2_ARATH Probable disease resistance RPP8-like protein 2 OS=Arabidopsis thaliana GN=RPP8L2 PE=3 SV=1//0
LNC_002896	XLOC_058627	chrC03:32173756-32174621	6.25517	10.437	-0.73859	0.0078	0.0301895	lncRNA	co_expression	BnaC01g17870D	-//-
LNC_002896	XLOC_058627	chrC03:32173756-32174621	6.25517	10.437	-0.73859	0.0078	0.0301895	lncRNA	co_expression	BnaA02g26380D	sp|Q9S9N9|CCR1_ARATH Cinnamoyl-CoA reductase 1 OS=Arabidopsis thaliana GN=CCR1 PE=1 SV=1//5.58296e-72
LNC_002896	XLOC_058627	chrC03:32173756-32174621	6.25517	10.437	-0.73859	0.0078	0.0301895	lncRNA	co_expression	BnaA06g28090D	-//-
LNC_002896	XLOC_058627	chrC03:32173756-32174621	6.25517	10.437	-0.73859	0.0078	0.0301895	lncRNA	co_expression	BnaA08g18220D	sp|Q3ZFI4|SCE3_BRANA Sinapine esterase OS=Brassica napus PE=1 SV=1//0
LNC_002896	XLOC_058627	chrC03:32173756-32174621	6.25517	10.437	-0.73859	0.0078	0.0301895	lncRNA	co_expression	BnaA03g00880D	sp|Q9FNY2|DPB_ARATH Transcription factor-like protein DPB OS=Arabidopsis thaliana GN=DPB PE=1 SV=1//7.09654e-157
LNC_002896	XLOC_058627	chrC03:32173756-32174621	6.25517	10.437	-0.73859	0.0078	0.0301895	lncRNA	co_expression	BnaC03g03600D	-//-
LNC_002896	XLOC_058627	chrC03:32173756-32174621	6.25517	10.437	-0.73859	0.0078	0.0301895	lncRNA	co_expression	BnaC01g40410D	sp|Q93YX4|APRL5_ARATH 5&apos;-adenylylsulfate reductase-like 5 OS=Arabidopsis thaliana GN=APRL5 PE=2 SV=1//5.77032e-166
LNC_002896	XLOC_058627	chrC03:32173756-32174621	6.25517	10.437	-0.73859	0.0078	0.0301895	lncRNA	co_expression	BnaAnng14510D	sp|Q66GP0|Y5738_ARATH BTB/POZ domain-containing protein At5g67385 OS=Arabidopsis thaliana GN=At5g67385 PE=1 SV=2//0
LNC_005526	XLOC_103878	chrCnn_random:49891951-49892552	7.45877	13.4602	-0.851686	0.0146	0.0496868	lncRNA	co_expression	BnaC06g32820D	sp|Q5RCG7|AAMP_PONAB Angio-associated migratory cell protein OS=Pongo abelii GN=AAMP PE=2 SV=2//9.44745e-53
LNC_002898	XLOC_058727	chrC03:34154741-34168261	0.228235	0.851716	-1.89985	5e-05	0.000411163	lncRNA	co_expression	BnaA05g20490D	sp|Q9SSW2|AZF2_ARATH Zinc finger protein AZF2 OS=Arabidopsis thaliana GN=AZF2 PE=2 SV=1//1.39924e-78
LNC_002898	XLOC_058727	chrC03:34154741-34168261	0.228235	0.851716	-1.89985	5e-05	0.000411163	lncRNA	co_expression	BnaCnng60000D	sp|Q8LEE7|AOX3_ARATH Ubiquinol oxidase 3, mitochondrial OS=Arabidopsis thaliana GN=AOX3 PE=2 SV=2//0
LNC_002898	XLOC_058727	chrC03:34154741-34168261	0.228235	0.851716	-1.89985	5e-05	0.000411163	lncRNA	co_expression	BnaC07g11320D	-//-
LNC_002898	XLOC_058727	chrC03:34154741-34168261	0.228235	0.851716	-1.89985	5e-05	0.000411163	lncRNA	co_expression	BnaC06g22310D	sp|Q9LQZ7|BBX21_ARATH B-box zinc finger protein 21 OS=Arabidopsis thaliana GN=BBX21 PE=1 SV=1//7.46513e-152
LNC_002898	XLOC_058727	chrC03:34154741-34168261	0.228235	0.851716	-1.89985	5e-05	0.000411163	lncRNA	co_expression	BnaA10g04490D	-//-
LNC_002898	XLOC_058727	chrC03:34154741-34168261	0.228235	0.851716	-1.89985	5e-05	0.000411163	lncRNA	co_expression	BnaA07g03930D	sp|Q94A76|GORK_ARATH Potassium channel GORK OS=Arabidopsis thaliana GN=GORK PE=1 SV=2//0
LNC_002898	XLOC_058727	chrC03:34154741-34168261	0.228235	0.851716	-1.89985	5e-05	0.000411163	lncRNA	co_expression	BnaC05g04860D	-//-
LNC_002898	XLOC_058727	chrC03:34154741-34168261	0.228235	0.851716	-1.89985	5e-05	0.000411163	lncRNA	co_expression	BnaAnng15080D	-//-
LNC_002898	XLOC_058727	chrC03:34154741-34168261	0.228235	0.851716	-1.89985	5e-05	0.000411163	lncRNA	co_expression	BnaCnng31240D	-//-
LNC_002898	XLOC_058727	chrC03:34154741-34168261	0.228235	0.851716	-1.89985	5e-05	0.000411163	lncRNA	co_expression	BnaC04g31440D	sp|Q8LGI2|SCPDL_ARATH Probable mitochondrial saccharopine dehydrogenase-like oxidoreductase At5g39410 OS=Arabidopsis thaliana GN=At5g39410 PE=1 SV=2//0
LNC_002898	XLOC_058727	chrC03:34154741-34168261	0.228235	0.851716	-1.89985	5e-05	0.000411163	lncRNA	co_expression	BnaA06g24210D	sp|Q9FJN7|GCL1_ARATH LanC-like protein GCL1 OS=Arabidopsis thaliana GN=GCL1 PE=2 SV=1//0
LNC_002898	XLOC_058727	chrC03:34154741-34168261	0.228235	0.851716	-1.89985	5e-05	0.000411163	lncRNA	co_expression	BnaA03g35980D	sp|Q945M9|NFYA9_ARATH Nuclear transcription factor Y subunit A-9 OS=Arabidopsis thaliana GN=NFYA9 PE=2 SV=1//1.08587e-139
LNC_002898	XLOC_058727	chrC03:34154741-34168261	0.228235	0.851716	-1.89985	5e-05	0.000411163	lncRNA	co_expression	BnaC05g01480D	sp|Q9SRX9|BAH1_ARATH E3 ubiquitin-protein ligase BAH1 OS=Arabidopsis thaliana GN=BAH1 PE=1 SV=1//0
LNC_002898	XLOC_058727	chrC03:34154741-34168261	0.228235	0.851716	-1.89985	5e-05	0.000411163	lncRNA	co_expression	BnaA05g11020D	sp|Q9SL03|CALS2_ARATH Callose synthase 2 OS=Arabidopsis thaliana GN=CALS2 PE=2 SV=3//0
LNC_002898	XLOC_058727	chrC03:34154741-34168261	0.228235	0.851716	-1.89985	5e-05	0.000411163	lncRNA	co_expression	BnaA06g12190D	-//-
LNC_002898	XLOC_058727	chrC03:34154741-34168261	0.228235	0.851716	-1.89985	5e-05	0.000411163	lncRNA	co_expression	BnaA03g15120D	sp|O48837|LRKS2_ARATH Receptor like protein kinase S.2 OS=Arabidopsis thaliana GN=LECRKS2 PE=2 SV=2//0
LNC_002898	XLOC_058727	chrC03:34154741-34168261	0.228235	0.851716	-1.89985	5e-05	0.000411163	lncRNA	co_expression	BnaAnng21080D	sp|D1ZKF3|AMPP1_SORMK Probable Xaa-Pro aminopeptidase P OS=Sordaria macrospora (strain ATCC MYA-333 / DSM 997 / K(L3346) / K-hell) GN=AMPP PE=3 SV=1//0
LNC_002898	XLOC_058727	chrC03:34154741-34168261	0.228235	0.851716	-1.89985	5e-05	0.000411163	lncRNA	co_expression	BnaCnng37450D	sp|Q9XIM7|CRPM1_ARATH Cold-regulated 413 plasma membrane protein 1 OS=Arabidopsis thaliana GN=COR413PM1 PE=2 SV=1//6.30021e-89
LNC_002898	XLOC_058727	chrC03:34154741-34168261	0.228235	0.851716	-1.89985	5e-05	0.000411163	lncRNA	co_expression	BnaC03g49750D	-//-
LNC_002898	XLOC_058727	chrC03:34154741-34168261	0.228235	0.851716	-1.89985	5e-05	0.000411163	lncRNA	co_expression	BnaC03g59970D	sp|P56941|NPC1_PIG Niemann-Pick C1 protein OS=Sus scrofa GN=NPC1 PE=2 SV=1//0
LNC_002898	XLOC_058727	chrC03:34154741-34168261	0.228235	0.851716	-1.89985	5e-05	0.000411163	lncRNA	co_expression	BnaC07g51270D	sp|Q1LZ86|ABHD6_BOVIN Monoacylglycerol lipase ABHD6 OS=Bos taurus GN=ABHD6 PE=2 SV=1//8.05467e-13
LNC_002898	XLOC_058727	chrC03:34154741-34168261	0.228235	0.851716	-1.89985	5e-05	0.000411163	lncRNA	co_expression	BnaA04g24030D	sp|O22227|MIZ1_ARATH Protein MIZU-KUSSEI 1 OS=Arabidopsis thaliana GN=MIZ1 PE=1 SV=1//3.37253e-124
LNC_002898	XLOC_058727	chrC03:34154741-34168261	0.228235	0.851716	-1.89985	5e-05	0.000411163	lncRNA	co_expression	BnaC09g45240D	sp|Q8L7E5|WIT1_ARATH WPP domain-interacting tail-anchored protein 1 OS=Arabidopsis thaliana GN=WIT1 PE=1 SV=2//0
LNC_002898	XLOC_058727	chrC03:34154741-34168261	0.228235	0.851716	-1.89985	5e-05	0.000411163	lncRNA	co_expression	BnaC09g05650D	sp|P81392|MYB06_ANTMA Myb-related protein 306 OS=Antirrhinum majus GN=MYB306 PE=2 SV=1//3.42668e-92
LNC_002898	XLOC_058727	chrC03:34154741-34168261	0.228235	0.851716	-1.89985	5e-05	0.000411163	lncRNA	co_expression	BnaA01g15040D	sp|Q9SW00|ORP4B_ARATH Oxysterol-binding protein-related protein 4B OS=Arabidopsis thaliana GN=ORP4B PE=2 SV=2//0
LNC_002898	XLOC_058727	chrC03:34154741-34168261	0.228235	0.851716	-1.89985	5e-05	0.000411163	lncRNA	co_expression	BnaC03g21650D	-//-
LNC_002898	XLOC_058727	chrC03:34154741-34168261	0.228235	0.851716	-1.89985	5e-05	0.000411163	lncRNA	co_expression	BnaC04g09100D	-//-
LNC_002898	XLOC_058727	chrC03:34154741-34168261	0.228235	0.851716	-1.89985	5e-05	0.000411163	lncRNA	co_expression	BnaC05g19420D	sp|Q94K98|Y1720_ARATH UPF0392 protein At1g27200 OS=Arabidopsis thaliana GN=At1g27200 PE=2 SV=2//0
LNC_002898	XLOC_058727	chrC03:34154741-34168261	0.228235	0.851716	-1.89985	5e-05	0.000411163	lncRNA	co_expression	BnaC07g15930D	sp|O65351|SBT17_ARATH Subtilisin-like protease SBT1.7 OS=Arabidopsis thaliana GN=SBT1.7 PE=1 SV=1//0
LNC_002898	XLOC_058727	chrC03:34154741-34168261	0.228235	0.851716	-1.89985	5e-05	0.000411163	lncRNA	co_expression	BnaA09g17900D	-//-
LNC_002898	XLOC_058727	chrC03:34154741-34168261	0.228235	0.851716	-1.89985	5e-05	0.000411163	lncRNA	co_expression	BnaA03g53420D	sp|Q8K400|STXB5_MOUSE Syntaxin-binding protein 5 OS=Mus musculus GN=Stxbp5 PE=1 SV=3//5.24723e-14
LNC_002898	XLOC_058727	chrC03:34154741-34168261	0.228235	0.851716	-1.89985	5e-05	0.000411163	lncRNA	co_expression	BnaC04g29700D	sp|Q9FKI0|FIMB5_ARATH Fimbrin-5 OS=Arabidopsis thaliana GN=FIM5 PE=1 SV=1//0
LNC_002898	XLOC_058727	chrC03:34154741-34168261	0.228235	0.851716	-1.89985	5e-05	0.000411163	lncRNA	co_expression	BnaAnng26090D	sp|O22932|CIPKB_ARATH CBL-interacting serine/threonine-protein kinase 11 OS=Arabidopsis thaliana GN=CIPK11 PE=1 SV=1//0
LNC_002898	XLOC_058727	chrC03:34154741-34168261	0.228235	0.851716	-1.89985	5e-05	0.000411163	lncRNA	co_expression	BnaC05g33170D	sp|Q9SSW2|AZF2_ARATH Zinc finger protein AZF2 OS=Arabidopsis thaliana GN=AZF2 PE=2 SV=1//8.13692e-68
LNC_002898	XLOC_058727	chrC03:34154741-34168261	0.228235	0.851716	-1.89985	5e-05	0.000411163	lncRNA	co_expression	BnaA09g29630D	sp|Q94K98|Y1720_ARATH UPF0392 protein At1g27200 OS=Arabidopsis thaliana GN=At1g27200 PE=2 SV=2//0
LNC_002898	XLOC_058727	chrC03:34154741-34168261	0.228235	0.851716	-1.89985	5e-05	0.000411163	lncRNA	co_expression	BnaC04g01070D	sp|P42776|GBF3_ARATH G-box-binding factor 3 OS=Arabidopsis thaliana GN=GBF3 PE=1 SV=2//2.13142e-179
LNC_002898	XLOC_058727	chrC03:34154741-34168261	0.228235	0.851716	-1.89985	5e-05	0.000411163	lncRNA	co_expression	BnaA04g15010D	-//-
LNC_002898	XLOC_058727	chrC03:34154741-34168261	0.228235	0.851716	-1.89985	5e-05	0.000411163	lncRNA	co_expression	BnaUnng00130D	sp|P37707|B2_DAUCA B2 protein OS=Daucus carota PE=2 SV=1//8.72156e-82
LNC_002898	XLOC_058727	chrC03:34154741-34168261	0.228235	0.851716	-1.89985	5e-05	0.000411163	lncRNA	co_expression	BnaC05g18500D	sp|O49298|PME6_ARATH Probable pectinesterase/pectinesterase inhibitor 6 OS=Arabidopsis thaliana GN=PME6 PE=2 SV=1//0
LNC_000029	XLOC_000799	chrA01:8600542-8601187	1.3778	0.296558	2.21598	0.01065	0.0387204	lncRNA	co_expression	BnaCnng66400D	sp|P28493|PR5_ARATH Pathogenesis-related protein 5 OS=Arabidopsis thaliana GN=At1g75040 PE=1 SV=1//5.96581e-86
LNC_005639	XLOC_105436	chrCnn_random:76601162-76602129	1.35903	5.174	-1.9287	5e-05	0.000411163	lncRNA	co_expression	BnaA05g02520D	sp|Q8LGB6|ZED1_ARATH Non-functional pseudokinase ZED1 OS=Arabidopsis thaliana GN=ZED1 PE=1 SV=1//6.30403e-64
LNC_005639	XLOC_105436	chrCnn_random:76601162-76602129	1.35903	5.174	-1.9287	5e-05	0.000411163	lncRNA	co_expression	BnaC09g53890D	sp|F4JKK0|SUD1_ARATH Probable E3 ubiquitin ligase SUD1 OS=Arabidopsis thaliana GN=SUD1 PE=1 SV=1//6.16629e-06
LNC_005639	XLOC_105436	chrCnn_random:76601162-76602129	1.35903	5.174	-1.9287	5e-05	0.000411163	lncRNA	co_expression	BnaA10g27930D	sp|Q941F1|PLA15_ARATH Phospholipase A1-Igamma1, chloroplastic OS=Arabidopsis thaliana GN=At1g06800 PE=1 SV=2//0
LNC_005639	XLOC_105436	chrCnn_random:76601162-76602129	1.35903	5.174	-1.9287	5e-05	0.000411163	lncRNA	co_expression	BnaA03g38950D	sp|Q9XIM7|CRPM1_ARATH Cold-regulated 413 plasma membrane protein 1 OS=Arabidopsis thaliana GN=COR413PM1 PE=2 SV=1//1.29835e-103
LNC_005639	XLOC_105436	chrCnn_random:76601162-76602129	1.35903	5.174	-1.9287	5e-05	0.000411163	lncRNA	co_expression	BnaA09g53820D	sp|Q5BPL5|EI24_ARATH Protein EI24 homolog OS=Arabidopsis thaliana GN=At4g06676 PE=2 SV=1//0
LNC_005639	XLOC_105436	chrCnn_random:76601162-76602129	1.35903	5.174	-1.9287	5e-05	0.000411163	lncRNA	co_expression	BnaC08g28530D	-//-
LNC_005639	XLOC_105436	chrCnn_random:76601162-76602129	1.35903	5.174	-1.9287	5e-05	0.000411163	lncRNA	co_expression	BnaA03g16790D	sp|Q9LF92|P2A15_ARATH F-box protein PP2-A15 OS=Arabidopsis thaliana GN=PP2A15 PE=2 SV=1//6.11268e-168
LNC_005639	XLOC_105436	chrCnn_random:76601162-76602129	1.35903	5.174	-1.9287	5e-05	0.000411163	lncRNA	co_expression	BnaC08g32100D	sp|Q3EAF9|P2C49_ARATH Probable protein phosphatase 2C 49 OS=Arabidopsis thaliana GN=At3g62260 PE=2 SV=1//0
LNC_005639	XLOC_105436	chrCnn_random:76601162-76602129	1.35903	5.174	-1.9287	5e-05	0.000411163	lncRNA	co_expression	BnaC07g45180D	sp|Q8L4M6|GATA3_ARATH GATA transcription factor 3 OS=Arabidopsis thaliana GN=GATA3 PE=2 SV=2//1.21318e-136
LNC_005639	XLOC_105436	chrCnn_random:76601162-76602129	1.35903	5.174	-1.9287	5e-05	0.000411163	lncRNA	co_expression	BnaA03g13360D	sp|Q9FI46|CRL_ARATH Chromophore lyase CRL, chloroplastic OS=Arabidopsis thaliana GN=CRL PE=1 SV=1//2.12827e-179
LNC_005639	XLOC_105436	chrCnn_random:76601162-76602129	1.35903	5.174	-1.9287	5e-05	0.000411163	lncRNA	co_expression	BnaA05g00280D	sp|Q8LGG8|USPAL_ARATH Universal stress protein A-like protein OS=Arabidopsis thaliana GN=At3g01520 PE=1 SV=2//1.75524e-09
LNC_005639	XLOC_105436	chrCnn_random:76601162-76602129	1.35903	5.174	-1.9287	5e-05	0.000411163	lncRNA	co_expression	BnaCnng57490D	sp|Q94A38|LRP6A_ARATH La-related protein 6A OS=Arabidopsis thaliana GN=LARP6A PE=2 SV=1//7.60455e-159
LNC_005639	XLOC_105436	chrCnn_random:76601162-76602129	1.35903	5.174	-1.9287	5e-05	0.000411163	lncRNA	co_expression	BnaA02g17450D	-//-
LNC_005639	XLOC_105436	chrCnn_random:76601162-76602129	1.35903	5.174	-1.9287	5e-05	0.000411163	lncRNA	co_expression	BnaA07g22130D	sp|P81392|MYB06_ANTMA Myb-related protein 306 OS=Antirrhinum majus GN=MYB306 PE=2 SV=1//6.15162e-94
LNC_005639	XLOC_105436	chrCnn_random:76601162-76602129	1.35903	5.174	-1.9287	5e-05	0.000411163	lncRNA	co_expression	BnaA05g35240D	sp|Q09751|LGUL_SCHPO Lactoylglutathione lyase OS=Schizosaccharomyces pombe (strain 972 / ATCC 24843) GN=glo1 PE=1 SV=1//5.69868e-10
LNC_005639	XLOC_105436	chrCnn_random:76601162-76602129	1.35903	5.174	-1.9287	5e-05	0.000411163	lncRNA	co_expression	BnaC03g73540D	sp|Q84WU2|UBP13_ARATH Ubiquitin carboxyl-terminal hydrolase 13 OS=Arabidopsis thaliana GN=UBP13 PE=1 SV=1//0
LNC_005639	XLOC_105436	chrCnn_random:76601162-76602129	1.35903	5.174	-1.9287	5e-05	0.000411163	lncRNA	co_expression	BnaC09g33920D	sp|Q9LUZ4|C3H66_ARATH Zinc finger CCCH domain-containing protein 66 OS=Arabidopsis thaliana GN=At5g58620 PE=2 SV=1//0
LNC_005639	XLOC_105436	chrCnn_random:76601162-76602129	1.35903	5.174	-1.9287	5e-05	0.000411163	lncRNA	co_expression	BnaC05g16300D	-//-
LNC_005639	XLOC_105436	chrCnn_random:76601162-76602129	1.35903	5.174	-1.9287	5e-05	0.000411163	lncRNA	co_expression	BnaC06g29240D	sp|Q9C9X5|CAP12_ARATH Putative clathrin assembly protein At1g68110 OS=Arabidopsis thaliana GN=At1g68110 PE=2 SV=1//4.08246e-180
LNC_005639	XLOC_105436	chrCnn_random:76601162-76602129	1.35903	5.174	-1.9287	5e-05	0.000411163	lncRNA	co_expression	BnaC09g12080D	sp|Q9ASS7|CAAT2_ARATH Cationic amino acid transporter 2, vacuolar OS=Arabidopsis thaliana GN=CAT2 PE=2 SV=1//0
LNC_001649	XLOC_038141	chrA09_random:3845989-3846888	23.3593	100.129	-2.09979	5e-05	0.000411163	lncRNA	co_expression	BnaA06g13820D	sp|Q93VH2|BBD2_ARATH Bifunctional nuclease 2 OS=Arabidopsis thaliana GN=BBD2 PE=2 SV=1//0
LNC_004692	XLOC_091194	chrC09:1894978-1895948	0	1.38414	#NAME?	5e-05	0.000411163	lncRNA	co_expression	BnaC06g10580D	sp|Q9SYH4|NFYA5_ARATH Nuclear transcription factor Y subunit A-5 OS=Arabidopsis thaliana GN=NFYA5 PE=2 SV=1//6.44285e-88
LNC_004692	XLOC_091194	chrC09:1894978-1895948	0	1.38414	#NAME?	5e-05	0.000411163	lncRNA	co_expression	BnaA09g30130D	-//-
LNC_004692	XLOC_091194	chrC09:1894978-1895948	0	1.38414	#NAME?	5e-05	0.000411163	lncRNA	co_expression	BnaC09g05650D	sp|P81392|MYB06_ANTMA Myb-related protein 306 OS=Antirrhinum majus GN=MYB306 PE=2 SV=1//3.42668e-92
LNC_004692	XLOC_091194	chrC09:1894978-1895948	0	1.38414	#NAME?	5e-05	0.000411163	lncRNA	co_expression	BnaC03g52080D	sp|Q9SCW4|HFB2A_ARATH Heat stress transcription factor B-2a OS=Arabidopsis thaliana GN=HSFB2A PE=2 SV=1//1.81434e-119
LNC_004692	XLOC_091194	chrC09:1894978-1895948	0	1.38414	#NAME?	5e-05	0.000411163	lncRNA	co_expression	BnaC06g25430D	sp|Q9LQ98|AFP1_ARATH Ninja-family protein AFP1 OS=Arabidopsis thaliana GN=AFP1 PE=1 SV=1//6.34418e-146
LNC_004692	XLOC_091194	chrC09:1894978-1895948	0	1.38414	#NAME?	5e-05	0.000411163	lncRNA	co_expression	BnaC09g45580D	sp|Q9LEU7|CIPK5_ARATH CBL-interacting serine/threonine-protein kinase 5 OS=Arabidopsis thaliana GN=CIPK5 PE=2 SV=1//0
LNC_004692	XLOC_091194	chrC09:1894978-1895948	0	1.38414	#NAME?	5e-05	0.000411163	lncRNA	co_expression	BnaC04g01070D	sp|P42776|GBF3_ARATH G-box-binding factor 3 OS=Arabidopsis thaliana GN=GBF3 PE=1 SV=2//2.13142e-179
LNC_004692	XLOC_091194	chrC09:1894978-1895948	0	1.38414	#NAME?	5e-05	0.000411163	lncRNA	co_expression	BnaA06g12190D	-//-
LNC_004692	XLOC_091194	chrC09:1894978-1895948	0	1.38414	#NAME?	5e-05	0.000411163	lncRNA	co_expression	BnaA03g47530D	sp|Q04980|LTI65_ARATH Low-temperature-induced 65 kDa protein OS=Arabidopsis thaliana GN=LTI65 PE=2 SV=2//1.0421e-89
LNC_004692	XLOC_091194	chrC09:1894978-1895948	0	1.38414	#NAME?	5e-05	0.000411163	lncRNA	co_expression	BnaC01g07450D	sp|O65554|CIPK6_ARATH CBL-interacting serine/threonine-protein kinase 6 OS=Arabidopsis thaliana GN=CIPK6 PE=1 SV=1//0
LNC_004692	XLOC_091194	chrC09:1894978-1895948	0	1.38414	#NAME?	5e-05	0.000411163	lncRNA	co_expression	BnaA09g11970D	sp|Q9P7J5|YJNA_SCHPO Uncharacterized AAA domain-containing protein C24B10.10c OS=Schizosaccharomyces pombe (strain 972 / ATCC 24843) GN=SPCC24B10.10c PE=3 SV=1//4.58354e-70
LNC_004692	XLOC_091194	chrC09:1894978-1895948	0	1.38414	#NAME?	5e-05	0.000411163	lncRNA	co_expression	BnaA07g30460D	sp|Q93ZH2|NFYA3_ARATH Nuclear transcription factor Y subunit A-3 OS=Arabidopsis thaliana GN=NFYA3 PE=2 SV=2//3.19297e-178
LNC_004692	XLOC_091194	chrC09:1894978-1895948	0	1.38414	#NAME?	5e-05	0.000411163	lncRNA	co_expression	BnaA02g25550D	sp|Q8LG88|TDT_ARATH Tonoplast dicarboxylate transporter OS=Arabidopsis thaliana GN=TDT PE=2 SV=2//0
LNC_004692	XLOC_091194	chrC09:1894978-1895948	0	1.38414	#NAME?	5e-05	0.000411163	lncRNA	co_expression	BnaC05g39290D	sp|O42807|FAEA_ASPNG Feruloyl esterase A OS=Aspergillus niger GN=faeA PE=1 SV=1//1.78366e-09
LNC_004692	XLOC_091194	chrC09:1894978-1895948	0	1.38414	#NAME?	5e-05	0.000411163	lncRNA	co_expression	BnaAnng23960D	-//-
LNC_004692	XLOC_091194	chrC09:1894978-1895948	0	1.38414	#NAME?	5e-05	0.000411163	lncRNA	co_expression	BnaA03g52920D	sp|P24068|OCS1_MAIZE Ocs element-binding factor 1 OS=Zea mays GN=OBF1 PE=2 SV=2//6.54069e-18
LNC_004692	XLOC_091194	chrC09:1894978-1895948	0	1.38414	#NAME?	5e-05	0.000411163	lncRNA	co_expression	BnaC07g25850D	sp|Q94F39|AFP3_ARATH Ninja-family protein AFP3 OS=Arabidopsis thaliana GN=AFP3 PE=1 SV=1//5.92448e-96
LNC_004692	XLOC_091194	chrC09:1894978-1895948	0	1.38414	#NAME?	5e-05	0.000411163	lncRNA	co_expression	BnaA06g32290D	-//-
LNC_004692	XLOC_091194	chrC09:1894978-1895948	0	1.38414	#NAME?	5e-05	0.000411163	lncRNA	co_expression	BnaC03g18140D	sp|O48837|LRKS2_ARATH Receptor like protein kinase S.2 OS=Arabidopsis thaliana GN=LECRKS2 PE=2 SV=2//2.5542e-49
LNC_004692	XLOC_091194	chrC09:1894978-1895948	0	1.38414	#NAME?	5e-05	0.000411163	lncRNA	co_expression	BnaA06g02490D	sp|Q9C690|BH122_ARATH Transcription factor bHLH122 OS=Arabidopsis thaliana GN=BHLH122 PE=1 SV=1//0
LNC_004692	XLOC_091194	chrC09:1894978-1895948	0	1.38414	#NAME?	5e-05	0.000411163	lncRNA	co_expression	BnaA03g15120D	sp|O48837|LRKS2_ARATH Receptor like protein kinase S.2 OS=Arabidopsis thaliana GN=LECRKS2 PE=2 SV=2//0
LNC_004692	XLOC_091194	chrC09:1894978-1895948	0	1.38414	#NAME?	5e-05	0.000411163	lncRNA	co_expression	BnaC08g06690D	sp|Q9SYT0|ANXD1_ARATH Annexin D1 OS=Arabidopsis thaliana GN=ANN1 PE=1 SV=1//0
LNC_004692	XLOC_091194	chrC09:1894978-1895948	0	1.38414	#NAME?	5e-05	0.000411163	lncRNA	co_expression	BnaC06g22060D	sp|Q94CH8|EXL1_ARATH GDSL esterase/lipase EXL1 OS=Arabidopsis thaliana GN=EXL1 PE=2 SV=1//0
LNC_004692	XLOC_091194	chrC09:1894978-1895948	0	1.38414	#NAME?	5e-05	0.000411163	lncRNA	co_expression	BnaC01g25440D	-//-
LNC_004692	XLOC_091194	chrC09:1894978-1895948	0	1.38414	#NAME?	5e-05	0.000411163	lncRNA	co_expression	BnaA09g34700D	sp|Q9SV36|ARK1_ARATH Armadillo repeat-containing kinesin-like protein 1 OS=Arabidopsis thaliana GN=ARK1 PE=1 SV=2//0
LNC_004692	XLOC_091194	chrC09:1894978-1895948	0	1.38414	#NAME?	5e-05	0.000411163	lncRNA	co_expression	BnaCnng40020D	sp|Q8GUM4|Y3739_ARATH Uncharacterized membrane protein At3g27390 OS=Arabidopsis thaliana GN=At3g27390 PE=1 SV=2//1.54441e-120
LNC_004692	XLOC_091194	chrC09:1894978-1895948	0	1.38414	#NAME?	5e-05	0.000411163	lncRNA	co_expression	BnaA06g21470D	sp|Q9SCW4|HFB2A_ARATH Heat stress transcription factor B-2a OS=Arabidopsis thaliana GN=HSFB2A PE=2 SV=1//1.79303e-122
LNC_004692	XLOC_091194	chrC09:1894978-1895948	0	1.38414	#NAME?	5e-05	0.000411163	lncRNA	co_expression	BnaC08g12270D	-//-
LNC_004692	XLOC_091194	chrC09:1894978-1895948	0	1.38414	#NAME?	5e-05	0.000411163	lncRNA	co_expression	BnaA07g27800D	sp|Q9LQ98|AFP1_ARATH Ninja-family protein AFP1 OS=Arabidopsis thaliana GN=AFP1 PE=1 SV=1//3.29814e-101
LNC_004692	XLOC_091194	chrC09:1894978-1895948	0	1.38414	#NAME?	5e-05	0.000411163	lncRNA	co_expression	BnaA04g10620D	-//-
LNC_004692	XLOC_091194	chrC09:1894978-1895948	0	1.38414	#NAME?	5e-05	0.000411163	lncRNA	co_expression	BnaA06g21490D	sp|Q9FIT4|BFT_ARATH Protein BROTHER of FT and TFL 1 OS=Arabidopsis thaliana GN=BFT PE=3 SV=1//2.35207e-118
LNC_004692	XLOC_091194	chrC09:1894978-1895948	0	1.38414	#NAME?	5e-05	0.000411163	lncRNA	co_expression	BnaC03g49750D	-//-
LNC_004692	XLOC_091194	chrC09:1894978-1895948	0	1.38414	#NAME?	5e-05	0.000411163	lncRNA	co_expression	BnaA05g25110D	sp|O42807|FAEA_ASPNG Feruloyl esterase A OS=Aspergillus niger GN=faeA PE=1 SV=1//1.70156e-09
LNC_004692	XLOC_091194	chrC09:1894978-1895948	0	1.38414	#NAME?	5e-05	0.000411163	lncRNA	co_expression	BnaA05g11020D	sp|Q9SL03|CALS2_ARATH Callose synthase 2 OS=Arabidopsis thaliana GN=CALS2 PE=2 SV=3//0
LNC_004692	XLOC_091194	chrC09:1894978-1895948	0	1.38414	#NAME?	5e-05	0.000411163	lncRNA	co_expression	BnaAnng31560D	sp|Q9SYH4|NFYA5_ARATH Nuclear transcription factor Y subunit A-5 OS=Arabidopsis thaliana GN=NFYA5 PE=2 SV=1//8.61604e-87
LNC_004692	XLOC_091194	chrC09:1894978-1895948	0	1.38414	#NAME?	5e-05	0.000411163	lncRNA	co_expression	BnaA08g09540D	-//-
LNC_004692	XLOC_091194	chrC09:1894978-1895948	0	1.38414	#NAME?	5e-05	0.000411163	lncRNA	co_expression	BnaA02g05540D	sp|Q94F58|NAC89_ARATH NAC domain-containing protein 89 OS=Arabidopsis thaliana GN=NAC089 PE=1 SV=1//0
LNC_004692	XLOC_091194	chrC09:1894978-1895948	0	1.38414	#NAME?	5e-05	0.000411163	lncRNA	co_expression	BnaA03g35980D	sp|Q945M9|NFYA9_ARATH Nuclear transcription factor Y subunit A-9 OS=Arabidopsis thaliana GN=NFYA9 PE=2 SV=1//1.08587e-139
LNC_004692	XLOC_091194	chrC09:1894978-1895948	0	1.38414	#NAME?	5e-05	0.000411163	lncRNA	co_expression	BnaC02g21020D	sp|A1L2F6|TM205_DANRE Transmembrane protein 205 OS=Danio rerio GN=tmem205 PE=2 SV=1//1.7417e-09
LNC_004692	XLOC_091194	chrC09:1894978-1895948	0	1.38414	#NAME?	5e-05	0.000411163	lncRNA	co_expression	BnaA09g55990D	sp|Q80Y75|DJB13_MOUSE DnaJ homolog subfamily B member 13 OS=Mus musculus GN=Dnajb13 PE=2 SV=1//2.80728e-80
LNC_004692	XLOC_091194	chrC09:1894978-1895948	0	1.38414	#NAME?	5e-05	0.000411163	lncRNA	co_expression	BnaC04g09100D	-//-
LNC_004692	XLOC_091194	chrC09:1894978-1895948	0	1.38414	#NAME?	5e-05	0.000411163	lncRNA	co_expression	BnaC05g19420D	sp|Q94K98|Y1720_ARATH UPF0392 protein At1g27200 OS=Arabidopsis thaliana GN=At1g27200 PE=2 SV=2//0
LNC_004692	XLOC_091194	chrC09:1894978-1895948	0	1.38414	#NAME?	5e-05	0.000411163	lncRNA	co_expression	BnaC03g21860D	-//-
LNC_004692	XLOC_091194	chrC09:1894978-1895948	0	1.38414	#NAME?	5e-05	0.000411163	lncRNA	co_expression	BnaA07g30220D	-//-
LNC_004692	XLOC_091194	chrC09:1894978-1895948	0	1.38414	#NAME?	5e-05	0.000411163	lncRNA	co_expression	BnaA05g08070D	-//-
LNC_004692	XLOC_091194	chrC09:1894978-1895948	0	1.38414	#NAME?	5e-05	0.000411163	lncRNA	co_expression	BnaC07g22160D	sp|Q6R8G5|PHO15_ARATH Phosphate transporter PHO1 homolog 5 OS=Arabidopsis thaliana GN=PHO1-H5 PE=2 SV=2//0
LNC_004692	XLOC_091194	chrC09:1894978-1895948	0	1.38414	#NAME?	5e-05	0.000411163	lncRNA	co_expression	BnaC05g15180D	sp|Q9FWR4|DHAR1_ARATH Glutathione S-transferase DHAR1, mitochondrial OS=Arabidopsis thaliana GN=DHAR1 PE=1 SV=1//7.01149e-120
LNC_004692	XLOC_091194	chrC09:1894978-1895948	0	1.38414	#NAME?	5e-05	0.000411163	lncRNA	co_expression	BnaAnng26090D	sp|O22932|CIPKB_ARATH CBL-interacting serine/threonine-protein kinase 11 OS=Arabidopsis thaliana GN=CIPK11 PE=1 SV=1//0
LNC_004692	XLOC_091194	chrC09:1894978-1895948	0	1.38414	#NAME?	5e-05	0.000411163	lncRNA	co_expression	BnaUnng04150D	-//-
LNC_004692	XLOC_091194	chrC09:1894978-1895948	0	1.38414	#NAME?	5e-05	0.000411163	lncRNA	co_expression	BnaC07g00030D	-//-
LNC_004692	XLOC_091194	chrC09:1894978-1895948	0	1.38414	#NAME?	5e-05	0.000411163	lncRNA	co_expression	BnaC05g13880D	-//-
LNC_004692	XLOC_091194	chrC09:1894978-1895948	0	1.38414	#NAME?	5e-05	0.000411163	lncRNA	co_expression	BnaC03g21650D	-//-
LNC_004692	XLOC_091194	chrC09:1894978-1895948	0	1.38414	#NAME?	5e-05	0.000411163	lncRNA	co_expression	BnaA06g31810D	sp|Q9LK90|ALA8_ARATH Probable phospholipid-transporting ATPase 8 OS=Arabidopsis thaliana GN=ALA8 PE=3 SV=1//0
LNC_004692	XLOC_091194	chrC09:1894978-1895948	0	1.38414	#NAME?	5e-05	0.000411163	lncRNA	co_expression	BnaA08g06260D	sp|Q9SYT0|ANXD1_ARATH Annexin D1 OS=Arabidopsis thaliana GN=ANN1 PE=1 SV=1//0
LNC_004692	XLOC_091194	chrC09:1894978-1895948	0	1.38414	#NAME?	5e-05	0.000411163	lncRNA	co_expression	BnaC04g09800D	sp|Q93ZT5|EDL3_ARATH EID1-like F-box protein 3 OS=Arabidopsis thaliana GN=EDL3 PE=2 SV=1//4.00925e-144
LNC_004692	XLOC_091194	chrC09:1894978-1895948	0	1.38414	#NAME?	5e-05	0.000411163	lncRNA	co_expression	BnaA06g09920D	-//-
LNC_004692	XLOC_091194	chrC09:1894978-1895948	0	1.38414	#NAME?	5e-05	0.000411163	lncRNA	co_expression	BnaA09g29550D	sp|A3KPN8|TTC38_DANRE Tetratricopeptide repeat protein 38 OS=Danio rerio GN=ttc38 PE=3 SV=1//3.44089e-23
LNC_004692	XLOC_091194	chrC09:1894978-1895948	0	1.38414	#NAME?	5e-05	0.000411163	lncRNA	co_expression	BnaA09g18360D	sp|Q8LG88|TDT_ARATH Tonoplast dicarboxylate transporter OS=Arabidopsis thaliana GN=TDT PE=2 SV=2//0
LNC_004692	XLOC_091194	chrC09:1894978-1895948	0	1.38414	#NAME?	5e-05	0.000411163	lncRNA	co_expression	BnaA10g22110D	sp|Q9LX20|ASPL1_ARATH Aspartic proteinase-like protein 1 OS=Arabidopsis thaliana GN=At5g10080 PE=1 SV=1//0
LNC_004692	XLOC_091194	chrC09:1894978-1895948	0	1.38414	#NAME?	5e-05	0.000411163	lncRNA	co_expression	BnaC03g71480D	sp|Q9FY94|SWT15_ARATH Bidirectional sugar transporter SWEET15 OS=Arabidopsis thaliana GN=SWEET15 PE=2 SV=1//3.28327e-168
LNC_004692	XLOC_091194	chrC09:1894978-1895948	0	1.38414	#NAME?	5e-05	0.000411163	lncRNA	co_expression	BnaA10g21470D	sp|Q9LEU7|CIPK5_ARATH CBL-interacting serine/threonine-protein kinase 5 OS=Arabidopsis thaliana GN=CIPK5 PE=2 SV=1//0
LNC_004692	XLOC_091194	chrC09:1894978-1895948	0	1.38414	#NAME?	5e-05	0.000411163	lncRNA	co_expression	BnaCnng31430D	sp|Q94AR6|DOF31_ARATH Dof zinc finger protein DOF3.1 OS=Arabidopsis thaliana GN=DOF3.1 PE=2 SV=2//3.21667e-60
LNC_004692	XLOC_091194	chrC09:1894978-1895948	0	1.38414	#NAME?	5e-05	0.000411163	lncRNA	co_expression	BnaC08g33540D	sp|Q8VYJ7|CLPB4_ARATH Chaperone protein ClpB4, mitochondrial OS=Arabidopsis thaliana GN=CLPB4 PE=2 SV=1//0
LNC_003835	XLOC_076021	chrC06:5333589-5345846	0.518643	2.91143	-2.48892	0.00855	0.0324952	lncRNA	co_expression	BnaAnng18150D	sp|Q94K98|Y1720_ARATH UPF0392 protein At1g27200 OS=Arabidopsis thaliana GN=At1g27200 PE=2 SV=2//0
LNC_003835	XLOC_076021	chrC06:5333589-5345846	0.518643	2.91143	-2.48892	0.00855	0.0324952	lncRNA	co_expression	BnaA05g01560D	sp|O82345|BAG6_ARATH BAG family molecular chaperone regulator 6 OS=Arabidopsis thaliana GN=BAG6 PE=1 SV=1//4.30565e-162
LNC_003835	XLOC_076021	chrC06:5333589-5345846	0.518643	2.91143	-2.48892	0.00855	0.0324952	lncRNA	co_expression	BnaC04g47140D	sp|Q9M1V2|SOT5_ARATH Cytosolic sulfotransferase 5 OS=Arabidopsis thaliana GN=SOT5 PE=1 SV=1//3.37315e-64
LNC_003835	XLOC_076021	chrC06:5333589-5345846	0.518643	2.91143	-2.48892	0.00855	0.0324952	lncRNA	co_expression	BnaA07g30840D	-//-
LNC_003835	XLOC_076021	chrC06:5333589-5345846	0.518643	2.91143	-2.48892	0.00855	0.0324952	lncRNA	co_expression	BnaC07g26280D	sp|Q93XW5|NSP5_ARATH Nitrile-specifier protein 5 OS=Arabidopsis thaliana GN=NSP5 PE=2 SV=1//0
LNC_003835	XLOC_076021	chrC06:5333589-5345846	0.518643	2.91143	-2.48892	0.00855	0.0324952	lncRNA	co_expression	BnaA01g01840D	-//-
LNC_003835	XLOC_076021	chrC06:5333589-5345846	0.518643	2.91143	-2.48892	0.00855	0.0324952	lncRNA	co_expression	BnaC09g05650D	sp|P81392|MYB06_ANTMA Myb-related protein 306 OS=Antirrhinum majus GN=MYB306 PE=2 SV=1//3.42668e-92
LNC_003835	XLOC_076021	chrC06:5333589-5345846	0.518643	2.91143	-2.48892	0.00855	0.0324952	lncRNA	co_expression	BnaA05g24350D	sp|Q9LDA7|P2C39_ARATH Probable protein phosphatase 2C 39 OS=Arabidopsis thaliana GN=At3g15260 PE=2 SV=1//0
LNC_003835	XLOC_076021	chrC06:5333589-5345846	0.518643	2.91143	-2.48892	0.00855	0.0324952	lncRNA	co_expression	BnaC06g19550D	sp|Q9SAH8|NRAM1_ARATH Metal transporter Nramp1 OS=Arabidopsis thaliana GN=NRAMP1 PE=1 SV=1//0
LNC_003835	XLOC_076021	chrC06:5333589-5345846	0.518643	2.91143	-2.48892	0.00855	0.0324952	lncRNA	co_expression	BnaC03g32950D	-//-
LNC_003835	XLOC_076021	chrC06:5333589-5345846	0.518643	2.91143	-2.48892	0.00855	0.0324952	lncRNA	co_expression	BnaCnng29820D	sp|Q9CAR3|KINGL_ARATH SNF1-related protein kinase regulatory subunit gamma-1-like OS=Arabidopsis thaliana GN=CBSCBS2 PE=1 SV=1//0
LNC_003835	XLOC_076021	chrC06:5333589-5345846	0.518643	2.91143	-2.48892	0.00855	0.0324952	lncRNA	co_expression	BnaA06g24210D	sp|Q9FJN7|GCL1_ARATH LanC-like protein GCL1 OS=Arabidopsis thaliana GN=GCL1 PE=2 SV=1//0
LNC_003835	XLOC_076021	chrC06:5333589-5345846	0.518643	2.91143	-2.48892	0.00855	0.0324952	lncRNA	co_expression	BnaC09g50110D	sp|B6SFA4|MAA3_ARATH Probable helicase MAGATAMA 3 OS=Arabidopsis thaliana GN=MAA3 PE=2 SV=1//0
LNC_003835	XLOC_076021	chrC06:5333589-5345846	0.518643	2.91143	-2.48892	0.00855	0.0324952	lncRNA	co_expression	BnaA09g12650D	sp|Q43609|COMT1_PRUDU Caffeic acid 3-O-methyltransferase OS=Prunus dulcis GN=COMT1 PE=2 SV=1//3.00213e-120
LNC_003835	XLOC_076021	chrC06:5333589-5345846	0.518643	2.91143	-2.48892	0.00855	0.0324952	lncRNA	co_expression	BnaA06g31810D	sp|Q9LK90|ALA8_ARATH Probable phospholipid-transporting ATPase 8 OS=Arabidopsis thaliana GN=ALA8 PE=3 SV=1//0
LNC_003835	XLOC_076021	chrC06:5333589-5345846	0.518643	2.91143	-2.48892	0.00855	0.0324952	lncRNA	co_expression	BnaAnng26200D	-//-
LNC_003835	XLOC_076021	chrC06:5333589-5345846	0.518643	2.91143	-2.48892	0.00855	0.0324952	lncRNA	co_expression	BnaCnng03920D	sp|O26373|Y273_METTH UPF0098 protein MTH_273 OS=Methanothermobacter thermautotrophicus (strain ATCC 29096 / DSM 1053 / JCM 10044 / NBRC 100330 / Delta H) GN=MTH_273 PE=3 SV=1//2.37874e-27
LNC_003835	XLOC_076021	chrC06:5333589-5345846	0.518643	2.91143	-2.48892	0.00855	0.0324952	lncRNA	co_expression	BnaA09g27640D	-//-
LNC_003835	XLOC_076021	chrC06:5333589-5345846	0.518643	2.91143	-2.48892	0.00855	0.0324952	lncRNA	co_expression	BnaA09g34700D	sp|Q9SV36|ARK1_ARATH Armadillo repeat-containing kinesin-like protein 1 OS=Arabidopsis thaliana GN=ARK1 PE=1 SV=2//0
LNC_003835	XLOC_076021	chrC06:5333589-5345846	0.518643	2.91143	-2.48892	0.00855	0.0324952	lncRNA	co_expression	BnaA10g07630D	sp|Q9FJ93|DRE1D_ARATH Dehydration-responsive element-binding protein 1D OS=Arabidopsis thaliana GN=DREB1D PE=2 SV=1//3.24787e-101
LNC_003835	XLOC_076021	chrC06:5333589-5345846	0.518643	2.91143	-2.48892	0.00855	0.0324952	lncRNA	co_expression	BnaC01g03610D	sp|Q9SW48|INVB_ARATH Probable alkaline/neutral invertase B OS=Arabidopsis thaliana GN=INVB PE=1 SV=1//0
LNC_003835	XLOC_076021	chrC06:5333589-5345846	0.518643	2.91143	-2.48892	0.00855	0.0324952	lncRNA	co_expression	BnaC02g21020D	sp|A1L2F6|TM205_DANRE Transmembrane protein 205 OS=Danio rerio GN=tmem205 PE=2 SV=1//1.7417e-09
LNC_003835	XLOC_076021	chrC06:5333589-5345846	0.518643	2.91143	-2.48892	0.00855	0.0324952	lncRNA	co_expression	BnaC05g06650D	sp|O80494|P2B15_ARATH F-box protein PP2-B15 OS=Arabidopsis thaliana GN=PP2B15 PE=2 SV=2//2.04673e-136
LNC_003835	XLOC_076021	chrC06:5333589-5345846	0.518643	2.91143	-2.48892	0.00855	0.0324952	lncRNA	co_expression	BnaA10g24710D	sp|Q9FFJ3|PIRL1_ARATH Plant intracellular Ras-group-related LRR protein 1 OS=Arabidopsis thaliana GN=PIRL1 PE=2 SV=1//0
LNC_003835	XLOC_076021	chrC06:5333589-5345846	0.518643	2.91143	-2.48892	0.00855	0.0324952	lncRNA	co_expression	BnaC05g03430D	-//-
LNC_003835	XLOC_076021	chrC06:5333589-5345846	0.518643	2.91143	-2.48892	0.00855	0.0324952	lncRNA	co_expression	BnaA05g18830D	sp|Q9LJX4|PUM5_ARATH Pumilio homolog 5 OS=Arabidopsis thaliana GN=APUM5 PE=1 SV=2//0
LNC_003835	XLOC_076021	chrC06:5333589-5345846	0.518643	2.91143	-2.48892	0.00855	0.0324952	lncRNA	co_expression	BnaC05g11630D	sp|Q9XI37|PV42A_ARATH SNF1-related protein kinase regulatory subunit gamma-like PV42a OS=Arabidopsis thaliana GN=PV42A PE=2 SV=1//2.67836e-145
LNC_003835	XLOC_076021	chrC06:5333589-5345846	0.518643	2.91143	-2.48892	0.00855	0.0324952	lncRNA	co_expression	BnaCnng14750D	sp|Q54Q39|PP1R7_DICDI Protein phosphatase 1 regulatory subunit pprA OS=Dictyostelium discoideum GN=pprA PE=3 SV=1//3.99749e-44
LNC_003835	XLOC_076021	chrC06:5333589-5345846	0.518643	2.91143	-2.48892	0.00855	0.0324952	lncRNA	co_expression	BnaA08g05370D	sp|Q9CAL2|CRK3_ARATH Cysteine-rich receptor-like protein kinase 3 OS=Arabidopsis thaliana GN=CRK3 PE=2 SV=1//0
LNC_003835	XLOC_076021	chrC06:5333589-5345846	0.518643	2.91143	-2.48892	0.00855	0.0324952	lncRNA	co_expression	BnaC08g17840D	sp|Q0WQN4|RAA6B_ARATH Ras-related protein RABA6b OS=Arabidopsis thaliana GN=RABA6B PE=2 SV=2//5.18218e-140
LNC_003835	XLOC_076021	chrC06:5333589-5345846	0.518643	2.91143	-2.48892	0.00855	0.0324952	lncRNA	co_expression	BnaA09g03330D	sp|Q9FGX2|BZIP1_ARATH Basic leucine zipper 1 OS=Arabidopsis thaliana GN=BZIP1 PE=1 SV=1//1.79551e-72
LNC_003835	XLOC_076021	chrC06:5333589-5345846	0.518643	2.91143	-2.48892	0.00855	0.0324952	lncRNA	co_expression	BnaA07g08710D	-//-
LNC_003835	XLOC_076021	chrC06:5333589-5345846	0.518643	2.91143	-2.48892	0.00855	0.0324952	lncRNA	co_expression	BnaC09g51230D	sp|Q43609|COMT1_PRUDU Caffeic acid 3-O-methyltransferase OS=Prunus dulcis GN=COMT1 PE=2 SV=1//8.98232e-118
LNC_003835	XLOC_076021	chrC06:5333589-5345846	0.518643	2.91143	-2.48892	0.00855	0.0324952	lncRNA	co_expression	BnaC01g04250D	sp|Q8W491|U73B3_ARATH UDP-glycosyltransferase 73B3 OS=Arabidopsis thaliana GN=UGT73B3 PE=2 SV=1//0
LNC_003835	XLOC_076021	chrC06:5333589-5345846	0.518643	2.91143	-2.48892	0.00855	0.0324952	lncRNA	co_expression	BnaC07g39780D	sp|Q04980|LTI65_ARATH Low-temperature-induced 65 kDa protein OS=Arabidopsis thaliana GN=LTI65 PE=2 SV=2//9.11481e-78
LNC_003835	XLOC_076021	chrC06:5333589-5345846	0.518643	2.91143	-2.48892	0.00855	0.0324952	lncRNA	co_expression	BnaA03g47530D	sp|Q04980|LTI65_ARATH Low-temperature-induced 65 kDa protein OS=Arabidopsis thaliana GN=LTI65 PE=2 SV=2//1.0421e-89
LNC_003835	XLOC_076021	chrC06:5333589-5345846	0.518643	2.91143	-2.48892	0.00855	0.0324952	lncRNA	co_expression	BnaCnng21650D	sp|Q54R82|MKKA_DICDI Mitogen-activated protein kinase kinase kinase A OS=Dictyostelium discoideum GN=mkkA PE=1 SV=2//4.69339e-54
LNC_003835	XLOC_076021	chrC06:5333589-5345846	0.518643	2.91143	-2.48892	0.00855	0.0324952	lncRNA	co_expression	BnaA07g22470D	sp|Q9C9B0|U89B1_ARATH UDP-glycosyltransferase 89B1 OS=Arabidopsis thaliana GN=UGT89B1 PE=2 SV=2//0
LNC_003835	XLOC_076021	chrC06:5333589-5345846	0.518643	2.91143	-2.48892	0.00855	0.0324952	lncRNA	co_expression	BnaCnng73810D	sp|Q39044|VPEB_ARATH Vacuolar-processing enzyme beta-isozyme OS=Arabidopsis thaliana GN=bVPE PE=2 SV=3//1.06551e-157
LNC_003835	XLOC_076021	chrC06:5333589-5345846	0.518643	2.91143	-2.48892	0.00855	0.0324952	lncRNA	co_expression	BnaC03g15510D	sp|Q04980|LTI65_ARATH Low-temperature-induced 65 kDa protein OS=Arabidopsis thaliana GN=LTI65 PE=2 SV=2//0
LNC_003835	XLOC_076021	chrC06:5333589-5345846	0.518643	2.91143	-2.48892	0.00855	0.0324952	lncRNA	co_expression	BnaA02g29910D	sp|Q94F39|AFP3_ARATH Ninja-family protein AFP3 OS=Arabidopsis thaliana GN=AFP3 PE=1 SV=1//7.17717e-89
LNC_003835	XLOC_076021	chrC06:5333589-5345846	0.518643	2.91143	-2.48892	0.00855	0.0324952	lncRNA	co_expression	BnaA08g09740D	sp|Q8GWP0|MYB39_ARATH Transcription factor MYB39 OS=Arabidopsis thaliana GN=MYB39 PE=2 SV=1//8.03432e-67
LNC_003835	XLOC_076021	chrC06:5333589-5345846	0.518643	2.91143	-2.48892	0.00855	0.0324952	lncRNA	co_expression	BnaA03g37460D	sp|Q9LV52|HSFC1_ARATH Heat stress transcription factor C-1 OS=Arabidopsis thaliana GN=HSFC1 PE=2 SV=1//2.22507e-123
LNC_003835	XLOC_076021	chrC06:5333589-5345846	0.518643	2.91143	-2.48892	0.00855	0.0324952	lncRNA	co_expression	BnaC07g26090D	-//-
LNC_003835	XLOC_076021	chrC06:5333589-5345846	0.518643	2.91143	-2.48892	0.00855	0.0324952	lncRNA	co_expression	BnaCnng09510D	sp|Q5BPZ5|LAZH2_ARATH Protein LAZ1 homolog 2 OS=Arabidopsis thaliana GN=At1g23070 PE=2 SV=1//0
LNC_003835	XLOC_076021	chrC06:5333589-5345846	0.518643	2.91143	-2.48892	0.00855	0.0324952	lncRNA	co_expression	BnaA03g42410D	sp|Q0WMZ5|OP162_ARATH Outer envelope pore protein 16-2, chloroplastic OS=Arabidopsis thaliana GN=OEP162 PE=2 SV=1//6.1838e-86
LNC_003835	XLOC_076021	chrC06:5333589-5345846	0.518643	2.91143	-2.48892	0.00855	0.0324952	lncRNA	co_expression	BnaC04g49880D	-//-
LNC_003835	XLOC_076021	chrC06:5333589-5345846	0.518643	2.91143	-2.48892	0.00855	0.0324952	lncRNA	co_expression	BnaA02g19970D	sp|Q8CXK5|FOSB_OCEIH Metallothiol transferase FosB OS=Oceanobacillus iheyensis (strain DSM 14371 / JCM 11309 / KCTC 3954 / HTE831) GN=fosB PE=3 SV=2//1.66221e-06
LNC_003835	XLOC_076021	chrC06:5333589-5345846	0.518643	2.91143	-2.48892	0.00855	0.0324952	lncRNA	co_expression	BnaA07g21640D	sp|Q9LQZ7|BBX21_ARATH B-box zinc finger protein 21 OS=Arabidopsis thaliana GN=BBX21 PE=1 SV=1//1.5358e-152
LNC_003835	XLOC_076021	chrC06:5333589-5345846	0.518643	2.91143	-2.48892	0.00855	0.0324952	lncRNA	co_expression	BnaA09g40740D	sp|P59082|LFS_ALLCE Lachrymatory-factor synthase OS=Allium cepa GN=LFS PE=1 SV=1//7.65349e-16
LNC_003835	XLOC_076021	chrC06:5333589-5345846	0.518643	2.91143	-2.48892	0.00855	0.0324952	lncRNA	co_expression	BnaCnng62010D	-//-
LNC_003835	XLOC_076021	chrC06:5333589-5345846	0.518643	2.91143	-2.48892	0.00855	0.0324952	lncRNA	co_expression	BnaCnng03300D	sp|Q8GXF8|SHGR9_ARATH E3 ubiquitin-protein ligase SGR9, amyloplastic OS=Arabidopsis thaliana GN=SGR9 PE=1 SV=1//1.93453e-101
LNC_003835	XLOC_076021	chrC06:5333589-5345846	0.518643	2.91143	-2.48892	0.00855	0.0324952	lncRNA	co_expression	BnaC04g07720D	sp|Q09893|YAI5_SCHPO Uncharacterized protein C24B11.05 OS=Schizosaccharomyces pombe (strain 972 / ATCC 24843) GN=SPAC24B11.05 PE=3 SV=1//1.1693e-12
LNC_003835	XLOC_076021	chrC06:5333589-5345846	0.518643	2.91143	-2.48892	0.00855	0.0324952	lncRNA	co_expression	BnaC07g15930D	sp|O65351|SBT17_ARATH Subtilisin-like protease SBT1.7 OS=Arabidopsis thaliana GN=SBT1.7 PE=1 SV=1//0
LNC_003835	XLOC_076021	chrC06:5333589-5345846	0.518643	2.91143	-2.48892	0.00855	0.0324952	lncRNA	co_expression	BnaA01g20430D	-//-
LNC_003835	XLOC_076021	chrC06:5333589-5345846	0.518643	2.91143	-2.48892	0.00855	0.0324952	lncRNA	co_expression	BnaA03g35310D	sp|Q9SSW2|AZF2_ARATH Zinc finger protein AZF2 OS=Arabidopsis thaliana GN=AZF2 PE=2 SV=1//2.80646e-91
LNC_003835	XLOC_076021	chrC06:5333589-5345846	0.518643	2.91143	-2.48892	0.00855	0.0324952	lncRNA	co_expression	BnaC06g30470D	sp|Q93V72|PDCB4_ARATH PLASMODESMATA CALLOSE-BINDING PROTEIN 4 OS=Arabidopsis thaliana GN=PDCB4 PE=1 SV=1//3.42687e-10
LNC_003835	XLOC_076021	chrC06:5333589-5345846	0.518643	2.91143	-2.48892	0.00855	0.0324952	lncRNA	co_expression	BnaC01g19550D	sp|Q93VY3|NAC72_ARATH NAC domain-containing protein 72 OS=Arabidopsis thaliana GN=NAC072 PE=2 SV=1//8.97828e-177
LNC_003835	XLOC_076021	chrC06:5333589-5345846	0.518643	2.91143	-2.48892	0.00855	0.0324952	lncRNA	co_expression	BnaCnng38850D	-//-
LNC_003835	XLOC_076021	chrC06:5333589-5345846	0.518643	2.91143	-2.48892	0.00855	0.0324952	lncRNA	co_expression	BnaA01g28790D	sp|Q9EPI0|XYLT2_RAT Xylosyltransferase 2 OS=Rattus norvegicus GN=Xylt2 PE=2 SV=1//3.40553e-21
LNC_003835	XLOC_076021	chrC06:5333589-5345846	0.518643	2.91143	-2.48892	0.00855	0.0324952	lncRNA	co_expression	BnaA02g29990D	sp|Q93XW5|NSP5_ARATH Nitrile-specifier protein 5 OS=Arabidopsis thaliana GN=NSP5 PE=2 SV=1//0
LNC_003835	XLOC_076021	chrC06:5333589-5345846	0.518643	2.91143	-2.48892	0.00855	0.0324952	lncRNA	co_expression	BnaCnng75970D	-//-
LNC_003835	XLOC_076021	chrC06:5333589-5345846	0.518643	2.91143	-2.48892	0.00855	0.0324952	lncRNA	co_expression	BnaA05g17150D	sp|P09444|LEA34_GOSHI Late embryogenesis abundant protein D-34 OS=Gossypium hirsutum PE=4 SV=1//2.3732e-99
LNC_003835	XLOC_076021	chrC06:5333589-5345846	0.518643	2.91143	-2.48892	0.00855	0.0324952	lncRNA	co_expression	BnaC07g11000D	-//-
LNC_003835	XLOC_076021	chrC06:5333589-5345846	0.518643	2.91143	-2.48892	0.00855	0.0324952	lncRNA	co_expression	BnaA03g27300D	sp|F4J8D3|TPLAT_ARATH Protein TPLATE OS=Arabidopsis thaliana GN=TPLATE PE=1 SV=1//2.76872e-68
LNC_003835	XLOC_076021	chrC06:5333589-5345846	0.518643	2.91143	-2.48892	0.00855	0.0324952	lncRNA	co_expression	BnaC06g01490D	sp|F4HWQ8|CVIF1_ARATH Cell wall / vacuolar inhibitor of fructosidase 1 OS=Arabidopsis thaliana GN=C/VIF1 PE=1 SV=1//2.22375e-86
LNC_003835	XLOC_076021	chrC06:5333589-5345846	0.518643	2.91143	-2.48892	0.00855	0.0324952	lncRNA	co_expression	BnaA08g21530D	-//-
LNC_003835	XLOC_076021	chrC06:5333589-5345846	0.518643	2.91143	-2.48892	0.00855	0.0324952	lncRNA	co_expression	BnaC05g48120D	sp|Q9LYT3|TT12_ARATH Protein TRANSPARENT TESTA 12 OS=Arabidopsis thaliana GN=TT12 PE=2 SV=1//1.04953e-92
LNC_003835	XLOC_076021	chrC06:5333589-5345846	0.518643	2.91143	-2.48892	0.00855	0.0324952	lncRNA	co_expression	BnaC04g39030D	sp|Q9M1J6|SSL9_ARATH Protein STRICTOSIDINE SYNTHASE-LIKE 9 OS=Arabidopsis thaliana GN=SSL9 PE=2 SV=1//0
LNC_003835	XLOC_076021	chrC06:5333589-5345846	0.518643	2.91143	-2.48892	0.00855	0.0324952	lncRNA	co_expression	BnaAnng15080D	-//-
LNC_003835	XLOC_076021	chrC06:5333589-5345846	0.518643	2.91143	-2.48892	0.00855	0.0324952	lncRNA	co_expression	BnaA10g02150D	sp|Q9ZWA1|C3H2_ARATH Zinc finger CCCH domain-containing protein 2 OS=Arabidopsis thaliana GN=At1g03790 PE=2 SV=1//6.61179e-154
LNC_003835	XLOC_076021	chrC06:5333589-5345846	0.518643	2.91143	-2.48892	0.00855	0.0324952	lncRNA	co_expression	BnaC01g21960D	sp|Q0WMZ5|OP162_ARATH Outer envelope pore protein 16-2, chloroplastic OS=Arabidopsis thaliana GN=OEP162 PE=2 SV=1//1.95529e-102
LNC_003835	XLOC_076021	chrC06:5333589-5345846	0.518643	2.91143	-2.48892	0.00855	0.0324952	lncRNA	co_expression	BnaC05g39290D	sp|O42807|FAEA_ASPNG Feruloyl esterase A OS=Aspergillus niger GN=faeA PE=1 SV=1//1.78366e-09
LNC_003835	XLOC_076021	chrC06:5333589-5345846	0.518643	2.91143	-2.48892	0.00855	0.0324952	lncRNA	co_expression	BnaA05g23860D	sp|P13934|LEA76_BRANA Late embryogenesis abundant protein 76 OS=Brassica napus PE=2 SV=2//5.55358e-70
LNC_003835	XLOC_076021	chrC06:5333589-5345846	0.518643	2.91143	-2.48892	0.00855	0.0324952	lncRNA	co_expression	BnaC01g13780D	-//-
LNC_003835	XLOC_076021	chrC06:5333589-5345846	0.518643	2.91143	-2.48892	0.00855	0.0324952	lncRNA	co_expression	BnaC04g07710D	-//-
LNC_003835	XLOC_076021	chrC06:5333589-5345846	0.518643	2.91143	-2.48892	0.00855	0.0324952	lncRNA	co_expression	BnaA03g04290D	sp|Q9LYU3|EF113_ARATH Ethylene-responsive transcription factor ERF113 OS=Arabidopsis thaliana GN=ERF113 PE=2 SV=1//8.23808e-61
LNC_003835	XLOC_076021	chrC06:5333589-5345846	0.518643	2.91143	-2.48892	0.00855	0.0324952	lncRNA	co_expression	BnaA03g32700D	-//-
LNC_003835	XLOC_076021	chrC06:5333589-5345846	0.518643	2.91143	-2.48892	0.00855	0.0324952	lncRNA	co_expression	BnaC03g62880D	sp|Q8VZN1|OFP5_ARATH Transcription repressor OFP5 OS=Arabidopsis thaliana GN=OFP5 PE=1 SV=1//1.87978e-132
LNC_003835	XLOC_076021	chrC06:5333589-5345846	0.518643	2.91143	-2.48892	0.00855	0.0324952	lncRNA	co_expression	BnaC03g17300D	-//-
LNC_003835	XLOC_076021	chrC06:5333589-5345846	0.518643	2.91143	-2.48892	0.00855	0.0324952	lncRNA	co_expression	BnaC03g66830D	sp|O82637|P2C61_ARATH Probable protein phosphatase 2C 61 OS=Arabidopsis thaliana GN=At4g32950 PE=3 SV=1//0
LNC_003835	XLOC_076021	chrC06:5333589-5345846	0.518643	2.91143	-2.48892	0.00855	0.0324952	lncRNA	co_expression	BnaC07g25850D	sp|Q94F39|AFP3_ARATH Ninja-family protein AFP3 OS=Arabidopsis thaliana GN=AFP3 PE=1 SV=1//5.92448e-96
LNC_003835	XLOC_076021	chrC06:5333589-5345846	0.518643	2.91143	-2.48892	0.00855	0.0324952	lncRNA	co_expression	BnaC01g35820D	-//-
LNC_003835	XLOC_076021	chrC06:5333589-5345846	0.518643	2.91143	-2.48892	0.00855	0.0324952	lncRNA	co_expression	BnaA07g03740D	sp|Q9XIM7|CRPM1_ARATH Cold-regulated 413 plasma membrane protein 1 OS=Arabidopsis thaliana GN=COR413PM1 PE=2 SV=1//4.03e-87
LNC_003835	XLOC_076021	chrC06:5333589-5345846	0.518643	2.91143	-2.48892	0.00855	0.0324952	lncRNA	co_expression	BnaA10g22470D	-//-
LNC_003835	XLOC_076021	chrC06:5333589-5345846	0.518643	2.91143	-2.48892	0.00855	0.0324952	lncRNA	co_expression	BnaC03g65160D	sp|Q8GYA4|CRK10_ARATH Cysteine-rich receptor-like protein kinase 10 OS=Arabidopsis thaliana GN=CRK10 PE=1 SV=3//3.37763e-175
LNC_003835	XLOC_076021	chrC06:5333589-5345846	0.518643	2.91143	-2.48892	0.00855	0.0324952	lncRNA	co_expression	BnaA01g12090D	-//-
LNC_003835	XLOC_076021	chrC06:5333589-5345846	0.518643	2.91143	-2.48892	0.00855	0.0324952	lncRNA	co_expression	BnaC01g05320D	-//-
LNC_003835	XLOC_076021	chrC06:5333589-5345846	0.518643	2.91143	-2.48892	0.00855	0.0324952	lncRNA	co_expression	BnaA09g29630D	sp|Q94K98|Y1720_ARATH UPF0392 protein At1g27200 OS=Arabidopsis thaliana GN=At1g27200 PE=2 SV=2//0
LNC_003835	XLOC_076021	chrC06:5333589-5345846	0.518643	2.91143	-2.48892	0.00855	0.0324952	lncRNA	co_expression	BnaC05g46390D	sp|Q8VZT3|EDL12_ARATH Sugar transporter ERD6-like 12 OS=Arabidopsis thaliana GN=SUGTL5 PE=2 SV=1//0
LNC_003835	XLOC_076021	chrC06:5333589-5345846	0.518643	2.91143	-2.48892	0.00855	0.0324952	lncRNA	co_expression	BnaC08g31090D	sp|O64638|C76C3_ARATH Cytochrome P450 76C3 OS=Arabidopsis thaliana GN=CYP76C3 PE=2 SV=2//3.76085e-176
LNC_003835	XLOC_076021	chrC06:5333589-5345846	0.518643	2.91143	-2.48892	0.00855	0.0324952	lncRNA	co_expression	BnaCnng03350D	-//-
LNC_003835	XLOC_076021	chrC06:5333589-5345846	0.518643	2.91143	-2.48892	0.00855	0.0324952	lncRNA	co_expression	BnaC06g10580D	sp|Q9SYH4|NFYA5_ARATH Nuclear transcription factor Y subunit A-5 OS=Arabidopsis thaliana GN=NFYA5 PE=2 SV=1//6.44285e-88
LNC_003835	XLOC_076021	chrC06:5333589-5345846	0.518643	2.91143	-2.48892	0.00855	0.0324952	lncRNA	co_expression	BnaA01g25190D	sp|Q94AR6|DOF31_ARATH Dof zinc finger protein DOF3.1 OS=Arabidopsis thaliana GN=DOF3.1 PE=2 SV=2//1.79464e-62
LNC_003835	XLOC_076021	chrC06:5333589-5345846	0.518643	2.91143	-2.48892	0.00855	0.0324952	lncRNA	co_expression	BnaA02g11740D	-//-
LNC_003835	XLOC_076021	chrC06:5333589-5345846	0.518643	2.91143	-2.48892	0.00855	0.0324952	lncRNA	co_expression	BnaA05g01190D	sp|P46897|ATHB7_ARATH Homeobox-leucine zipper protein ATHB-7 OS=Arabidopsis thaliana GN=ATHB-7 PE=2 SV=2//7.47028e-116
LNC_003835	XLOC_076021	chrC06:5333589-5345846	0.518643	2.91143	-2.48892	0.00855	0.0324952	lncRNA	co_expression	BnaA01g29290D	sp|Q93XX4|C2D61_ARATH C2 domain-containing protein At1g53590 OS=Arabidopsis thaliana GN=NTMC2T6.1 PE=1 SV=2//0
LNC_003835	XLOC_076021	chrC06:5333589-5345846	0.518643	2.91143	-2.48892	0.00855	0.0324952	lncRNA	co_expression	BnaA02g22350D	sp|Q1PDN3|HFA6A_ARATH Heat stress transcription factor A-6a OS=Arabidopsis thaliana GN=HSFA6A PE=2 SV=1//2.34448e-129
LNC_003835	XLOC_076021	chrC06:5333589-5345846	0.518643	2.91143	-2.48892	0.00855	0.0324952	lncRNA	co_expression	BnaCnng44320D	sp|Q01417|PM1_SOYBN 18 kDa seed maturation protein OS=Glycine max GN=GMPM1 PE=2 SV=1//3.19792e-33
LNC_003835	XLOC_076021	chrC06:5333589-5345846	0.518643	2.91143	-2.48892	0.00855	0.0324952	lncRNA	co_expression	BnaC05g09490D	-//-
LNC_003835	XLOC_076021	chrC06:5333589-5345846	0.518643	2.91143	-2.48892	0.00855	0.0324952	lncRNA	co_expression	BnaA03g15120D	sp|O48837|LRKS2_ARATH Receptor like protein kinase S.2 OS=Arabidopsis thaliana GN=LECRKS2 PE=2 SV=2//0
LNC_003835	XLOC_076021	chrC06:5333589-5345846	0.518643	2.91143	-2.48892	0.00855	0.0324952	lncRNA	co_expression	BnaA08g07700D	-//-
LNC_003835	XLOC_076021	chrC06:5333589-5345846	0.518643	2.91143	-2.48892	0.00855	0.0324952	lncRNA	co_expression	BnaA04g29550D	sp|O82245|TSPO_ARATH Translocator protein homolog OS=Arabidopsis thaliana GN=TSPO PE=1 SV=1//3.26772e-109
LNC_003835	XLOC_076021	chrC06:5333589-5345846	0.518643	2.91143	-2.48892	0.00855	0.0324952	lncRNA	co_expression	BnaA04g26500D	sp|O80832|YU87_ARATH UPF0187 protein At2g45870, chloroplastic OS=Arabidopsis thaliana GN=At2g45870 PE=2 SV=1//0
LNC_003835	XLOC_076021	chrC06:5333589-5345846	0.518643	2.91143	-2.48892	0.00855	0.0324952	lncRNA	co_expression	BnaC04g44490D	sp|O82281|BRXL1_ARATH Protein Brevis radix-like 1 OS=Arabidopsis thaliana GN=BRXL1 PE=2 SV=2//1.11141e-172
LNC_003835	XLOC_076021	chrC06:5333589-5345846	0.518643	2.91143	-2.48892	0.00855	0.0324952	lncRNA	co_expression	BnaA08g02680D	sp|P90648|MHCKB_DICDI Myosin heavy chain kinase B OS=Dictyostelium discoideum GN=mhkB PE=2 SV=1//2.87235e-12
LNC_003835	XLOC_076021	chrC06:5333589-5345846	0.518643	2.91143	-2.48892	0.00855	0.0324952	lncRNA	co_expression	BnaC05g28340D	sp|Q9MAQ3|UBP11_ARATH Putative ubiquitin carboxyl-terminal hydrolase 11 OS=Arabidopsis thaliana GN=UBP11 PE=3 SV=2//0
LNC_003835	XLOC_076021	chrC06:5333589-5345846	0.518643	2.91143	-2.48892	0.00855	0.0324952	lncRNA	co_expression	BnaA01g28970D	sp|O80340|ERF78_ARATH Ethylene-responsive transcription factor 4 OS=Arabidopsis thaliana GN=ERF4 PE=1 SV=1//3.20093e-61
LNC_003835	XLOC_076021	chrC06:5333589-5345846	0.518643	2.91143	-2.48892	0.00855	0.0324952	lncRNA	co_expression	BnaA04g03540D	sp|Q9M2S9|EXP16_ARATH Expansin-A16 OS=Arabidopsis thaliana GN=EXPA16 PE=2 SV=1//7.72508e-153
LNC_003835	XLOC_076021	chrC06:5333589-5345846	0.518643	2.91143	-2.48892	0.00855	0.0324952	lncRNA	co_expression	BnaC04g50970D	sp|P46897|ATHB7_ARATH Homeobox-leucine zipper protein ATHB-7 OS=Arabidopsis thaliana GN=ATHB-7 PE=2 SV=2//3.72519e-107
LNC_003835	XLOC_076021	chrC06:5333589-5345846	0.518643	2.91143	-2.48892	0.00855	0.0324952	lncRNA	co_expression	BnaC05g19420D	sp|Q94K98|Y1720_ARATH UPF0392 protein At1g27200 OS=Arabidopsis thaliana GN=At1g27200 PE=2 SV=2//0
LNC_003835	XLOC_076021	chrC06:5333589-5345846	0.518643	2.91143	-2.48892	0.00855	0.0324952	lncRNA	co_expression	BnaA08g15530D	sp|Q9FV50|MAP1D_ARATH Methionine aminopeptidase 1D, chloroplastic/mitochondrial OS=Arabidopsis thaliana GN=MAP1D PE=2 SV=1//6.43488e-121
LNC_003835	XLOC_076021	chrC06:5333589-5345846	0.518643	2.91143	-2.48892	0.00855	0.0324952	lncRNA	co_expression	BnaC01g10160D	sp|O23596|GLPT4_ARATH Putative glycerol-3-phosphate transporter 4 OS=Arabidopsis thaliana GN=At4g17550 PE=3 SV=2//0
LNC_003835	XLOC_076021	chrC06:5333589-5345846	0.518643	2.91143	-2.48892	0.00855	0.0324952	lncRNA	co_expression	BnaA02g03750D	sp|Q9FKP1|CCX1_ARATH Cation/calcium exchanger 1 OS=Arabidopsis thaliana GN=CCX1 PE=2 SV=1//0
LNC_003835	XLOC_076021	chrC06:5333589-5345846	0.518643	2.91143	-2.48892	0.00855	0.0324952	lncRNA	co_expression	BnaC01g03810D	sp|P24068|OCS1_MAIZE Ocs element-binding factor 1 OS=Zea mays GN=OBF1 PE=2 SV=2//2.80495e-18
LNC_003835	XLOC_076021	chrC06:5333589-5345846	0.518643	2.91143	-2.48892	0.00855	0.0324952	lncRNA	co_expression	BnaC01g11720D	-//-
LNC_003835	XLOC_076021	chrC06:5333589-5345846	0.518643	2.91143	-2.48892	0.00855	0.0324952	lncRNA	co_expression	BnaA03g53420D	sp|Q8K400|STXB5_MOUSE Syntaxin-binding protein 5 OS=Mus musculus GN=Stxbp5 PE=1 SV=3//5.24723e-14
LNC_003835	XLOC_076021	chrC06:5333589-5345846	0.518643	2.91143	-2.48892	0.00855	0.0324952	lncRNA	co_expression	BnaA09g12110D	sp|Q9ASS7|CAAT2_ARATH Cationic amino acid transporter 2, vacuolar OS=Arabidopsis thaliana GN=CAT2 PE=2 SV=1//0
LNC_003835	XLOC_076021	chrC06:5333589-5345846	0.518643	2.91143	-2.48892	0.00855	0.0324952	lncRNA	co_expression	BnaA01g16530D	sp|Q9T076|ENL2_ARATH Early nodulin-like protein 2 OS=Arabidopsis thaliana GN=At4g27520 PE=1 SV=1//4.04597e-58
LNC_003835	XLOC_076021	chrC06:5333589-5345846	0.518643	2.91143	-2.48892	0.00855	0.0324952	lncRNA	co_expression	BnaA03g39430D	sp|Q07282|TCR5_ECOLX Tetracycline resistance protein, class E OS=Escherichia coli GN=tetA PE=3 SV=1//3.58012e-09
LNC_003835	XLOC_076021	chrC06:5333589-5345846	0.518643	2.91143	-2.48892	0.00855	0.0324952	lncRNA	co_expression	BnaA04g23730D	sp|P47082|AVT1_YEAST Vacuolar amino acid transporter 1 OS=Saccharomyces cerevisiae (strain ATCC 204508 / S288c) GN=AVT1 PE=1 SV=1//1.99751e-31
LNC_003835	XLOC_076021	chrC06:5333589-5345846	0.518643	2.91143	-2.48892	0.00855	0.0324952	lncRNA	co_expression	BnaA01g13140D	sp|Q9SYC9|VAP14_ARATH Vesicle-associated protein 1-4 OS=Arabidopsis thaliana GN=PVA14 PE=2 SV=1//1.57847e-14
LNC_003835	XLOC_076021	chrC06:5333589-5345846	0.518643	2.91143	-2.48892	0.00855	0.0324952	lncRNA	co_expression	BnaC06g06350D	sp|Q9LPG3|MSL4_ARATH Mechanosensitive ion channel protein 4 OS=Arabidopsis thaliana GN=MSL4 PE=3 SV=1//0
LNC_005302	XLOC_100353	chrCnn_random:66472901-66473684	0	2.8726	#NAME?	5e-05	0.000411163	lncRNA	co_expression	BnaC07g29380D	sp|Q8GWI2|FBL69_ARATH F-box/LRR-repeat protein At3g60040 OS=Arabidopsis thaliana GN=At3g60040 PE=2 SV=1//5.0602e-15
LNC_001324	XLOC_030800	chrA08:5973630-5975024	4.21525	13.5089	-1.68023	5e-05	0.000411163	lncRNA	co_expression	BnaA09g01250D	sp|Q0V7S6|FK125_ARATH F-box/kelch-repeat protein OR23 OS=Arabidopsis thaliana GN=OR23 PE=2 SV=1//0
LNC_001324	XLOC_030800	chrA08:5973630-5975024	4.21525	13.5089	-1.68023	5e-05	0.000411163	lncRNA	co_expression	BnaA01g16660D	sp|Q9STP8|ACBP2_ARATH Acyl-CoA-binding domain-containing protein 2 OS=Arabidopsis thaliana GN=ACBP2 PE=1 SV=1//0
LNC_002172	XLOC_046342	chrC01:486525-488791	0.231413	1.42817	-2.62563	0.0006	0.00366291	lncRNA	co_expression	BnaA05g20530D	sp|Q9LH39|PHSD_ARATH Probable polyamine transporter At3g19553 OS=Arabidopsis thaliana GN=At3g19553 PE=3 SV=1//0
LNC_002172	XLOC_046342	chrC01:486525-488791	0.231413	1.42817	-2.62563	0.0006	0.00366291	lncRNA	co_expression	BnaA09g36850D	-//-
LNC_002172	XLOC_046342	chrC01:486525-488791	0.231413	1.42817	-2.62563	0.0006	0.00366291	lncRNA	co_expression	BnaC04g02270D	-//-
LNC_002172	XLOC_046342	chrC01:486525-488791	0.231413	1.42817	-2.62563	0.0006	0.00366291	lncRNA	co_expression	BnaA03g35650D	sp|Q9LJX4|PUM5_ARATH Pumilio homolog 5 OS=Arabidopsis thaliana GN=APUM5 PE=1 SV=2//0
LNC_002172	XLOC_046342	chrC01:486525-488791	0.231413	1.42817	-2.62563	0.0006	0.00366291	lncRNA	co_expression	BnaC01g04620D	sp|Q0WKV8|ULP2A_ARATH Probable ubiquitin-like-specific protease 2A OS=Arabidopsis thaliana GN=ULP2A PE=2 SV=2//0
LNC_002172	XLOC_046342	chrC01:486525-488791	0.231413	1.42817	-2.62563	0.0006	0.00366291	lncRNA	co_expression	BnaA05g01190D	sp|P46897|ATHB7_ARATH Homeobox-leucine zipper protein ATHB-7 OS=Arabidopsis thaliana GN=ATHB-7 PE=2 SV=2//7.47028e-116
LNC_002172	XLOC_046342	chrC01:486525-488791	0.231413	1.42817	-2.62563	0.0006	0.00366291	lncRNA	co_expression	BnaC03g64160D	sp|Q8GWP0|MYB39_ARATH Transcription factor MYB39 OS=Arabidopsis thaliana GN=MYB39 PE=2 SV=1//2.59086e-66
LNC_002172	XLOC_046342	chrC01:486525-488791	0.231413	1.42817	-2.62563	0.0006	0.00366291	lncRNA	co_expression	BnaC01g17770D	sp|Q9SW00|ORP4B_ARATH Oxysterol-binding protein-related protein 4B OS=Arabidopsis thaliana GN=ORP4B PE=2 SV=2//0
LNC_002172	XLOC_046342	chrC01:486525-488791	0.231413	1.42817	-2.62563	0.0006	0.00366291	lncRNA	co_expression	BnaC01g20440D	sp|Q9STP8|ACBP2_ARATH Acyl-CoA-binding domain-containing protein 2 OS=Arabidopsis thaliana GN=ACBP2 PE=1 SV=1//0
LNC_002172	XLOC_046342	chrC01:486525-488791	0.231413	1.42817	-2.62563	0.0006	0.00366291	lncRNA	co_expression	BnaA07g16450D	-//-
LNC_002172	XLOC_046342	chrC01:486525-488791	0.231413	1.42817	-2.62563	0.0006	0.00366291	lncRNA	co_expression	BnaA05g18810D	sp|Q9LJX4|PUM5_ARATH Pumilio homolog 5 OS=Arabidopsis thaliana GN=APUM5 PE=1 SV=2//8.56863e-168
LNC_002172	XLOC_046342	chrC01:486525-488791	0.231413	1.42817	-2.62563	0.0006	0.00366291	lncRNA	co_expression	BnaC01g21650D	sp|O23487|BH003_ARATH Transcription factor bHLH3 OS=Arabidopsis thaliana GN=BHLH3 PE=2 SV=1//0
LNC_002172	XLOC_046342	chrC01:486525-488791	0.231413	1.42817	-2.62563	0.0006	0.00366291	lncRNA	co_expression	BnaC05g00420D	sp|Q0WMJ8|SIPL4_ARATH Signal peptide peptidase-like 4 OS=Arabidopsis thaliana GN=SPPL4 PE=2 SV=1//0
LNC_002172	XLOC_046342	chrC01:486525-488791	0.231413	1.42817	-2.62563	0.0006	0.00366291	lncRNA	co_expression	BnaA03g36180D	sp|Q94AR6|DOF31_ARATH Dof zinc finger protein DOF3.1 OS=Arabidopsis thaliana GN=DOF3.1 PE=2 SV=2//7.45424e-71
LNC_002172	XLOC_046342	chrC01:486525-488791	0.231413	1.42817	-2.62563	0.0006	0.00366291	lncRNA	co_expression	BnaC03g45990D	sp|Q9XIM7|CRPM1_ARATH Cold-regulated 413 plasma membrane protein 1 OS=Arabidopsis thaliana GN=COR413PM1 PE=2 SV=1//7.6819e-103
LNC_002172	XLOC_046342	chrC01:486525-488791	0.231413	1.42817	-2.62563	0.0006	0.00366291	lncRNA	co_expression	BnaC09g54710D	sp|P0C8Q9|Y5902_ARATH Uncharacterized protein At5g19025 OS=Arabidopsis thaliana GN=At5g19025 PE=2 SV=3//5.11237e-17
LNC_005164	XLOC_098397	chrCnn_random:29140883-29141363	0	1.25592	#NAME?	5e-05	0.000411163	lncRNA	co_expression	BnaA05g00110D	sp|O82265|SCC3_ARATH Sister-chromatid cohesion protein 3 OS=Arabidopsis thaliana GN=SCC3 PE=1 SV=2//0
LNC_005164	XLOC_098397	chrCnn_random:29140883-29141363	0	1.25592	#NAME?	5e-05	0.000411163	lncRNA	co_expression	BnaAnng09900D	-//-
LNC_005164	XLOC_098397	chrCnn_random:29140883-29141363	0	1.25592	#NAME?	5e-05	0.000411163	lncRNA	co_expression	BnaC07g50450D	-//-
LNC_005164	XLOC_098397	chrCnn_random:29140883-29141363	0	1.25592	#NAME?	5e-05	0.000411163	lncRNA	co_expression	BnaC09g09800D	sp|O65788|C71B2_ARATH Cytochrome P450 71B2 OS=Arabidopsis thaliana GN=CYP71B2 PE=2 SV=2//3.45512e-124
LNC_005164	XLOC_098397	chrCnn_random:29140883-29141363	0	1.25592	#NAME?	5e-05	0.000411163	lncRNA	co_expression	BnaA01g15710D	sp|Q9SUA4|OPT5_ARATH Oligopeptide transporter 5 OS=Arabidopsis thaliana GN=OPT5 PE=2 SV=1//0
LNC_005164	XLOC_098397	chrCnn_random:29140883-29141363	0	1.25592	#NAME?	5e-05	0.000411163	lncRNA	co_expression	BnaA01g01840D	-//-
LNC_005164	XLOC_098397	chrCnn_random:29140883-29141363	0	1.25592	#NAME?	5e-05	0.000411163	lncRNA	co_expression	BnaA03g59920D	sp|Q8VYL3|APA2_ARATH Aspartic proteinase A2 OS=Arabidopsis thaliana GN=APA2 PE=2 SV=1//0
LNC_005164	XLOC_098397	chrCnn_random:29140883-29141363	0	1.25592	#NAME?	5e-05	0.000411163	lncRNA	co_expression	BnaC01g02970D	-//-
LNC_005164	XLOC_098397	chrCnn_random:29140883-29141363	0	1.25592	#NAME?	5e-05	0.000411163	lncRNA	co_expression	BnaC04g05500D	sp|Q9FDW1|MYB44_ARATH Transcription factor MYB44 OS=Arabidopsis thaliana GN=MYB44 PE=2 SV=1//2.92295e-42
LNC_005164	XLOC_098397	chrCnn_random:29140883-29141363	0	1.25592	#NAME?	5e-05	0.000411163	lncRNA	co_expression	BnaA02g22350D	sp|Q1PDN3|HFA6A_ARATH Heat stress transcription factor A-6a OS=Arabidopsis thaliana GN=HSFA6A PE=2 SV=1//2.34448e-129
LNC_005164	XLOC_098397	chrCnn_random:29140883-29141363	0	1.25592	#NAME?	5e-05	0.000411163	lncRNA	co_expression	BnaA05g07510D	sp|Q9SJL7|RAX2_ARATH Transcription factor RAX2 OS=Arabidopsis thaliana GN=RAX2 PE=1 SV=1//1.65667e-122
LNC_005164	XLOC_098397	chrCnn_random:29140883-29141363	0	1.25592	#NAME?	5e-05	0.000411163	lncRNA	co_expression	BnaA09g12650D	sp|Q43609|COMT1_PRUDU Caffeic acid 3-O-methyltransferase OS=Prunus dulcis GN=COMT1 PE=2 SV=1//3.00213e-120
LNC_005164	XLOC_098397	chrCnn_random:29140883-29141363	0	1.25592	#NAME?	5e-05	0.000411163	lncRNA	co_expression	BnaA03g38160D	sp|Q9SW11|PUB35_ARATH U-box domain-containing protein 35 OS=Arabidopsis thaliana GN=PUB35 PE=1 SV=2//1.19568e-106
LNC_005164	XLOC_098397	chrCnn_random:29140883-29141363	0	1.25592	#NAME?	5e-05	0.000411163	lncRNA	co_expression	BnaC04g25430D	sp|Q9M2S9|EXP16_ARATH Expansin-A16 OS=Arabidopsis thaliana GN=EXPA16 PE=2 SV=1//7.29371e-154
LNC_005164	XLOC_098397	chrCnn_random:29140883-29141363	0	1.25592	#NAME?	5e-05	0.000411163	lncRNA	co_expression	BnaA01g12580D	sp|Q9ZP16|CRK11_ARATH Cysteine-rich receptor-like protein kinase 11 OS=Arabidopsis thaliana GN=CRK11 PE=2 SV=2//0
LNC_005164	XLOC_098397	chrCnn_random:29140883-29141363	0	1.25592	#NAME?	5e-05	0.000411163	lncRNA	co_expression	BnaA08g09740D	sp|Q8GWP0|MYB39_ARATH Transcription factor MYB39 OS=Arabidopsis thaliana GN=MYB39 PE=2 SV=1//8.03432e-67
LNC_005164	XLOC_098397	chrCnn_random:29140883-29141363	0	1.25592	#NAME?	5e-05	0.000411163	lncRNA	co_expression	BnaA05g00090D	-//-
LNC_005164	XLOC_098397	chrCnn_random:29140883-29141363	0	1.25592	#NAME?	5e-05	0.000411163	lncRNA	co_expression	BnaC03g25340D	sp|Q9SY69|PPR29_ARATH Pentatricopeptide repeat-containing protein At1g10270 OS=Arabidopsis thaliana GN=GRP23 PE=1 SV=1//1.06461e-75
LNC_005164	XLOC_098397	chrCnn_random:29140883-29141363	0	1.25592	#NAME?	5e-05	0.000411163	lncRNA	co_expression	BnaC04g44060D	-//-
LNC_005164	XLOC_098397	chrCnn_random:29140883-29141363	0	1.25592	#NAME?	5e-05	0.000411163	lncRNA	co_expression	BnaAnng32980D	sp|Q9LRT1|Y3804_ARATH Probably inactive leucine-rich repeat receptor-like protein kinase At3g28040 OS=Arabidopsis thaliana GN=At3g28040 PE=2 SV=1//4.79333e-57
LNC_005164	XLOC_098397	chrCnn_random:29140883-29141363	0	1.25592	#NAME?	5e-05	0.000411163	lncRNA	co_expression	BnaA06g23000D	sp|Q9FN02|PPP7_ARATH Serine/threonine-protein phosphatase 7 OS=Arabidopsis thaliana GN=PP7 PE=1 SV=1//1.13439e-60
LNC_005164	XLOC_098397	chrCnn_random:29140883-29141363	0	1.25592	#NAME?	5e-05	0.000411163	lncRNA	co_expression	BnaCnng49630D	sp|O65788|C71B2_ARATH Cytochrome P450 71B2 OS=Arabidopsis thaliana GN=CYP71B2 PE=2 SV=2//0
LNC_005164	XLOC_098397	chrCnn_random:29140883-29141363	0	1.25592	#NAME?	5e-05	0.000411163	lncRNA	co_expression	BnaA03g35310D	sp|Q9SSW2|AZF2_ARATH Zinc finger protein AZF2 OS=Arabidopsis thaliana GN=AZF2 PE=2 SV=1//2.80646e-91
LNC_005164	XLOC_098397	chrCnn_random:29140883-29141363	0	1.25592	#NAME?	5e-05	0.000411163	lncRNA	co_expression	BnaC04g36740D	-//-
LNC_005164	XLOC_098397	chrCnn_random:29140883-29141363	0	1.25592	#NAME?	5e-05	0.000411163	lncRNA	co_expression	BnaC07g13770D	-//-
LNC_005164	XLOC_098397	chrCnn_random:29140883-29141363	0	1.25592	#NAME?	5e-05	0.000411163	lncRNA	co_expression	BnaA04g03540D	sp|Q9M2S9|EXP16_ARATH Expansin-A16 OS=Arabidopsis thaliana GN=EXPA16 PE=2 SV=1//7.72508e-153
LNC_005164	XLOC_098397	chrCnn_random:29140883-29141363	0	1.25592	#NAME?	5e-05	0.000411163	lncRNA	co_expression	BnaAnng23050D	sp|P24806|XTH24_ARATH Xyloglucan endotransglucosylase/hydrolase protein 24 OS=Arabidopsis thaliana GN=XTH24 PE=1 SV=2//1.84036e-164
LNC_005164	XLOC_098397	chrCnn_random:29140883-29141363	0	1.25592	#NAME?	5e-05	0.000411163	lncRNA	co_expression	BnaA06g08240D	sp|Q6PDK2|KMT2D_MOUSE Histone-lysine N-methyltransferase 2D OS=Mus musculus GN=Kmt2d PE=1 SV=2//1.03801e-06
LNC_005164	XLOC_098397	chrCnn_random:29140883-29141363	0	1.25592	#NAME?	5e-05	0.000411163	lncRNA	co_expression	BnaC01g22920D	-//-
LNC_005164	XLOC_098397	chrCnn_random:29140883-29141363	0	1.25592	#NAME?	5e-05	0.000411163	lncRNA	co_expression	BnaC03g29010D	sp|Q05963|FL3H_CALCH Naringenin,2-oxoglutarate 3-dioxygenase OS=Callistephus chinensis GN=FHT PE=2 SV=1//1.31013e-68
LNC_005164	XLOC_098397	chrCnn_random:29140883-29141363	0	1.25592	#NAME?	5e-05	0.000411163	lncRNA	co_expression	BnaC05g38930D	sp|Q9Z2W1|STK25_MOUSE Serine/threonine-protein kinase 25 OS=Mus musculus GN=Stk25 PE=2 SV=2//1.16264e-12
LNC_005164	XLOC_098397	chrCnn_random:29140883-29141363	0	1.25592	#NAME?	5e-05	0.000411163	lncRNA	co_expression	BnaC04g19410D	sp|Q8VYL3|APA2_ARATH Aspartic proteinase A2 OS=Arabidopsis thaliana GN=APA2 PE=2 SV=1//0
LNC_005164	XLOC_098397	chrCnn_random:29140883-29141363	0	1.25592	#NAME?	5e-05	0.000411163	lncRNA	co_expression	BnaC08g08790D	-//-
LNC_005164	XLOC_098397	chrCnn_random:29140883-29141363	0	1.25592	#NAME?	5e-05	0.000411163	lncRNA	co_expression	BnaC01g02980D	-//-
LNC_005164	XLOC_098397	chrCnn_random:29140883-29141363	0	1.25592	#NAME?	5e-05	0.000411163	lncRNA	co_expression	BnaC03g65160D	sp|Q8GYA4|CRK10_ARATH Cysteine-rich receptor-like protein kinase 10 OS=Arabidopsis thaliana GN=CRK10 PE=1 SV=3//3.37763e-175
LNC_005164	XLOC_098397	chrCnn_random:29140883-29141363	0	1.25592	#NAME?	5e-05	0.000411163	lncRNA	co_expression	BnaA08g04020D	-//-
LNC_005164	XLOC_098397	chrCnn_random:29140883-29141363	0	1.25592	#NAME?	5e-05	0.000411163	lncRNA	co_expression	BnaA01g28790D	sp|Q9EPI0|XYLT2_RAT Xylosyltransferase 2 OS=Rattus norvegicus GN=Xylt2 PE=2 SV=1//3.40553e-21
LNC_005164	XLOC_098397	chrCnn_random:29140883-29141363	0	1.25592	#NAME?	5e-05	0.000411163	lncRNA	co_expression	BnaC07g39290D	sp|Q9SW17|RBOHG_ARATH Putative respiratory burst oxidase homolog protein G OS=Arabidopsis thaliana GN=RBOHG PE=2 SV=2//0
LNC_005164	XLOC_098397	chrCnn_random:29140883-29141363	0	1.25592	#NAME?	5e-05	0.000411163	lncRNA	co_expression	BnaA10g02150D	sp|Q9ZWA1|C3H2_ARATH Zinc finger CCCH domain-containing protein 2 OS=Arabidopsis thaliana GN=At1g03790 PE=2 SV=1//6.61179e-154
LNC_005164	XLOC_098397	chrCnn_random:29140883-29141363	0	1.25592	#NAME?	5e-05	0.000411163	lncRNA	co_expression	BnaA09g03330D	sp|Q9FGX2|BZIP1_ARATH Basic leucine zipper 1 OS=Arabidopsis thaliana GN=BZIP1 PE=1 SV=1//1.79551e-72
LNC_001880	XLOC_042236	chrAnn_random:18693812-18694949	14.9908	6.69363	1.16322	5e-05	0.000411163	lncRNA	co_expression	BnaC03g40480D	sp|Q9LF10|CRS1_ARATH Chloroplastic group IIA intron splicing facilitator CRS1, chloroplastic OS=Arabidopsis thaliana GN=At5g16180 PE=3 SV=2//4.96632e-132
LNC_003617	XLOC_071711	chrC05:23489481-23490524	0.25055	3.07985	-3.61969	0.00065	0.00392007	lncRNA	co_expression	BnaC03g28640D	-//-
LNC_003617	XLOC_071711	chrC05:23489481-23490524	0.25055	3.07985	-3.61969	0.00065	0.00392007	lncRNA	co_expression	BnaA04g10620D	-//-
LNC_003617	XLOC_071711	chrC05:23489481-23490524	0.25055	3.07985	-3.61969	0.00065	0.00392007	lncRNA	co_expression	BnaC06g25430D	sp|Q9LQ98|AFP1_ARATH Ninja-family protein AFP1 OS=Arabidopsis thaliana GN=AFP1 PE=1 SV=1//6.34418e-146
LNC_003617	XLOC_071711	chrC05:23489481-23490524	0.25055	3.07985	-3.61969	0.00065	0.00392007	lncRNA	co_expression	BnaC09g45580D	sp|Q9LEU7|CIPK5_ARATH CBL-interacting serine/threonine-protein kinase 5 OS=Arabidopsis thaliana GN=CIPK5 PE=2 SV=1//0
LNC_003617	XLOC_071711	chrC05:23489481-23490524	0.25055	3.07985	-3.61969	0.00065	0.00392007	lncRNA	co_expression	BnaC09g02080D	sp|Q94F39|AFP3_ARATH Ninja-family protein AFP3 OS=Arabidopsis thaliana GN=AFP3 PE=1 SV=1//2.10386e-89
LNC_003617	XLOC_071711	chrC05:23489481-23490524	0.25055	3.07985	-3.61969	0.00065	0.00392007	lncRNA	co_expression	BnaC06g04380D	sp|Q9C690|BH122_ARATH Transcription factor bHLH122 OS=Arabidopsis thaliana GN=BHLH122 PE=1 SV=1//0
LNC_003617	XLOC_071711	chrC05:23489481-23490524	0.25055	3.07985	-3.61969	0.00065	0.00392007	lncRNA	co_expression	BnaCnng29910D	sp|Q8L7Y8|KN12B_ARATH Kinesin-like protein KIN12B OS=Arabidopsis thaliana GN=KIN12B PE=1 SV=1//0
LNC_003617	XLOC_071711	chrC05:23489481-23490524	0.25055	3.07985	-3.61969	0.00065	0.00392007	lncRNA	co_expression	BnaA07g24330D	sp|Q9LQ98|AFP1_ARATH Ninja-family protein AFP1 OS=Arabidopsis thaliana GN=AFP1 PE=1 SV=1//5.94767e-128
LNC_003617	XLOC_071711	chrC05:23489481-23490524	0.25055	3.07985	-3.61969	0.00065	0.00392007	lncRNA	co_expression	BnaC08g27240D	-//-
LNC_003617	XLOC_071711	chrC05:23489481-23490524	0.25055	3.07985	-3.61969	0.00065	0.00392007	lncRNA	co_expression	BnaA04g14370D	-//-
LNC_003617	XLOC_071711	chrC05:23489481-23490524	0.25055	3.07985	-3.61969	0.00065	0.00392007	lncRNA	co_expression	BnaC06g22060D	sp|Q94CH8|EXL1_ARATH GDSL esterase/lipase EXL1 OS=Arabidopsis thaliana GN=EXL1 PE=2 SV=1//0
LNC_003617	XLOC_071711	chrC05:23489481-23490524	0.25055	3.07985	-3.61969	0.00065	0.00392007	lncRNA	co_expression	BnaA03g40930D	sp|Q9S7G2|GATL2_ARATH Probable galacturonosyltransferase-like 2 OS=Arabidopsis thaliana GN=GATL2 PE=2 SV=1//0
LNC_003617	XLOC_071711	chrC05:23489481-23490524	0.25055	3.07985	-3.61969	0.00065	0.00392007	lncRNA	co_expression	BnaC01g20580D	sp|Q9SUD5|WTR36_ARATH WAT1-related protein At4g28040 OS=Arabidopsis thaliana GN=At4g28040 PE=2 SV=1//0
LNC_003617	XLOC_071711	chrC05:23489481-23490524	0.25055	3.07985	-3.61969	0.00065	0.00392007	lncRNA	co_expression	BnaC07g24110D	-//-
LNC_003617	XLOC_071711	chrC05:23489481-23490524	0.25055	3.07985	-3.61969	0.00065	0.00392007	lncRNA	co_expression	BnaC06g06950D	sp|Q9SYH4|NFYA5_ARATH Nuclear transcription factor Y subunit A-5 OS=Arabidopsis thaliana GN=NFYA5 PE=2 SV=1//1.4427e-108
LNC_003617	XLOC_071711	chrC05:23489481-23490524	0.25055	3.07985	-3.61969	0.00065	0.00392007	lncRNA	co_expression	BnaC03g60130D	sp|P34024|PLC_LISMO 1-phosphatidylinositol phosphodiesterase OS=Listeria monocytogenes serovar 1/2a (strain ATCC BAA-679 / EGD-e) GN=plcA PE=1 SV=1//7.82618e-13
LNC_003617	XLOC_071711	chrC05:23489481-23490524	0.25055	3.07985	-3.61969	0.00065	0.00392007	lncRNA	co_expression	BnaCnng56610D	sp|P47082|AVT1_YEAST Vacuolar amino acid transporter 1 OS=Saccharomyces cerevisiae (strain ATCC 204508 / S288c) GN=AVT1 PE=1 SV=1//5.32421e-30
LNC_003617	XLOC_071711	chrC05:23489481-23490524	0.25055	3.07985	-3.61969	0.00065	0.00392007	lncRNA	co_expression	BnaC07g24800D	sp|Q9LK90|ALA8_ARATH Probable phospholipid-transporting ATPase 8 OS=Arabidopsis thaliana GN=ALA8 PE=3 SV=1//0
LNC_003617	XLOC_071711	chrC05:23489481-23490524	0.25055	3.07985	-3.61969	0.00065	0.00392007	lncRNA	co_expression	BnaC03g71480D	sp|Q9FY94|SWT15_ARATH Bidirectional sugar transporter SWEET15 OS=Arabidopsis thaliana GN=SWEET15 PE=2 SV=1//3.28327e-168
LNC_003613	XLOC_071682	chrC05:22294501-22295864	0.655987	4.38673	-2.74141	5e-05	0.000411163	lncRNA	co_expression	BnaA06g02490D	sp|Q9C690|BH122_ARATH Transcription factor bHLH122 OS=Arabidopsis thaliana GN=BHLH122 PE=1 SV=1//0
LNC_003613	XLOC_071682	chrC05:22294501-22295864	0.655987	4.38673	-2.74141	5e-05	0.000411163	lncRNA	co_expression	BnaC01g07450D	sp|O65554|CIPK6_ARATH CBL-interacting serine/threonine-protein kinase 6 OS=Arabidopsis thaliana GN=CIPK6 PE=1 SV=1//0
LNC_003613	XLOC_071682	chrC05:22294501-22295864	0.655987	4.38673	-2.74141	5e-05	0.000411163	lncRNA	co_expression	BnaC09g02080D	sp|Q94F39|AFP3_ARATH Ninja-family protein AFP3 OS=Arabidopsis thaliana GN=AFP3 PE=1 SV=1//2.10386e-89
LNC_003613	XLOC_071682	chrC05:22294501-22295864	0.655987	4.38673	-2.74141	5e-05	0.000411163	lncRNA	co_expression	BnaC05g22410D	sp|F4I1G5|CRIM2_ARATH Cold-regulated 413 inner membrane protein 2, chloroplastic OS=Arabidopsis thaliana GN=COR413IM2 PE=1 SV=1//7.12317e-118
LNC_003613	XLOC_071682	chrC05:22294501-22295864	0.655987	4.38673	-2.74141	5e-05	0.000411163	lncRNA	co_expression	BnaC06g04380D	sp|Q9C690|BH122_ARATH Transcription factor bHLH122 OS=Arabidopsis thaliana GN=BHLH122 PE=1 SV=1//0
LNC_003613	XLOC_071682	chrC05:22294501-22295864	0.655987	4.38673	-2.74141	5e-05	0.000411163	lncRNA	co_expression	BnaA10g11760D	sp|Q9FDX1|SKIP1_ARATH F-box protein SKIP1 OS=Arabidopsis thaliana GN=SKIP1 PE=1 SV=1//0
LNC_003613	XLOC_071682	chrC05:22294501-22295864	0.655987	4.38673	-2.74141	5e-05	0.000411163	lncRNA	co_expression	BnaC09g33480D	sp|Q9FDX1|SKIP1_ARATH F-box protein SKIP1 OS=Arabidopsis thaliana GN=SKIP1 PE=1 SV=1//0
LNC_003613	XLOC_071682	chrC05:22294501-22295864	0.655987	4.38673	-2.74141	5e-05	0.000411163	lncRNA	co_expression	BnaA06g12190D	-//-
LNC_003613	XLOC_071682	chrC05:22294501-22295864	0.655987	4.38673	-2.74141	5e-05	0.000411163	lncRNA	co_expression	BnaC03g27690D	sp|Q64J17|PIMT2_ARATH Protein-L-isoaspartate O-methyltransferase 2 OS=Arabidopsis thaliana GN=PIMT2 PE=1 SV=1//1.1239e-157
LNC_003613	XLOC_071682	chrC05:22294501-22295864	0.655987	4.38673	-2.74141	5e-05	0.000411163	lncRNA	co_expression	BnaA10g22110D	sp|Q9LX20|ASPL1_ARATH Aspartic proteinase-like protein 1 OS=Arabidopsis thaliana GN=At5g10080 PE=1 SV=1//0
LNC_003613	XLOC_071682	chrC05:22294501-22295864	0.655987	4.38673	-2.74141	5e-05	0.000411163	lncRNA	co_expression	BnaA05g20490D	sp|Q9SSW2|AZF2_ARATH Zinc finger protein AZF2 OS=Arabidopsis thaliana GN=AZF2 PE=2 SV=1//1.39924e-78
LNC_003613	XLOC_071682	chrC05:22294501-22295864	0.655987	4.38673	-2.74141	5e-05	0.000411163	lncRNA	co_expression	BnaC01g35800D	sp|Q9LW00|MBD11_ARATH Methyl-CpG-binding domain-containing protein 11 OS=Arabidopsis thaliana GN=MBD11 PE=1 SV=1//3.01245e-60
LNC_003613	XLOC_071682	chrC05:22294501-22295864	0.655987	4.38673	-2.74141	5e-05	0.000411163	lncRNA	co_expression	BnaC05g13880D	-//-
LNC_003613	XLOC_071682	chrC05:22294501-22295864	0.655987	4.38673	-2.74141	5e-05	0.000411163	lncRNA	co_expression	BnaC08g11300D	sp|O49725|PUP10_ARATH Probable purine permease 10 OS=Arabidopsis thaliana GN=PUP10 PE=2 SV=2//7.95667e-120
LNC_003613	XLOC_071682	chrC05:22294501-22295864	0.655987	4.38673	-2.74141	5e-05	0.000411163	lncRNA	co_expression	BnaA05g01520D	sp|P42776|GBF3_ARATH G-box-binding factor 3 OS=Arabidopsis thaliana GN=GBF3 PE=1 SV=2//7.11665e-173
LNC_003613	XLOC_071682	chrC05:22294501-22295864	0.655987	4.38673	-2.74141	5e-05	0.000411163	lncRNA	co_expression	BnaA08g09540D	-//-
LNC_003613	XLOC_071682	chrC05:22294501-22295864	0.655987	4.38673	-2.74141	5e-05	0.000411163	lncRNA	co_expression	BnaC05g31840D	sp|Q9LJX4|PUM5_ARATH Pumilio homolog 5 OS=Arabidopsis thaliana GN=APUM5 PE=1 SV=2//0
LNC_003613	XLOC_071682	chrC05:22294501-22295864	0.655987	4.38673	-2.74141	5e-05	0.000411163	lncRNA	co_expression	BnaC02g21020D	sp|A1L2F6|TM205_DANRE Transmembrane protein 205 OS=Danio rerio GN=tmem205 PE=2 SV=1//1.7417e-09
LNC_003613	XLOC_071682	chrC05:22294501-22295864	0.655987	4.38673	-2.74141	5e-05	0.000411163	lncRNA	co_expression	BnaA03g20840D	-//-
LNC_003613	XLOC_071682	chrC05:22294501-22295864	0.655987	4.38673	-2.74141	5e-05	0.000411163	lncRNA	co_expression	BnaC03g59660D	sp|A9LIW2|CSC1L_BRAJU CSC1-like protein ERD4 OS=Brassica juncea GN=ERD4 PE=3 SV=2//0
LNC_003613	XLOC_071682	chrC05:22294501-22295864	0.655987	4.38673	-2.74141	5e-05	0.000411163	lncRNA	co_expression	BnaC05g15180D	sp|Q9FWR4|DHAR1_ARATH Glutathione S-transferase DHAR1, mitochondrial OS=Arabidopsis thaliana GN=DHAR1 PE=1 SV=1//7.01149e-120
LNC_003613	XLOC_071682	chrC05:22294501-22295864	0.655987	4.38673	-2.74141	5e-05	0.000411163	lncRNA	co_expression	BnaC06g06950D	sp|Q9SYH4|NFYA5_ARATH Nuclear transcription factor Y subunit A-5 OS=Arabidopsis thaliana GN=NFYA5 PE=2 SV=1//1.4427e-108
LNC_003613	XLOC_071682	chrC05:22294501-22295864	0.655987	4.38673	-2.74141	5e-05	0.000411163	lncRNA	co_expression	BnaA09g12590D	-//-
LNC_003613	XLOC_071682	chrC05:22294501-22295864	0.655987	4.38673	-2.74141	5e-05	0.000411163	lncRNA	co_expression	BnaA06g13760D	sp|Q9FWR4|DHAR1_ARATH Glutathione S-transferase DHAR1, mitochondrial OS=Arabidopsis thaliana GN=DHAR1 PE=1 SV=1//1.13248e-120
LNC_003613	XLOC_071682	chrC05:22294501-22295864	0.655987	4.38673	-2.74141	5e-05	0.000411163	lncRNA	co_expression	BnaC05g05130D	sp|Q84TH4|SR45A_ARATH Serine/arginine-rich splicing factor SR45a OS=Arabidopsis thaliana GN=SR45A PE=1 SV=1//8.0542e-47
LNC_003613	XLOC_071682	chrC05:22294501-22295864	0.655987	4.38673	-2.74141	5e-05	0.000411163	lncRNA	co_expression	BnaA09g27410D	sp|Q9FZ99|SMG7L_ARATH Protein SMG7L OS=Arabidopsis thaliana GN=SMG7L PE=2 SV=1//0
LNC_003613	XLOC_071682	chrC05:22294501-22295864	0.655987	4.38673	-2.74141	5e-05	0.000411163	lncRNA	co_expression	BnaA09g55830D	sp|Q8VYJ7|CLPB4_ARATH Chaperone protein ClpB4, mitochondrial OS=Arabidopsis thaliana GN=CLPB4 PE=2 SV=1//0
LNC_003613	XLOC_071682	chrC05:22294501-22295864	0.655987	4.38673	-2.74141	5e-05	0.000411163	lncRNA	co_expression	BnaC05g51790D	sp|Q9LIG0|Y3136_ARATH Clavaminate synthase-like protein At3g21360 OS=Arabidopsis thaliana GN=At3g21360 PE=1 SV=1//0
LNC_003613	XLOC_071682	chrC05:22294501-22295864	0.655987	4.38673	-2.74141	5e-05	0.000411163	lncRNA	co_expression	BnaC03g12360D	-//-
LNC_003613	XLOC_071682	chrC05:22294501-22295864	0.655987	4.38673	-2.74141	5e-05	0.000411163	lncRNA	co_expression	BnaA04g10620D	-//-
LNC_003613	XLOC_071682	chrC05:22294501-22295864	0.655987	4.38673	-2.74141	5e-05	0.000411163	lncRNA	co_expression	BnaC01g36720D	sp|Q93XX4|C2D61_ARATH C2 domain-containing protein At1g53590 OS=Arabidopsis thaliana GN=NTMC2T6.1 PE=1 SV=2//0
LNC_003613	XLOC_071682	chrC05:22294501-22295864	0.655987	4.38673	-2.74141	5e-05	0.000411163	lncRNA	co_expression	BnaA06g04140D	sp|F4HWQ8|CVIF1_ARATH Cell wall / vacuolar inhibitor of fructosidase 1 OS=Arabidopsis thaliana GN=C/VIF1 PE=1 SV=1//1.90231e-81
LNC_003613	XLOC_071682	chrC05:22294501-22295864	0.655987	4.38673	-2.74141	5e-05	0.000411163	lncRNA	co_expression	BnaC04g31440D	sp|Q8LGI2|SCPDL_ARATH Probable mitochondrial saccharopine dehydrogenase-like oxidoreductase At5g39410 OS=Arabidopsis thaliana GN=At5g39410 PE=1 SV=2//0
LNC_003613	XLOC_071682	chrC05:22294501-22295864	0.655987	4.38673	-2.74141	5e-05	0.000411163	lncRNA	co_expression	BnaA07g24330D	sp|Q9LQ98|AFP1_ARATH Ninja-family protein AFP1 OS=Arabidopsis thaliana GN=AFP1 PE=1 SV=1//5.94767e-128
LNC_003613	XLOC_071682	chrC05:22294501-22295864	0.655987	4.38673	-2.74141	5e-05	0.000411163	lncRNA	co_expression	BnaC06g32380D	sp|Q9FVV1|GDL28_ARATH GDSL esterase/lipase At1g71250 OS=Arabidopsis thaliana GN=At1g71250 PE=2 SV=1//0
LNC_003613	XLOC_071682	chrC05:22294501-22295864	0.655987	4.38673	-2.74141	5e-05	0.000411163	lncRNA	co_expression	BnaC04g12720D	sp|Q9SL03|CALS2_ARATH Callose synthase 2 OS=Arabidopsis thaliana GN=CALS2 PE=2 SV=3//0
LNC_003613	XLOC_071682	chrC05:22294501-22295864	0.655987	4.38673	-2.74141	5e-05	0.000411163	lncRNA	co_expression	BnaCnng40020D	sp|Q8GUM4|Y3739_ARATH Uncharacterized membrane protein At3g27390 OS=Arabidopsis thaliana GN=At3g27390 PE=1 SV=2//1.54441e-120
LNC_003613	XLOC_071682	chrC05:22294501-22295864	0.655987	4.38673	-2.74141	5e-05	0.000411163	lncRNA	co_expression	BnaA03g59400D	sp|Q42400|AAP1_ARATH Amino acid permease 1 OS=Arabidopsis thaliana GN=AAP1 PE=1 SV=1//0
LNC_003613	XLOC_071682	chrC05:22294501-22295864	0.655987	4.38673	-2.74141	5e-05	0.000411163	lncRNA	co_expression	BnaA02g05540D	sp|Q94F58|NAC89_ARATH NAC domain-containing protein 89 OS=Arabidopsis thaliana GN=NAC089 PE=1 SV=1//0
LNC_003613	XLOC_071682	chrC05:22294501-22295864	0.655987	4.38673	-2.74141	5e-05	0.000411163	lncRNA	co_expression	BnaC03g52080D	sp|Q9SCW4|HFB2A_ARATH Heat stress transcription factor B-2a OS=Arabidopsis thaliana GN=HSFB2A PE=2 SV=1//1.81434e-119
LNC_003613	XLOC_071682	chrC05:22294501-22295864	0.655987	4.38673	-2.74141	5e-05	0.000411163	lncRNA	co_expression	BnaC01g12260D	sp|A6P6W0|CASL1_CANSA Cannabidiolic acid synthase-like 1 OS=Cannabis sativa GN=CBDAS2 PE=2 SV=1//1.37367e-146
LNC_003613	XLOC_071682	chrC05:22294501-22295864	0.655987	4.38673	-2.74141	5e-05	0.000411163	lncRNA	co_expression	BnaC07g24110D	-//-
LNC_003613	XLOC_071682	chrC05:22294501-22295864	0.655987	4.38673	-2.74141	5e-05	0.000411163	lncRNA	co_expression	BnaAnng15560D	-//-
LNC_003613	XLOC_071682	chrC05:22294501-22295864	0.655987	4.38673	-2.74141	5e-05	0.000411163	lncRNA	co_expression	BnaA05g08070D	-//-
LNC_003613	XLOC_071682	chrC05:22294501-22295864	0.655987	4.38673	-2.74141	5e-05	0.000411163	lncRNA	co_expression	BnaC08g01680D	sp|Q9LND7|SKI16_ARATH F-box protein SKIP16 OS=Arabidopsis thaliana GN=SKIP16 PE=1 SV=1//0
LNC_003613	XLOC_071682	chrC05:22294501-22295864	0.655987	4.38673	-2.74141	5e-05	0.000411163	lncRNA	co_expression	BnaA09g21100D	sp|Q8L733|Y4121_ARATH Putative transferase At4g12130, mitochondrial OS=Arabidopsis thaliana GN=At4g12130 PE=1 SV=1//0
LNC_003613	XLOC_071682	chrC05:22294501-22295864	0.655987	4.38673	-2.74141	5e-05	0.000411163	lncRNA	co_expression	BnaC03g18150D	sp|O48837|LRKS2_ARATH Receptor like protein kinase S.2 OS=Arabidopsis thaliana GN=LECRKS2 PE=2 SV=2//2.78012e-35
LNC_003613	XLOC_071682	chrC05:22294501-22295864	0.655987	4.38673	-2.74141	5e-05	0.000411163	lncRNA	co_expression	BnaC04g09800D	sp|Q93ZT5|EDL3_ARATH EID1-like F-box protein 3 OS=Arabidopsis thaliana GN=EDL3 PE=2 SV=1//4.00925e-144
LNC_003613	XLOC_071682	chrC05:22294501-22295864	0.655987	4.38673	-2.74141	5e-05	0.000411163	lncRNA	co_expression	BnaC08g33540D	sp|Q8VYJ7|CLPB4_ARATH Chaperone protein ClpB4, mitochondrial OS=Arabidopsis thaliana GN=CLPB4 PE=2 SV=1//0
LNC_003613	XLOC_071682	chrC05:22294501-22295864	0.655987	4.38673	-2.74141	5e-05	0.000411163	lncRNA	co_expression	BnaA03g52990D	sp|Q8L4M6|GATA3_ARATH GATA transcription factor 3 OS=Arabidopsis thaliana GN=GATA3 PE=2 SV=2//4.54418e-138
LNC_003613	XLOC_071682	chrC05:22294501-22295864	0.655987	4.38673	-2.74141	5e-05	0.000411163	lncRNA	co_expression	BnaC06g23110D	sp|P42730|CLPB1_ARATH Chaperone protein ClpB1 OS=Arabidopsis thaliana GN=CLPB1 PE=1 SV=2//0
LNC_003613	XLOC_071682	chrC05:22294501-22295864	0.655987	4.38673	-2.74141	5e-05	0.000411163	lncRNA	co_expression	BnaC04g01070D	sp|P42776|GBF3_ARATH G-box-binding factor 3 OS=Arabidopsis thaliana GN=GBF3 PE=1 SV=2//2.13142e-179
LNC_003613	XLOC_071682	chrC05:22294501-22295864	0.655987	4.38673	-2.74141	5e-05	0.000411163	lncRNA	co_expression	BnaA10g14810D	-//-
LNC_003613	XLOC_071682	chrC05:22294501-22295864	0.655987	4.38673	-2.74141	5e-05	0.000411163	lncRNA	co_expression	BnaA06g23500D	-//-
LNC_003613	XLOC_071682	chrC05:22294501-22295864	0.655987	4.38673	-2.74141	5e-05	0.000411163	lncRNA	co_expression	BnaC03g32650D	sp|Q8GUH7|CSCLC_ARATH CSC1-like protein HYP1 OS=Arabidopsis thaliana GN=HYP1 PE=2 SV=1//0
LNC_003613	XLOC_071682	chrC05:22294501-22295864	0.655987	4.38673	-2.74141	5e-05	0.000411163	lncRNA	co_expression	BnaC09g45580D	sp|Q9LEU7|CIPK5_ARATH CBL-interacting serine/threonine-protein kinase 5 OS=Arabidopsis thaliana GN=CIPK5 PE=2 SV=1//0
LNC_003613	XLOC_071682	chrC05:22294501-22295864	0.655987	4.38673	-2.74141	5e-05	0.000411163	lncRNA	co_expression	BnaC01g23230D	sp|Q96328|SAC8_ARATH Phosphoinositide phosphatase SAC8 OS=Arabidopsis thaliana GN=SAC8 PE=2 SV=1//0
LNC_003613	XLOC_071682	chrC05:22294501-22295864	0.655987	4.38673	-2.74141	5e-05	0.000411163	lncRNA	co_expression	BnaC08g28990D	sp|Q84WI0|GIS_ARATH Zinc finger protein GIS OS=Arabidopsis thaliana GN=GIS PE=2 SV=1//5.70296e-103
LNC_003613	XLOC_071682	chrC05:22294501-22295864	0.655987	4.38673	-2.74141	5e-05	0.000411163	lncRNA	co_expression	BnaA09g55990D	sp|Q80Y75|DJB13_MOUSE DnaJ homolog subfamily B member 13 OS=Mus musculus GN=Dnajb13 PE=2 SV=1//2.80728e-80
LNC_003613	XLOC_071682	chrC05:22294501-22295864	0.655987	4.38673	-2.74141	5e-05	0.000411163	lncRNA	co_expression	BnaC08g06690D	sp|Q9SYT0|ANXD1_ARATH Annexin D1 OS=Arabidopsis thaliana GN=ANN1 PE=1 SV=1//0
LNC_003613	XLOC_071682	chrC05:22294501-22295864	0.655987	4.38673	-2.74141	5e-05	0.000411163	lncRNA	co_expression	BnaA05g36620D	sp|Q9LIG0|Y3136_ARATH Clavaminate synthase-like protein At3g21360 OS=Arabidopsis thaliana GN=At3g21360 PE=1 SV=1//0
LNC_003613	XLOC_071682	chrC05:22294501-22295864	0.655987	4.38673	-2.74141	5e-05	0.000411163	lncRNA	co_expression	BnaC07g45180D	sp|Q8L4M6|GATA3_ARATH GATA transcription factor 3 OS=Arabidopsis thaliana GN=GATA3 PE=2 SV=2//1.21318e-136
LNC_003613	XLOC_071682	chrC05:22294501-22295864	0.655987	4.38673	-2.74141	5e-05	0.000411163	lncRNA	co_expression	BnaC04g01000D	sp|O82345|BAG6_ARATH BAG family molecular chaperone regulator 6 OS=Arabidopsis thaliana GN=BAG6 PE=1 SV=1//0
LNC_003613	XLOC_071682	chrC05:22294501-22295864	0.655987	4.38673	-2.74141	5e-05	0.000411163	lncRNA	co_expression	BnaC01g25440D	-//-
LNC_003613	XLOC_071682	chrC05:22294501-22295864	0.655987	4.38673	-2.74141	5e-05	0.000411163	lncRNA	co_expression	BnaC03g41490D	sp|Q9LJX4|PUM5_ARATH Pumilio homolog 5 OS=Arabidopsis thaliana GN=APUM5 PE=1 SV=2//0
LNC_003613	XLOC_071682	chrC05:22294501-22295864	0.655987	4.38673	-2.74141	5e-05	0.000411163	lncRNA	co_expression	BnaA05g21040D	sp|Q9LJL9|CAMK2_ARATH CDPK-related kinase 2 OS=Arabidopsis thaliana GN=CRK2 PE=1 SV=1//0
LNC_003613	XLOC_071682	chrC05:22294501-22295864	0.655987	4.38673	-2.74141	5e-05	0.000411163	lncRNA	co_expression	BnaA08g06260D	sp|Q9SYT0|ANXD1_ARATH Annexin D1 OS=Arabidopsis thaliana GN=ANN1 PE=1 SV=1//0
LNC_003613	XLOC_071682	chrC05:22294501-22295864	0.655987	4.38673	-2.74141	5e-05	0.000411163	lncRNA	co_expression	BnaC03g21650D	-//-
LNC_003613	XLOC_071682	chrC05:22294501-22295864	0.655987	4.38673	-2.74141	5e-05	0.000411163	lncRNA	co_expression	BnaC07g29220D	sp|Q92576|PHF3_HUMAN PHD finger protein 3 OS=Homo sapiens GN=PHF3 PE=1 SV=3//6.86886e-18
LNC_003613	XLOC_071682	chrC05:22294501-22295864	0.655987	4.38673	-2.74141	5e-05	0.000411163	lncRNA	co_expression	BnaC07g22160D	sp|Q6R8G5|PHO15_ARATH Phosphate transporter PHO1 homolog 5 OS=Arabidopsis thaliana GN=PHO1-H5 PE=2 SV=2//0
LNC_003613	XLOC_071682	chrC05:22294501-22295864	0.655987	4.38673	-2.74141	5e-05	0.000411163	lncRNA	co_expression	BnaC09g44520D	sp|Q9FI14|TAO1_ARATH Disease resistance protein TAO1 OS=Arabidopsis thaliana GN=TAO1 PE=3 SV=1//3.26363e-16
LNC_003613	XLOC_071682	chrC05:22294501-22295864	0.655987	4.38673	-2.74141	5e-05	0.000411163	lncRNA	co_expression	BnaC03g53640D	sp|P28186|RAE1C_ARATH Ras-related protein RABE1c OS=Arabidopsis thaliana GN=RABE1C PE=1 SV=1//2.53544e-130
LNC_003613	XLOC_071682	chrC05:22294501-22295864	0.655987	4.38673	-2.74141	5e-05	0.000411163	lncRNA	co_expression	BnaC07g00030D	-//-
LNC_003613	XLOC_071682	chrC05:22294501-22295864	0.655987	4.38673	-2.74141	5e-05	0.000411163	lncRNA	co_expression	BnaC05g04090D	-//-
LNC_003613	XLOC_071682	chrC05:22294501-22295864	0.655987	4.38673	-2.74141	5e-05	0.000411163	lncRNA	co_expression	BnaA06g09920D	-//-
LNC_003613	XLOC_071682	chrC05:22294501-22295864	0.655987	4.38673	-2.74141	5e-05	0.000411163	lncRNA	co_expression	BnaC03g18140D	sp|O48837|LRKS2_ARATH Receptor like protein kinase S.2 OS=Arabidopsis thaliana GN=LECRKS2 PE=2 SV=2//2.5542e-49
LNC_003613	XLOC_071682	chrC05:22294501-22295864	0.655987	4.38673	-2.74141	5e-05	0.000411163	lncRNA	co_expression	BnaCnng01330D	sp|Q9S6Z8|KCO5_ARATH Two-pore potassium channel 5 OS=Arabidopsis thaliana GN=TPK5 PE=1 SV=1//0
LNC_003613	XLOC_071682	chrC05:22294501-22295864	0.655987	4.38673	-2.74141	5e-05	0.000411163	lncRNA	co_expression	BnaA07g36440D	-//-
LNC_003613	XLOC_071682	chrC05:22294501-22295864	0.655987	4.38673	-2.74141	5e-05	0.000411163	lncRNA	co_expression	BnaCnng40810D	sp|F4KBF3|AAE17_ARATH Probable acyl-activating enzyme 17, peroxisomal OS=Arabidopsis thaliana GN=AAE17 PE=2 SV=1//0
LNC_003613	XLOC_071682	chrC05:22294501-22295864	0.655987	4.38673	-2.74141	5e-05	0.000411163	lncRNA	co_expression	BnaC07g11320D	-//-
LNC_003613	XLOC_071682	chrC05:22294501-22295864	0.655987	4.38673	-2.74141	5e-05	0.000411163	lncRNA	co_expression	BnaC06g25430D	sp|Q9LQ98|AFP1_ARATH Ninja-family protein AFP1 OS=Arabidopsis thaliana GN=AFP1 PE=1 SV=1//6.34418e-146
LNC_003613	XLOC_071682	chrC05:22294501-22295864	0.655987	4.38673	-2.74141	5e-05	0.000411163	lncRNA	co_expression	BnaA09g53810D	sp|Q8W3M4|Y4744_ARATH Uncharacterized protein At4g06744 OS=Arabidopsis thaliana GN=At4g06744 PE=2 SV=1//1.28156e-09
LNC_003613	XLOC_071682	chrC05:22294501-22295864	0.655987	4.38673	-2.74141	5e-05	0.000411163	lncRNA	co_expression	BnaC09g08910D	sp|Q9SIX0|FB106_ARATH Putative F-box protein At2g16290 OS=Arabidopsis thaliana GN=At2g16290 PE=4 SV=1//2.08015e-87
LNC_003613	XLOC_071682	chrC05:22294501-22295864	0.655987	4.38673	-2.74141	5e-05	0.000411163	lncRNA	co_expression	BnaA03g35980D	sp|Q945M9|NFYA9_ARATH Nuclear transcription factor Y subunit A-9 OS=Arabidopsis thaliana GN=NFYA9 PE=2 SV=1//1.08587e-139
LNC_003613	XLOC_071682	chrC05:22294501-22295864	0.655987	4.38673	-2.74141	5e-05	0.000411163	lncRNA	co_expression	BnaA05g11020D	sp|Q9SL03|CALS2_ARATH Callose synthase 2 OS=Arabidopsis thaliana GN=CALS2 PE=2 SV=3//0
LNC_003613	XLOC_071682	chrC05:22294501-22295864	0.655987	4.38673	-2.74141	5e-05	0.000411163	lncRNA	co_expression	BnaA04g14370D	-//-
LNC_003613	XLOC_071682	chrC05:22294501-22295864	0.655987	4.38673	-2.74141	5e-05	0.000411163	lncRNA	co_expression	BnaA03g15120D	sp|O48837|LRKS2_ARATH Receptor like protein kinase S.2 OS=Arabidopsis thaliana GN=LECRKS2 PE=2 SV=2//0
LNC_003613	XLOC_071682	chrC05:22294501-22295864	0.655987	4.38673	-2.74141	5e-05	0.000411163	lncRNA	co_expression	BnaAnng21080D	sp|D1ZKF3|AMPP1_SORMK Probable Xaa-Pro aminopeptidase P OS=Sordaria macrospora (strain ATCC MYA-333 / DSM 997 / K(L3346) / K-hell) GN=AMPP PE=3 SV=1//0
LNC_003613	XLOC_071682	chrC05:22294501-22295864	0.655987	4.38673	-2.74141	5e-05	0.000411163	lncRNA	co_expression	BnaC06g22060D	sp|Q94CH8|EXL1_ARATH GDSL esterase/lipase EXL1 OS=Arabidopsis thaliana GN=EXL1 PE=2 SV=1//0
LNC_003613	XLOC_071682	chrC05:22294501-22295864	0.655987	4.38673	-2.74141	5e-05	0.000411163	lncRNA	co_expression	BnaC03g49750D	-//-
LNC_003613	XLOC_071682	chrC05:22294501-22295864	0.655987	4.38673	-2.74141	5e-05	0.000411163	lncRNA	co_expression	BnaC07g29150D	sp|Q08298|RD22_ARATH Dehydration-responsive protein RD22 OS=Arabidopsis thaliana GN=RD22 PE=2 SV=1//0
LNC_003613	XLOC_071682	chrC05:22294501-22295864	0.655987	4.38673	-2.74141	5e-05	0.000411163	lncRNA	co_expression	BnaC09g45240D	sp|Q8L7E5|WIT1_ARATH WPP domain-interacting tail-anchored protein 1 OS=Arabidopsis thaliana GN=WIT1 PE=1 SV=2//0
LNC_003613	XLOC_071682	chrC05:22294501-22295864	0.655987	4.38673	-2.74141	5e-05	0.000411163	lncRNA	co_expression	BnaC09g05650D	sp|P81392|MYB06_ANTMA Myb-related protein 306 OS=Antirrhinum majus GN=MYB306 PE=2 SV=1//3.42668e-92
LNC_003613	XLOC_071682	chrC05:22294501-22295864	0.655987	4.38673	-2.74141	5e-05	0.000411163	lncRNA	co_expression	BnaA01g15040D	sp|Q9SW00|ORP4B_ARATH Oxysterol-binding protein-related protein 4B OS=Arabidopsis thaliana GN=ORP4B PE=2 SV=2//0
LNC_003613	XLOC_071682	chrC05:22294501-22295864	0.655987	4.38673	-2.74141	5e-05	0.000411163	lncRNA	co_expression	BnaC06g20270D	-//-
LNC_003613	XLOC_071682	chrC05:22294501-22295864	0.655987	4.38673	-2.74141	5e-05	0.000411163	lncRNA	co_expression	BnaA07g30220D	-//-
LNC_003613	XLOC_071682	chrC05:22294501-22295864	0.655987	4.38673	-2.74141	5e-05	0.000411163	lncRNA	co_expression	BnaC03g45140D	-//-
LNC_003613	XLOC_071682	chrC05:22294501-22295864	0.655987	4.38673	-2.74141	5e-05	0.000411163	lncRNA	co_expression	BnaC03g60130D	sp|P34024|PLC_LISMO 1-phosphatidylinositol phosphodiesterase OS=Listeria monocytogenes serovar 1/2a (strain ATCC BAA-679 / EGD-e) GN=plcA PE=1 SV=1//7.82618e-13
LNC_003613	XLOC_071682	chrC05:22294501-22295864	0.655987	4.38673	-2.74141	5e-05	0.000411163	lncRNA	co_expression	BnaUnng04150D	-//-
LNC_003613	XLOC_071682	chrC05:22294501-22295864	0.655987	4.38673	-2.74141	5e-05	0.000411163	lncRNA	co_expression	BnaA03g53420D	sp|Q8K400|STXB5_MOUSE Syntaxin-binding protein 5 OS=Mus musculus GN=Stxbp5 PE=1 SV=3//5.24723e-14
LNC_003613	XLOC_071682	chrC05:22294501-22295864	0.655987	4.38673	-2.74141	5e-05	0.000411163	lncRNA	co_expression	BnaA03g39660D	sp|F4KBF3|AAE17_ARATH Probable acyl-activating enzyme 17, peroxisomal OS=Arabidopsis thaliana GN=AAE17 PE=2 SV=1//0
LNC_003613	XLOC_071682	chrC05:22294501-22295864	0.655987	4.38673	-2.74141	5e-05	0.000411163	lncRNA	co_expression	BnaA10g21560D	sp|Q9FVR6|Y1222_ARATH Uncharacterized protein At1g32220, chloroplastic OS=Arabidopsis thaliana GN=At1g32220 PE=2 SV=1//3.07342e-47
LNC_003613	XLOC_071682	chrC05:22294501-22295864	0.655987	4.38673	-2.74141	5e-05	0.000411163	lncRNA	co_expression	BnaC07g24800D	sp|Q9LK90|ALA8_ARATH Probable phospholipid-transporting ATPase 8 OS=Arabidopsis thaliana GN=ALA8 PE=3 SV=1//0
LNC_003613	XLOC_071682	chrC05:22294501-22295864	0.655987	4.38673	-2.74141	5e-05	0.000411163	lncRNA	co_expression	BnaA09g26040D	sp|Q84JP1|NFYA7_ARATH Nuclear transcription factor Y subunit A-7 OS=Arabidopsis thaliana GN=NFYA7 PE=2 SV=1//1.99263e-79
LNC_003613	XLOC_071682	chrC05:22294501-22295864	0.655987	4.38673	-2.74141	5e-05	0.000411163	lncRNA	co_expression	BnaAnng34060D	sp|Q94CH8|EXL1_ARATH GDSL esterase/lipase EXL1 OS=Arabidopsis thaliana GN=EXL1 PE=2 SV=1//0
LNC_003613	XLOC_071682	chrC05:22294501-22295864	0.655987	4.38673	-2.74141	5e-05	0.000411163	lncRNA	co_expression	BnaA08g28460D	sp|Q9LND7|SKI16_ARATH F-box protein SKIP16 OS=Arabidopsis thaliana GN=SKIP16 PE=1 SV=1//0
LNC_003613	XLOC_071682	chrC05:22294501-22295864	0.655987	4.38673	-2.74141	5e-05	0.000411163	lncRNA	co_expression	BnaC04g09100D	-//-
LNC_003613	XLOC_071682	chrC05:22294501-22295864	0.655987	4.38673	-2.74141	5e-05	0.000411163	lncRNA	co_expression	BnaC03g71480D	sp|Q9FY94|SWT15_ARATH Bidirectional sugar transporter SWEET15 OS=Arabidopsis thaliana GN=SWEET15 PE=2 SV=1//3.28327e-168
LNC_003613	XLOC_071682	chrC05:22294501-22295864	0.655987	4.38673	-2.74141	5e-05	0.000411163	lncRNA	co_expression	BnaUnng00130D	sp|P37707|B2_DAUCA B2 protein OS=Daucus carota PE=2 SV=1//8.72156e-82
LNC_003781	XLOC_074921	chrC05:37544627-37545336	3.23386	1.18562	1.44761	0.00105	0.00587906	lncRNA	co_expression	BnaCnng34030D	sp|P24805|TSJT1_TOBAC Stem-specific protein TSJT1 OS=Nicotiana tabacum GN=TSJT1 PE=2 SV=1//9.03948e-30
LNC_000379	XLOC_007608	chrA02_random:447325-448687	1.89449	4.59955	-1.27969	5e-05	0.000411163	lncRNA	co_expression	BnaC06g34740D	sp|Q8K2A6|LIPM_MOUSE Lipase member M OS=Mus musculus GN=Lipm PE=2 SV=1//1.07717e-23
LNC_000379	XLOC_007608	chrA02_random:447325-448687	1.89449	4.59955	-1.27969	5e-05	0.000411163	lncRNA	co_expression	BnaCnng73330D	sp|Q9M276|ATB12_ARATH Homeobox-leucine zipper protein ATHB-12 OS=Arabidopsis thaliana GN=ATHB-12 PE=2 SV=1//7.15891e-112
LNC_001706	XLOC_039579	chrA10:488717-489252	0.847378	3.94114	-2.21753	0.001	0.00564214	lncRNA	co_expression	BnaC04g47560D	sp|Q5HZL9|HDHD3_XENLA Haloacid dehalogenase-like hydrolase domain-containing protein 3 OS=Xenopus laevis GN=hdhd3 PE=2 SV=1//3.92147e-18
LNC_001706	XLOC_039579	chrA10:488717-489252	0.847378	3.94114	-2.21753	0.001	0.00564214	lncRNA	co_expression	BnaC06g40110D	sp|Q9SAG8|DNAJ8_ARATH Chaperone protein dnaJ 8, chloroplastic OS=Arabidopsis thaliana GN=ATJ8 PE=2 SV=1//3.12226e-78
LNC_005727	XLOC_106254	chrUnn_random:5064044-5064880	2.22532	18.6732	-3.06889	5e-05	0.000411163	lncRNA	co_expression	BnaC09g35300D	-//-
LNC_005727	XLOC_106254	chrUnn_random:5064044-5064880	2.22532	18.6732	-3.06889	5e-05	0.000411163	lncRNA	co_expression	BnaA09g01040D	-//-
LNC_005727	XLOC_106254	chrUnn_random:5064044-5064880	2.22532	18.6732	-3.06889	5e-05	0.000411163	lncRNA	co_expression	BnaC07g22660D	sp|Q9SI52|P4KG7_ARATH Phosphatidylinositol 4-kinase gamma 7 OS=Arabidopsis thaliana GN=PI4KG7 PE=1 SV=2//0
LNC_005727	XLOC_106254	chrUnn_random:5064044-5064880	2.22532	18.6732	-3.06889	5e-05	0.000411163	lncRNA	co_expression	BnaC07g34020D	sp|O23547|EXLB1_ARATH Expansin-like B1 OS=Arabidopsis thaliana GN=EXLB1 PE=2 SV=2//5.58654e-150
LNC_005727	XLOC_106254	chrUnn_random:5064044-5064880	2.22532	18.6732	-3.06889	5e-05	0.000411163	lncRNA	co_expression	BnaA01g11770D	-//-
LNC_005727	XLOC_106254	chrUnn_random:5064044-5064880	2.22532	18.6732	-3.06889	5e-05	0.000411163	lncRNA	co_expression	BnaA06g16460D	sp|Q8LBB2|KING1_ARATH SNF1-related protein kinase regulatory subunit gamma-1 OS=Arabidopsis thaliana GN=KING1 PE=1 SV=2//0
LNC_000668	XLOC_015081	chrA04:16855434-16856359	0.25082	0.82969	-1.72592	0.0134	0.0464513	lncRNA	co_expression	BnaAnng18150D	sp|Q94K98|Y1720_ARATH UPF0392 protein At1g27200 OS=Arabidopsis thaliana GN=At1g27200 PE=2 SV=2//0
LNC_000668	XLOC_015081	chrA04:16855434-16856359	0.25082	0.82969	-1.72592	0.0134	0.0464513	lncRNA	co_expression	BnaC05g34870D	-//-
LNC_000668	XLOC_015081	chrA04:16855434-16856359	0.25082	0.82969	-1.72592	0.0134	0.0464513	lncRNA	co_expression	BnaA01g02570D	sp|P24068|OCS1_MAIZE Ocs element-binding factor 1 OS=Zea mays GN=OBF1 PE=2 SV=2//1.07271e-17
LNC_000668	XLOC_015081	chrA04:16855434-16856359	0.25082	0.82969	-1.72592	0.0134	0.0464513	lncRNA	co_expression	BnaC04g47140D	sp|Q9M1V2|SOT5_ARATH Cytosolic sulfotransferase 5 OS=Arabidopsis thaliana GN=SOT5 PE=1 SV=1//3.37315e-64
LNC_000668	XLOC_015081	chrA04:16855434-16856359	0.25082	0.82969	-1.72592	0.0134	0.0464513	lncRNA	co_expression	BnaA04g16810D	sp|Q8H038|KATAM_ORYSJ Xyloglucan galactosyltransferase KATAMARI1 homolog OS=Oryza sativa subsp. japonica GN=Os03g0144800 PE=2 SV=1//1.75431e-176
LNC_000668	XLOC_015081	chrA04:16855434-16856359	0.25082	0.82969	-1.72592	0.0134	0.0464513	lncRNA	co_expression	BnaAnng39690D	sp|Q8LED3|TBL3_ARATH Protein trichome birefringence-like 3 OS=Arabidopsis thaliana GN=TBL3 PE=2 SV=1//0
LNC_000668	XLOC_015081	chrA04:16855434-16856359	0.25082	0.82969	-1.72592	0.0134	0.0464513	lncRNA	co_expression	BnaA10g24180D	sp|Q01417|PM1_SOYBN 18 kDa seed maturation protein OS=Glycine max GN=GMPM1 PE=2 SV=1//5.65934e-28
LNC_000668	XLOC_015081	chrA04:16855434-16856359	0.25082	0.82969	-1.72592	0.0134	0.0464513	lncRNA	co_expression	BnaA02g07660D	sp|Q9C562|CIPKA_ARATH CBL-interacting serine/threonine-protein kinase 10 OS=Arabidopsis thaliana GN=CIPK10 PE=1 SV=1//0
LNC_000668	XLOC_015081	chrA04:16855434-16856359	0.25082	0.82969	-1.72592	0.0134	0.0464513	lncRNA	co_expression	BnaAnng29350D	-//-
LNC_000668	XLOC_015081	chrA04:16855434-16856359	0.25082	0.82969	-1.72592	0.0134	0.0464513	lncRNA	co_expression	BnaA01g32760D	sp|Q9SEE5|GALK1_ARATH Galactokinase OS=Arabidopsis thaliana GN=GAL1 PE=1 SV=2//0
LNC_000668	XLOC_015081	chrA04:16855434-16856359	0.25082	0.82969	-1.72592	0.0134	0.0464513	lncRNA	co_expression	BnaA10g08410D	-//-
LNC_000668	XLOC_015081	chrA04:16855434-16856359	0.25082	0.82969	-1.72592	0.0134	0.0464513	lncRNA	co_expression	BnaA05g24350D	sp|Q9LDA7|P2C39_ARATH Probable protein phosphatase 2C 39 OS=Arabidopsis thaliana GN=At3g15260 PE=2 SV=1//0
LNC_000668	XLOC_015081	chrA04:16855434-16856359	0.25082	0.82969	-1.72592	0.0134	0.0464513	lncRNA	co_expression	BnaC06g19550D	sp|Q9SAH8|NRAM1_ARATH Metal transporter Nramp1 OS=Arabidopsis thaliana GN=NRAMP1 PE=1 SV=1//0
LNC_000668	XLOC_015081	chrA04:16855434-16856359	0.25082	0.82969	-1.72592	0.0134	0.0464513	lncRNA	co_expression	BnaA06g33240D	-//-
LNC_000668	XLOC_015081	chrA04:16855434-16856359	0.25082	0.82969	-1.72592	0.0134	0.0464513	lncRNA	co_expression	BnaCnng29820D	sp|Q9CAR3|KINGL_ARATH SNF1-related protein kinase regulatory subunit gamma-1-like OS=Arabidopsis thaliana GN=CBSCBS2 PE=1 SV=1//0
LNC_000668	XLOC_015081	chrA04:16855434-16856359	0.25082	0.82969	-1.72592	0.0134	0.0464513	lncRNA	co_expression	BnaC05g17830D	sp|Q9SK96|PTR10_ARATH Protein NRT1/ PTR FAMILY 5.16 OS=Arabidopsis thaliana GN=NPF5.16 PE=2 SV=1//0
LNC_000668	XLOC_015081	chrA04:16855434-16856359	0.25082	0.82969	-1.72592	0.0134	0.0464513	lncRNA	co_expression	BnaA01g28510D	-//-
LNC_000668	XLOC_015081	chrA04:16855434-16856359	0.25082	0.82969	-1.72592	0.0134	0.0464513	lncRNA	co_expression	BnaAnng02740D	sp|Q9M9X4|NFYA2_ARATH Nuclear transcription factor Y subunit A-2 OS=Arabidopsis thaliana GN=NFYA2 PE=2 SV=1//7.06501e-148
LNC_000668	XLOC_015081	chrA04:16855434-16856359	0.25082	0.82969	-1.72592	0.0134	0.0464513	lncRNA	co_expression	BnaA01g04020D	-//-
LNC_000668	XLOC_015081	chrA04:16855434-16856359	0.25082	0.82969	-1.72592	0.0134	0.0464513	lncRNA	co_expression	BnaA05g05150D	sp|B0X1Q4|RUMI_CULQU O-glucosyltransferase rumi homolog OS=Culex quinquefasciatus GN=CPIJ013394 PE=3 SV=1//4.53561e-22
LNC_000668	XLOC_015081	chrA04:16855434-16856359	0.25082	0.82969	-1.72592	0.0134	0.0464513	lncRNA	co_expression	BnaC09g48550D	-//-
LNC_000668	XLOC_015081	chrA04:16855434-16856359	0.25082	0.82969	-1.72592	0.0134	0.0464513	lncRNA	co_expression	BnaA09g27640D	-//-
LNC_000668	XLOC_015081	chrA04:16855434-16856359	0.25082	0.82969	-1.72592	0.0134	0.0464513	lncRNA	co_expression	BnaA05g12830D	sp|Q8CGF5|TMM56_MOUSE Transmembrane protein 56 OS=Mus musculus GN=Tmem56 PE=2 SV=1//7.92057e-17
LNC_000668	XLOC_015081	chrA04:16855434-16856359	0.25082	0.82969	-1.72592	0.0134	0.0464513	lncRNA	co_expression	BnaA05g18830D	sp|Q9LJX4|PUM5_ARATH Pumilio homolog 5 OS=Arabidopsis thaliana GN=APUM5 PE=1 SV=2//0
LNC_000668	XLOC_015081	chrA04:16855434-16856359	0.25082	0.82969	-1.72592	0.0134	0.0464513	lncRNA	co_expression	BnaC03g08550D	-//-
LNC_000668	XLOC_015081	chrA04:16855434-16856359	0.25082	0.82969	-1.72592	0.0134	0.0464513	lncRNA	co_expression	BnaA10g07630D	sp|Q9FJ93|DRE1D_ARATH Dehydration-responsive element-binding protein 1D OS=Arabidopsis thaliana GN=DREB1D PE=2 SV=1//3.24787e-101
LNC_000668	XLOC_015081	chrA04:16855434-16856359	0.25082	0.82969	-1.72592	0.0134	0.0464513	lncRNA	co_expression	BnaA08g07700D	-//-
LNC_000668	XLOC_015081	chrA04:16855434-16856359	0.25082	0.82969	-1.72592	0.0134	0.0464513	lncRNA	co_expression	BnaC09g12360D	sp|Q9P7J5|YJNA_SCHPO Uncharacterized AAA domain-containing protein C24B10.10c OS=Schizosaccharomyces pombe (strain 972 / ATCC 24843) GN=SPCC24B10.10c PE=3 SV=1//3.82471e-70
LNC_000668	XLOC_015081	chrA04:16855434-16856359	0.25082	0.82969	-1.72592	0.0134	0.0464513	lncRNA	co_expression	BnaA10g22450D	-//-
LNC_000668	XLOC_015081	chrA04:16855434-16856359	0.25082	0.82969	-1.72592	0.0134	0.0464513	lncRNA	co_expression	BnaA07g31420D	sp|P42730|CLPB1_ARATH Chaperone protein ClpB1 OS=Arabidopsis thaliana GN=CLPB1 PE=1 SV=2//0
LNC_000668	XLOC_015081	chrA04:16855434-16856359	0.25082	0.82969	-1.72592	0.0134	0.0464513	lncRNA	co_expression	BnaC05g33420D	sp|P43297|RD21A_ARATH Cysteine proteinase RD21a OS=Arabidopsis thaliana GN=RD21A PE=1 SV=1//5.35676e-09
LNC_000668	XLOC_015081	chrA04:16855434-16856359	0.25082	0.82969	-1.72592	0.0134	0.0464513	lncRNA	co_expression	BnaA05g27390D	-//-
LNC_000668	XLOC_015081	chrA04:16855434-16856359	0.25082	0.82969	-1.72592	0.0134	0.0464513	lncRNA	co_expression	BnaC05g06650D	sp|O80494|P2B15_ARATH F-box protein PP2-B15 OS=Arabidopsis thaliana GN=PP2B15 PE=2 SV=2//2.04673e-136
LNC_000668	XLOC_015081	chrA04:16855434-16856359	0.25082	0.82969	-1.72592	0.0134	0.0464513	lncRNA	co_expression	BnaA03g00790D	-//-
LNC_000668	XLOC_015081	chrA04:16855434-16856359	0.25082	0.82969	-1.72592	0.0134	0.0464513	lncRNA	co_expression	BnaA10g24710D	sp|Q9FFJ3|PIRL1_ARATH Plant intracellular Ras-group-related LRR protein 1 OS=Arabidopsis thaliana GN=PIRL1 PE=2 SV=1//0
LNC_000668	XLOC_015081	chrA04:16855434-16856359	0.25082	0.82969	-1.72592	0.0134	0.0464513	lncRNA	co_expression	BnaA02g02530D	-//-
LNC_000668	XLOC_015081	chrA04:16855434-16856359	0.25082	0.82969	-1.72592	0.0134	0.0464513	lncRNA	co_expression	BnaA06g15030D	sp|Q9LMN7|WAK5_ARATH Wall-associated receptor kinase 5 OS=Arabidopsis thaliana GN=WAK5 PE=2 SV=1//4.40225e-86
LNC_000668	XLOC_015081	chrA04:16855434-16856359	0.25082	0.82969	-1.72592	0.0134	0.0464513	lncRNA	co_expression	BnaA07g27800D	sp|Q9LQ98|AFP1_ARATH Ninja-family protein AFP1 OS=Arabidopsis thaliana GN=AFP1 PE=1 SV=1//3.29814e-101
LNC_000668	XLOC_015081	chrA04:16855434-16856359	0.25082	0.82969	-1.72592	0.0134	0.0464513	lncRNA	co_expression	BnaA07g17840D	sp|Q8LGG8|USPAL_ARATH Universal stress protein A-like protein OS=Arabidopsis thaliana GN=At3g01520 PE=1 SV=2//4.69831e-17
LNC_000668	XLOC_015081	chrA04:16855434-16856359	0.25082	0.82969	-1.72592	0.0134	0.0464513	lncRNA	co_expression	BnaC05g11630D	sp|Q9XI37|PV42A_ARATH SNF1-related protein kinase regulatory subunit gamma-like PV42a OS=Arabidopsis thaliana GN=PV42A PE=2 SV=1//2.67836e-145
LNC_000668	XLOC_015081	chrA04:16855434-16856359	0.25082	0.82969	-1.72592	0.0134	0.0464513	lncRNA	co_expression	BnaA01g16530D	sp|Q9T076|ENL2_ARATH Early nodulin-like protein 2 OS=Arabidopsis thaliana GN=At4g27520 PE=1 SV=1//4.04597e-58
LNC_000668	XLOC_015081	chrA04:16855434-16856359	0.25082	0.82969	-1.72592	0.0134	0.0464513	lncRNA	co_expression	BnaA10g22250D	sp|Q9FIB4|AB2F_ARATH ABC transporter F family member 2 OS=Arabidopsis thaliana GN=ABCF2 PE=3 SV=2//0
LNC_000668	XLOC_015081	chrA04:16855434-16856359	0.25082	0.82969	-1.72592	0.0134	0.0464513	lncRNA	co_expression	BnaA05g27910D	sp|Q9SRL5|FRI2_ARATH Ferritin-2, chloroplastic OS=Arabidopsis thaliana GN=FER2 PE=2 SV=1//9.30302e-139
LNC_000668	XLOC_015081	chrA04:16855434-16856359	0.25082	0.82969	-1.72592	0.0134	0.0464513	lncRNA	co_expression	BnaCnng18480D	-//-
LNC_000668	XLOC_015081	chrA04:16855434-16856359	0.25082	0.82969	-1.72592	0.0134	0.0464513	lncRNA	co_expression	BnaC02g08540D	sp|P24805|TSJT1_TOBAC Stem-specific protein TSJT1 OS=Nicotiana tabacum GN=TSJT1 PE=2 SV=1//3.14315e-31
LNC_000668	XLOC_015081	chrA04:16855434-16856359	0.25082	0.82969	-1.72592	0.0134	0.0464513	lncRNA	co_expression	BnaC07g26280D	sp|Q93XW5|NSP5_ARATH Nitrile-specifier protein 5 OS=Arabidopsis thaliana GN=NSP5 PE=2 SV=1//0
LNC_000668	XLOC_015081	chrA04:16855434-16856359	0.25082	0.82969	-1.72592	0.0134	0.0464513	lncRNA	co_expression	BnaA09g55800D	sp|Q9LML7|U71C3_ARATH UDP-glycosyltransferase 71C3 OS=Arabidopsis thaliana GN=UGT71C3 PE=2 SV=1//0
LNC_000668	XLOC_015081	chrA04:16855434-16856359	0.25082	0.82969	-1.72592	0.0134	0.0464513	lncRNA	co_expression	BnaA09g03330D	sp|Q9FGX2|BZIP1_ARATH Basic leucine zipper 1 OS=Arabidopsis thaliana GN=BZIP1 PE=1 SV=1//1.79551e-72
LNC_000668	XLOC_015081	chrA04:16855434-16856359	0.25082	0.82969	-1.72592	0.0134	0.0464513	lncRNA	co_expression	BnaC09g08130D	sp|P30185|DHR18_ARATH Dehydrin Rab18 OS=Arabidopsis thaliana GN=RAB18 PE=2 SV=1//9.65596e-10
LNC_000668	XLOC_015081	chrA04:16855434-16856359	0.25082	0.82969	-1.72592	0.0134	0.0464513	lncRNA	co_expression	BnaC01g21960D	sp|Q0WMZ5|OP162_ARATH Outer envelope pore protein 16-2, chloroplastic OS=Arabidopsis thaliana GN=OEP162 PE=2 SV=1//1.95529e-102
[truncated: 3,428 more rows]

## Sheet: Qinyou8
Transcript_id	Gene_id	Gene_location	Qinyou8RW_FPKM	Qinyou8DS_FPKM	log2(foldchange)	pvalue	qvalue	Status	Target_prediction_method	Target_gene_id	Target_official_symbol
[truncated: 22,327 more rows]
