# Supplementary material for: Genome-wide analysis of long non-coding RNAs (lncRNAs) in two contrasting rapeseed (Brassica napus L.) genotypes subjected to drought stress and re-watering
Source: BMC Plant Biol. 2020 Feb 19;20:81. doi: 10.1186/s12870-020-2286-9 (PMC7032001; doi:10.1186/s12870-020-2286-9)
Supplement: Supplementary file 5 — Additional file 5. The lncRNA-mRNA pairs reflected the opposite expression trend in two genotypes. [file 12870_2020_2286_MOESM5_ESM.xlsx]

## Sheet: Sheet1
The lncRNA-mRNA pairs reflected the opposite expression trend in two genotypes
Sample name	Transcript_id	Gene_id	Gene_location	RW_FPKM	DS_FPKM	log2(foldchange)	pvalue	qvalue	Status	Target_prediction_method	Target_gene_id	Target_official_symbol
Q2	LNC_004070	XLOC_080547	chrC07:4660094-4661048	4.43571	2.16343	1.03584	0.00105	0.00587906	lncRNA	co_expression	BnaA07g05790D	sp|Q9LIR6|BAM1_ARATH Beta-amylase 1, chloroplastic OS=Arabidopsis thaliana GN=BAM1 PE=1 SV=1//0
	LNC_004070	XLOC_080547	chrC07:4660094-4661048	4.43571	2.16343	1.03584	0.00105	0.00587906	lncRNA	co_expression	BnaC09g21440D	sp|Q9LIR6|BAM1_ARATH Beta-amylase 1, chloroplastic OS=Arabidopsis thaliana GN=BAM1 PE=1 SV=1//0
	LNC_000668	XLOC_015081	chrA04:16855434-16856359	0.25082	0.82969	-1.72592	0.0134	0.0464513	lncRNA	co_expression	BnaA05g12830D	sp|Q8CGF5|TMM56_MOUSE Transmembrane protein 56 OS=Mus musculus GN=Tmem56 PE=2 SV=1//7.92057e-17
	LNC_002842	XLOC_057656	chrC03:16758504-16759147	1.27758	3.37785	-1.4027	0.0016	0.0083349	lncRNA	co_expression	BnaA05g12830D	sp|Q8CGF5|TMM56_MOUSE Transmembrane protein 56 OS=Mus musculus GN=Tmem56 PE=2 SV=1//7.92057e-17
	LNC_003598	XLOC_071559	chrC05:18293667-18295089	0.133285	0.956063	-2.8426	0.00135	0.00724295	lncRNA	co_expression	BnaA05g12830D	sp|Q8CGF5|TMM56_MOUSE Transmembrane protein 56 OS=Mus musculus GN=Tmem56 PE=2 SV=1//7.92057e-17
	LNC_003865	XLOC_076449	chrC06:15590537-15591658	0.793003	4.58283	-2.53084	5e-05	0.000411163	lncRNA	co_expression	BnaC03g37090D	sp|P46310|FAD3C_ARATH Omega-3 fatty acid desaturase, chloroplastic OS=Arabidopsis thaliana GN=FAD7 PE=2 SV=1//0
Qinyou8	LNC_004070	XLOC_080547	chrC07:4660094-4661048	4.20132	1.08331	1.9554	5e-05	0.000411163	lncRNA	co_expression	BnaA07g05790D	sp|Q9LIR6|BAM1_ARATH Beta-amylase 1, chloroplastic OS=Arabidopsis thaliana GN=BAM1 PE=1 SV=1//0
	LNC_004070	XLOC_080547	chrC07:4660094-4661048	4.20132	1.08331	1.9554	5e-05	0.000411163	lncRNA	co_expression	BnaC09g21440D	sp|Q9LIR6|BAM1_ARATH Beta-amylase 1, chloroplastic OS=Arabidopsis thaliana GN=BAM1 PE=1 SV=1//0
	LNC_003807	XLOC_075593	chrC05_random:485787-487119	20.1805	12.8494	0.651258	0.0099	0.0365405	lncRNA	co_expression	BnaA08g17130D	sp|Q4PE39|SEC23_USTMA Protein transport protein SEC23 OS=Ustilago maydis (strain 521 / FGSC 9021) GN=SEC23 PE=3 SV=1//0
	LNC_003807	XLOC_075593	chrC05_random:485787-487119	20.1805	12.8494	0.651258	0.0099	0.0365405	lncRNA	co_expression	BnaC04g48720D	sp|Q9ZW74|PUX11_ARATH Plant UBX domain-containing protein 11 OS=Arabidopsis thaliana GN=PUX11 PE=1 SV=2//0
