# Supplementary material for: Genome-wide analysis of long non-coding RNAs (lncRNAs) in two contrasting rapeseed (Brassica napus L.) genotypes subjected to drought stress and re-watering
Source: BMC Plant Biol. 2020 Feb 19;20:81. doi: 10.1186/s12870-020-2286-9 (PMC7032001; doi:10.1186/s12870-020-2286-9)
Supplement: Supplementary file 6 — Additional file 6. Transcription factors corresponding to differentially expressed lncRNAs in two genotypes. [file 12870_2020_2286_MOESM6_ESM.xlsx]

## Sheet: Q2
Transcription factors corresponding to differently expressed lncRNAs in Q2
Transcript id	Gene id	RW FPKM	DS FPKM	log2(fold change)	pvalue	qvalue	Target prediction method	Target gene id	Family
LNC_001891	XLOC_042431	4.3761	10.9152	-1.31862	5e-05	0.000411	co_expression	BnaCnng37830D	bHLH
LNC_003530	XLOC_070392	0.18339	1.88709	-3.36318	0.003	0.013932	co_expression	BnaCnng37830D	bHLH
LNC_005753	XLOC_106345	0.121794	0.923547	-2.92274	0.0042	0.01833	co_expression	BnaCnng37830D	bHLH
LNC_001036	XLOC_024749	4.46772	8.71323	-0.96367	0.00085	0.004921	co_expression	BnaA07g27570D	bHLH
LNC_004732	XLOC_092016	0.658072	1.67928	-1.35152	0.01445	0.049286	co_expression	BnaA07g27570D	bHLH
LNC_004692	XLOC_091194	0	1.38414	/	5e-05	0.000411	co_expression	BnaA06g02490D	bHLH
LNC_003613	XLOC_071682	0.655987	4.38673	-2.74141	5e-05	0.000411	co_expression	BnaA06g02490D	bHLH
LNC_003769	XLOC_074677	0.530421	1.90219	-1.84245	0.00075	0.004426	co_expression	BnaA06g02490D	bHLH
LNC_004945	XLOC_095305	0.332998	1.86979	-2.48929	0.0005	0.003136	co_expression	BnaA06g02490D	bHLH
LNC_002030	XLOC_044363	0.384345	4.29063	-3.48072	5e-05	0.000411	co_expression	BnaA06g02490D	bHLH
LNC_001932	XLOC_042894	4.37596	39.2814	-3.16617	5e-05	0.000411	co_expression	BnaA06g02490D	bHLH
LNC_005753	XLOC_106345	0.121794	0.923547	-2.92274	0.0042	0.01833	co_expression	BnaA06g02490D	bHLH
LNC_003617	XLOC_071711	0.25055	3.07985	-3.61969	0.00065	0.00392	co_expression	BnaC06g04380D	bHLH
LNC_003613	XLOC_071682	0.655987	4.38673	-2.74141	5e-05	0.000411	co_expression	BnaC06g04380D	bHLH
LNC_003769	XLOC_074677	0.530421	1.90219	-1.84245	0.00075	0.004426	co_expression	BnaC06g04380D	bHLH
LNC_004839	XLOC_093758	1.64511	31.5692	-4.26226	5e-05	0.000411	co_expression	BnaC06g04380D	bHLH
LNC_002030	XLOC_044363	0.384345	4.29063	-3.48072	5e-05	0.000411	co_expression	BnaC06g04380D	bHLH
LNC_000456	XLOC_010239	0.131037	6.11498	-5.5443	0.003	0.013932	co_expression	BnaC07g45960D	bHLH
LNC_004939	XLOC_095219	1.13384	10.9023	-3.26534	5e-05	0.000411	co_expression	BnaC04g52120D	bHLH
LNC_002172	XLOC_046342	0.231413	1.42817	-2.62563	0.0006	0.003663	co_expression	BnaC01g21650D	bHLH
LNC_001900	XLOC_042472	0.799715	2.36397	-1.56365	5e-05	0.000411	co_expression	BnaC09g15170D	BPE
LNC_002030	XLOC_044363	0.384345	4.29063	-3.48072	5e-05	0.000411	co_expression	BnaC09g15170D	BPE
LNC_000238	XLOC_005485	0.881199	3.32917	-1.91762	0.0002	0.001421	co_expression	BnaC09g15170D	BPE
LNC_003835	XLOC_076021	0.518643	2.91143	-2.48892	0.00855	0.032495	co_expression	BnaA09g03330D	bZIP
LNC_005164	XLOC_098397	0	1.25592	/	5e-05	0.000411	co_expression	BnaA09g03330D	bZIP
LNC_000668	XLOC_015081	0.25082	0.82969	-1.72592	0.0134	0.046451	co_expression	BnaA09g03330D	bZIP
LNC_002842	XLOC_057656	1.27758	3.37785	-1.4027	0.0016	0.008335	co_expression	BnaA09g03330D	bZIP
LNC_003598	XLOC_071559	0.133285	0.956063	-2.8426	0.00135	0.007243	co_expression	BnaA09g03330D	bZIP
LNC_000611	XLOC_013901	0	2.04913	/	0.0063	0.025457	co_expression	BnaA09g03330D	bZIP
LNC_001660	XLOC_038342	0	2.98862	/	0.0025	0.012045	co_expression	BnaA09g03330D	bZIP
LNC_001549	XLOC_036068	1.21697	2.3778	-0.96633	0.01175	0.041871	co_expression	BnaAnng39140D	DIVARICATA
LNC_002896	XLOC_058627	6.25517	10.437	-0.73859	0.0078	0.03019	co_expression	BnaA03g00880D	DPB
LNC_003657	XLOC_072593	0.961178	2.19726	-1.19283	0.003	0.013932	co_expression	BnaA03g00880D	DPB
LNC_003245	XLOC_065093	22.278	1.58897	3.80946	5e-05	0.000411	co_expression	BnaA02g35550D	ERF
LNC_000217	XLOC_005091	1.83911	0	/	5e-05	0.000411	co_expression	BnaA02g35550D	ERF
LNC_001891	XLOC_042431	4.3761	10.9152	-1.31862	5e-05	0.000411	co_expression	BnaC05g00680D	ERF
LNC_005753	XLOC_106345	0.121794	0.923547	-2.92274	0.0042	0.01833	co_expression	BnaC05g00680D	ERF
LNC_003769	XLOC_074677	0.530421	1.90219	-1.84245	0.00075	0.004426	co_expression	BnaCnng77210D	ERF
LNC_002030	XLOC_044363	0.384345	4.29063	-3.48072	5e-05	0.000411	co_expression	BnaCnng77210D	ERF
LNC_001932	XLOC_042894	4.37596	39.2814	-3.16617	5e-05	0.000411	co_expression	BnaCnng77210D	ERF
LNC_005753	XLOC_106345	0.121794	0.923547	-2.92274	0.0042	0.01833	co_expression	BnaCnng77210D	ERF
LNC_005324	XLOC_100682	0.221082	2.22519	-3.33127	0.0069	0.027365	co_expression	BnaA01g18170D	ERF
LNC_000837	XLOC_019521	0.256809	1.13347	-2.14198	0.0106	0.038578	co_expression	BnaA01g18170D	ERF
LNC_001932	XLOC_042894	4.37596	39.2814	-3.16617	5e-05	0.000411	co_expression	BnaA01g18170D	ERF
LNC_003173	XLOC_063735	0.431292	8.57925	-4.31412	5e-05	0.000411	co_expression	BnaA06g01090D	ERF
LNC_004745	XLOC_092131	2.46541	10.2021	-2.04896	5e-05	0.000411	co_expression	BnaA06g01090D	ERF
LNC_000456	XLOC_010239	0.131037	6.11498	-5.5443	0.003	0.013932	co_expression	BnaA06g01090D	ERF
LNC_001497	XLOC_035294	2.7214	28.816	-3.40445	5e-05	0.000411	co_expression	BnaA06g01090D	ERF
LNC_000668	XLOC_015081	0.25082	0.82969	-1.72592	0.0134	0.046451	co_expression	BnaC06g41440D	ERF
LNC_001900	XLOC_042472	0.799715	2.36397	-1.56365	5e-05	0.000411	co_expression	BnaC06g41440D	ERF
LNC_003244	XLOC_065087	0.434466	4.8114	-3.46914	5e-05	0.000411	co_expression	BnaC06g41440D	ERF
LNC_001891	XLOC_042431	4.3761	10.9152	-1.31862	5e-05	0.000411	co_expression	BnaC06g41440D	ERF
LNC_003598	XLOC_071559	0.133285	0.956063	-2.8426	0.00135	0.007243	co_expression	BnaC06g41440D	ERF
LNC_004945	XLOC_095305	0.332998	1.86979	-2.48929	0.0005	0.003136	co_expression	BnaC06g41440D	ERF
LNC_002030	XLOC_044363	0.384345	4.29063	-3.48072	5e-05	0.000411	co_expression	BnaC06g41440D	ERF
LNC_005324	XLOC_100682	0.221082	2.22519	-3.33127	0.0069	0.027365	co_expression	BnaC06g41440D	ERF
LNC_003530	XLOC_070392	0.18339	1.88709	-3.36318	0.003	0.013932	co_expression	BnaC06g41440D	ERF
LNC_003832	XLOC_075904	0.707025	6.86192	-3.27878	5e-05	0.000411	co_expression	BnaC06g41440D	ERF
LNC_001354	XLOC_031279	0	0.467541	/	0.0085	0.032344	co_expression	BnaC06g41440D	ERF
LNC_001932	XLOC_042894	4.37596	39.2814	-3.16617	5e-05	0.000411	co_expression	BnaC06g41440D	ERF
LNC_003835	XLOC_076021	0.518643	2.91143	-2.48892	0.00855	0.032495	co_expression	BnaA03g04290D	ERF
LNC_005324	XLOC_100682	0.221082	2.22519	-3.33127	0.0069	0.027365	co_expression	BnaA03g04290D	ERF
LNC_000837	XLOC_019521	0.256809	1.13347	-2.14198	0.0106	0.038578	co_expression	BnaA03g04290D	ERF
LNC_001476	XLOC_034532	0	1.68505	/	0.0007	0.004175	co_expression	BnaC03g05820D	ERF
LNC_001932	XLOC_042894	4.37596	39.2814	-3.16617	5e-05	0.000411	co_expression	BnaC03g05820D	ERF
LNC_003835	XLOC_076021	0.518643	2.91143	-2.48892	0.00855	0.032495	co_expression	BnaA01g28970D	ERF
LNC_003598	XLOC_071559	0.133285	0.956063	-2.8426	0.00135	0.007243	co_expression	BnaA01g28970D	ERF
LNC_005324	XLOC_100682	0.221082	2.22519	-3.33127	0.0069	0.027365	co_expression	BnaA01g28970D	ERF
LNC_003832	XLOC_075904	0.707025	6.86192	-3.27878	5e-05	0.000411	co_expression	BnaA01g28970D	ERF
LNC_001932	XLOC_042894	4.37596	39.2814	-3.16617	5e-05	0.000411	co_expression	BnaA01g28970D	ERF
LNC_003613	XLOC_071682	0.655987	4.38673	-2.74141	5e-05	0.000411	co_expression	BnaA03g52990D	GATA
LNC_001900	XLOC_042472	0.799715	2.36397	-1.56365	5e-05	0.000411	co_expression	BnaA03g52990D	GATA
LNC_003679	XLOC_073258	0	3.57813	/	5e-05	0.000411	co_expression	BnaA03g52990D	GATA
LNC_002030	XLOC_044363	0.384345	4.29063	-3.48072	5e-05	0.000411	co_expression	BnaA03g52990D	GATA
LNC_001932	XLOC_042894	4.37596	39.2814	-3.16617	5e-05	0.000411	co_expression	BnaA03g52990D	GATA
LNC_005753	XLOC_106345	0.121794	0.923547	-2.92274	0.0042	0.01833	co_expression	BnaA03g52990D	GATA
LNC_000238	XLOC_005485	0.881199	3.32917	-1.91762	0.0002	0.001421	co_expression	BnaA03g52990D	GATA
LNC_005639	XLOC_105436	1.35903	5.174	-1.9287	5e-05	0.000411	co_expression	BnaC07g45180D	GATA
LNC_003613	XLOC_071682	0.655987	4.38673	-2.74141	5e-05	0.000411	co_expression	BnaC07g45180D	GATA
LNC_003769	XLOC_074677	0.530421	1.90219	-1.84245	0.00075	0.004426	co_expression	BnaC07g45180D	GATA
LNC_003051	XLOC_061820	0.520967	2.60393	-2.32143	0.00045	0.002867	co_expression	BnaC07g45180D	GATA
LNC_004839	XLOC_093758	1.64511	31.5692	-4.26226	5e-05	0.000411	co_expression	BnaC07g45180D	GATA
LNC_002030	XLOC_044363	0.384345	4.29063	-3.48072	5e-05	0.000411	co_expression	BnaC07g45180D	GATA
LNC_003865	XLOC_076449	0.793003	4.58283	-2.53084	5e-05	0.000411	co_expression	BnaC07g45180D	GATA
LNC_004033	XLOC_080108	0.662195	3.59578	-2.44098	5e-05	0.000411	co_expression	BnaC07g45180D	GATA
LNC_004692	XLOC_091194	0	1.38414	/	5e-05	0.000411	co_expression	BnaC03g52080D	HSF
LNC_003613	XLOC_071682	0.655987	4.38673	-2.74141	5e-05	0.000411	co_expression	BnaC03g52080D	HSF
LNC_002842	XLOC_057656	1.27758	3.37785	-1.4027	0.0016	0.008335	co_expression	BnaC03g52080D	HSF
LNC_003244	XLOC_065087	0.434466	4.8114	-3.46914	5e-05	0.000411	co_expression	BnaC03g52080D	HSF
LNC_001354	XLOC_031279	0	0.467541	/	0.0085	0.032344	co_expression	BnaC03g52080D	HSF
LNC_004692	XLOC_091194	0	1.38414	/	5e-05	0.000411	co_expression	BnaA06g21470D	HSF
LNC_002842	XLOC_057656	1.27758	3.37785	-1.4027	0.0016	0.008335	co_expression	BnaA06g21470D	HSF
LNC_003244	XLOC_065087	0.434466	4.8114	-3.46914	5e-05	0.000411	co_expression	BnaA06g21470D	HSF
LNC_003598	XLOC_071559	0.133285	0.956063	-2.8426	0.00135	0.007243	co_expression	BnaA06g21470D	HSF
LNC_000611	XLOC_013901	0	2.04913	/	0.0063	0.025457	co_expression	BnaA06g21470D	HSF
LNC_003832	XLOC_075904	0.707025	6.86192	-3.27878	5e-05	0.000411	co_expression	BnaA06g21470D	HSF
LNC_001354	XLOC_031279	0	0.467541	/	0.0085	0.032344	co_expression	BnaC08g32790D	HSF
LNC_000668	XLOC_015081	0.25082	0.82969	-1.72592	0.0134	0.046451	co_expression	BnaC03g43990D	HSF
LNC_001900	XLOC_042472	0.799715	2.36397	-1.56365	5e-05	0.000411	co_expression	BnaC03g43990D	HSF
LNC_002842	XLOC_057656	1.27758	3.37785	-1.4027	0.0016	0.008335	co_expression	BnaC03g43990D	HSF
LNC_003244	XLOC_065087	0.434466	4.8114	-3.46914	5e-05	0.000411	co_expression	BnaC03g43990D	HSF
LNC_003598	XLOC_071559	0.133285	0.956063	-2.8426	0.00135	0.007243	co_expression	BnaC03g43990D	HSF
LNC_005324	XLOC_100682	0.221082	2.22519	-3.33127	0.0069	0.027365	co_expression	BnaC03g43990D	HSF
LNC_003530	XLOC_070392	0.18339	1.88709	-3.36318	0.003	0.013932	co_expression	BnaC03g43990D	HSF
LNC_003832	XLOC_075904	0.707025	6.86192	-3.27878	5e-05	0.000411	co_expression	BnaC03g43990D	HSF
LNC_001354	XLOC_031279	0	0.467541	/	0.0085	0.032344	co_expression	BnaC03g43990D	HSF
LNC_001900	XLOC_042472	0.799715	2.36397	-1.56365	5e-05	0.000411	co_expression	BnaC07g07130D	HSF
LNC_001891	XLOC_042431	4.3761	10.9152	-1.31862	5e-05	0.000411	co_expression	BnaC07g07130D	HSF
LNC_003598	XLOC_071559	0.133285	0.956063	-2.8426	0.00135	0.007243	co_expression	BnaC07g07130D	HSF
LNC_003679	XLOC_073258	0	3.57813	/	5e-05	0.000411	co_expression	BnaC07g07130D	HSF
LNC_004945	XLOC_095305	0.332998	1.86979	-2.48929	0.0005	0.003136	co_expression	BnaC07g07130D	HSF
LNC_003530	XLOC_070392	0.18339	1.88709	-3.36318	0.003	0.013932	co_expression	BnaC07g07130D	HSF
LNC_001354	XLOC_031279	0	0.467541	/	0.0085	0.032344	co_expression	BnaC07g07130D	HSF
LNC_001932	XLOC_042894	4.37596	39.2814	-3.16617	5e-05	0.000411	co_expression	BnaC07g07130D	HSF
LNC_005753	XLOC_106345	0.121794	0.923547	-2.92274	0.0042	0.01833	co_expression	BnaC07g07130D	HSF
LNC_003835	XLOC_076021	0.518643	2.91143	-2.48892	0.00855	0.032495	co_expression	BnaA03g37460D	HSF
LNC_000668	XLOC_015081	0.25082	0.82969	-1.72592	0.0134	0.046451	co_expression	BnaA03g37460D	HSF
LNC_002842	XLOC_057656	1.27758	3.37785	-1.4027	0.0016	0.008335	co_expression	BnaA03g37460D	HSF
LNC_003244	XLOC_065087	0.434466	4.8114	-3.46914	5e-05	0.000411	co_expression	BnaA03g37460D	HSF
LNC_003598	XLOC_071559	0.133285	0.956063	-2.8426	0.00135	0.007243	co_expression	BnaA03g37460D	HSF
LNC_003679	XLOC_073258	0	3.57813	/	5e-05	0.000411	co_expression	BnaA03g37460D	HSF
LNC_005324	XLOC_100682	0.221082	2.22519	-3.33127	0.0069	0.027365	co_expression	BnaA03g37460D	HSF
LNC_003832	XLOC_075904	0.707025	6.86192	-3.27878	5e-05	0.000411	co_expression	BnaA03g37460D	HSF
LNC_001354	XLOC_031279	0	0.467541	/	0.0085	0.032344	co_expression	BnaA03g37460D	HSF
LNC_000668	XLOC_015081	0.25082	0.82969	-1.72592	0.0134	0.046451	co_expression	BnaA03g36800D	HSF
LNC_002842	XLOC_057656	1.27758	3.37785	-1.4027	0.0016	0.008335	co_expression	BnaA03g36800D	HSF
LNC_003244	XLOC_065087	0.434466	4.8114	-3.46914	5e-05	0.000411	co_expression	BnaA03g36800D	HSF
LNC_003598	XLOC_071559	0.133285	0.956063	-2.8426	0.00135	0.007243	co_expression	BnaA03g36800D	HSF
LNC_005324	XLOC_100682	0.221082	2.22519	-3.33127	0.0069	0.027365	co_expression	BnaA03g36800D	HSF
LNC_003832	XLOC_075904	0.707025	6.86192	-3.27878	5e-05	0.000411	co_expression	BnaA03g36800D	HSF
LNC_001354	XLOC_031279	0	0.467541	/	0.0085	0.032344	co_expression	BnaA03g36800D	HSF
LNC_003835	XLOC_076021	0.518643	2.91143	-2.48892	0.00855	0.032495	co_expression	BnaA02g22350D	HSF
LNC_005164	XLOC_098397	0	1.25592	/	5e-05	0.000411	co_expression	BnaA02g22350D	HSF
LNC_000668	XLOC_015081	0.25082	0.82969	-1.72592	0.0134	0.046451	co_expression	BnaA02g22350D	HSF
LNC_002842	XLOC_057656	1.27758	3.37785	-1.4027	0.0016	0.008335	co_expression	BnaA02g22350D	HSF
LNC_003244	XLOC_065087	0.434466	4.8114	-3.46914	5e-05	0.000411	co_expression	BnaA02g22350D	HSF
LNC_003598	XLOC_071559	0.133285	0.956063	-2.8426	0.00135	0.007243	co_expression	BnaA02g22350D	HSF
LNC_000611	XLOC_013901	0	2.04913	/	0.0063	0.025457	co_expression	BnaA02g22350D	HSF
LNC_001660	XLOC_038342	0	2.98862	/	0.0025	0.012045	co_expression	BnaA02g22350D	HSF
LNC_005324	XLOC_100682	0.221082	2.22519	-3.33127	0.0069	0.027365	co_expression	BnaA02g22350D	HSF
LNC_003832	XLOC_075904	0.707025	6.86192	-3.27878	5e-05	0.000411	co_expression	BnaA02g22350D	HSF
LNC_002030	XLOC_044363	0.384345	4.29063	-3.48072	5e-05	0.000411	co_expression	BnaC03g26940D	HSF
LNC_005753	XLOC_106345	0.121794	0.923547	-2.92274	0.0042	0.01833	co_expression	BnaC03g26940D	HSF
LNC_003865	XLOC_076449	0.793003	4.58283	-2.53084	5e-05	0.000411	co_expression	BnaC07g13600D	MYB
LNC_003793	XLOC_075476	1.16835	11.7691	-3.33246	5e-05	0.000411	co_expression	BnaA07g10350D	MYB
LNC_003644	XLOC_072214	0.254678	1.74249	-2.7744	0.00045	0.002867	co_expression	BnaA07g10350D	MYB
LNC_005164	XLOC_098397	0	1.25592	/	5e-05	0.000411	co_expression	BnaC04g05500D	MYB
LNC_001476	XLOC_034532	0	1.68505	/	0.0007	0.004175	co_expression	BnaC04g05500D	MYB
LNC_001660	XLOC_038342	0	2.98862	/	0.0025	0.012045	co_expression	BnaC04g05500D	MYB
LNC_003835	XLOC_076021	0.518643	2.91143	-2.48892	0.00855	0.032495	co_expression	BnaA08g09740D	MYB
LNC_005164	XLOC_098397	0	1.25592	/	5e-05	0.000411	co_expression	BnaA08g09740D	MYB
LNC_001660	XLOC_038342	0	2.98862	/	0.0025	0.012045	co_expression	BnaA08g09740D	MYB
LNC_002172	XLOC_046342	0.231413	1.42817	-2.62563	0.0006	0.003663	co_expression	BnaC03g64160D	MYB
LNC_001891	XLOC_042431	4.3761	10.9152	-1.31862	5e-05	0.000411	co_expression	BnaC03g64160D	MYB
LNC_001201	XLOC_028366	0.646347	2.91624	-2.17373	5e-05	0.000411	co_expression	BnaC03g64160D	MYB
LNC_005324	XLOC_100682	0.221082	2.22519	-3.33127	0.0069	0.027365	co_expression	BnaC03g64160D	MYB
LNC_001932	XLOC_042894	4.37596	39.2814	-3.16617	5e-05	0.000411	co_expression	BnaC03g64160D	MYB
LNC_005753	XLOC_106345	0.121794	0.923547	-2.92274	0.0042	0.01833	co_expression	BnaC03g64160D	MYB
LNC_001201	XLOC_028366	0.646347	2.91624	-2.17373	5e-05	0.000411	co_expression	BnaC01g41180D	MYB
LNC_001932	XLOC_042894	4.37596	39.2814	-3.16617	5e-05	0.000411	co_expression	BnaC01g41180D	MYB
LNC_004692	XLOC_091194	0	1.38414	/	5e-05	0.000411	co_expression	BnaAnng31560D	NF-YA
LNC_000668	XLOC_015081	0.25082	0.82969	-1.72592	0.0134	0.046451	co_expression	BnaAnng31560D	NF-YA
LNC_002842	XLOC_057656	1.27758	3.37785	-1.4027	0.0016	0.008335	co_expression	BnaAnng31560D	NF-YA
LNC_003244	XLOC_065087	0.434466	4.8114	-3.46914	5e-05	0.000411	co_expression	BnaAnng31560D	NF-YA
LNC_003598	XLOC_071559	0.133285	0.956063	-2.8426	0.00135	0.007243	co_expression	BnaAnng31560D	NF-YA
LNC_003832	XLOC_075904	0.707025	6.86192	-3.27878	5e-05	0.000411	co_expression	BnaAnng31560D	NF-YA
LNC_001354	XLOC_031279	0	0.467541	/	0.0085	0.032344	co_expression	BnaAnng31560D	NF-YA
LNC_004692	XLOC_091194	0	1.38414	/	5e-05	0.000411	co_expression	BnaC06g10580D	NF-YA
LNC_003835	XLOC_076021	0.518643	2.91143	-2.48892	0.00855	0.032495	co_expression	BnaC06g10580D	NF-YA
LNC_002842	XLOC_057656	1.27758	3.37785	-1.4027	0.0016	0.008335	co_expression	BnaC06g10580D	NF-YA
LNC_003244	XLOC_065087	0.434466	4.8114	-3.46914	5e-05	0.000411	co_expression	BnaC06g10580D	NF-YA
LNC_003598	XLOC_071559	0.133285	0.956063	-2.8426	0.00135	0.007243	co_expression	BnaC06g10580D	NF-YA
LNC_000611	XLOC_013901	0	2.04913	/	0.0063	0.025457	co_expression	BnaC06g10580D	NF-YA
LNC_003832	XLOC_075904	0.707025	6.86192	-3.27878	5e-05	0.000411	co_expression	BnaC06g10580D	NF-YA
LNC_003617	XLOC_071711	0.25055	3.07985	-3.61969	0.00065	0.00392	co_expression	BnaC06g06950D	NF-YA
LNC_003613	XLOC_071682	0.655987	4.38673	-2.74141	5e-05	0.000411	co_expression	BnaC06g06950D	NF-YA
LNC_000668	XLOC_015081	0.25082	0.82969	-1.72592	0.0134	0.046451	co_expression	BnaAnng02740D	NF-YA
LNC_001660	XLOC_038342	0	2.98862	/	0.0025	0.012045	co_expression	BnaAnng02740D	NF-YA
LNC_002898	XLOC_058727	0.228235	0.851716	-1.89985	5e-05	0.000411	co_expression	BnaA03g35980D	NF-YA
LNC_004692	XLOC_091194	0	1.38414	/	5e-05	0.000411	co_expression	BnaA03g35980D	NF-YA
LNC_003613	XLOC_071682	0.655987	4.38673	-2.74141	5e-05	0.000411	co_expression	BnaA03g35980D	NF-YA
LNC_003244	XLOC_065087	0.434466	4.8114	-3.46914	5e-05	0.000411	co_expression	BnaA03g35980D	NF-YA
LNC_000611	XLOC_013901	0	2.04913	/	0.0063	0.025457	co_expression	BnaA03g35980D	NF-YA
LNC_003832	XLOC_075904	0.707025	6.86192	-3.27878	5e-05	0.000411	co_expression	BnaA03g35980D	NF-YA
LNC_004692	XLOC_091194	0	1.38414	/	5e-05	0.000411	co_expression	BnaA07g30460D	NF-YA
LNC_001891	XLOC_042431	4.3761	10.9152	-1.31862	5e-05	0.000411	co_expression	BnaC09g49050D	NF-YA
LNC_004945	XLOC_095305	0.332998	1.86979	-2.48929	0.0005	0.003136	co_expression	BnaC09g49050D	NF-YA
LNC_002030	XLOC_044363	0.384345	4.29063	-3.48072	5e-05	0.000411	co_expression	BnaC09g49050D	NF-YA
LNC_005324	XLOC_100682	0.221082	2.22519	-3.33127	0.0069	0.027365	co_expression	BnaC09g49050D	NF-YA
LNC_003530	XLOC_070392	0.18339	1.88709	-3.36318	0.003	0.013932	co_expression	BnaC09g49050D	NF-YA
LNC_001932	XLOC_042894	4.37596	39.2814	-3.16617	5e-05	0.000411	co_expression	BnaC09g49050D	NF-YA
LNC_005753	XLOC_106345	0.121794	0.923547	-2.92274	0.0042	0.01833	co_expression	BnaC09g49050D	NF-YA
LNC_000668	XLOC_015081	0.25082	0.82969	-1.72592	0.0134	0.046451	co_expression	BnaC05g23480D	NF-YA
LNC_002842	XLOC_057656	1.27758	3.37785	-1.4027	0.0016	0.008335	co_expression	BnaC05g23480D	NF-YA
LNC_003598	XLOC_071559	0.133285	0.956063	-2.8426	0.00135	0.007243	co_expression	BnaC05g23480D	NF-YA
LNC_005324	XLOC_100682	0.221082	2.22519	-3.33127	0.0069	0.027365	co_expression	BnaC05g23480D	NF-YA
LNC_003613	XLOC_071682	0.655987	4.38673	-2.74141	5e-05	0.000411	co_expression	BnaA09g26040D	NF-YA
LNC_001900	XLOC_042472	0.799715	2.36397	-1.56365	5e-05	0.000411	co_expression	BnaA09g26040D	NF-YA
LNC_003769	XLOC_074677	0.530421	1.90219	-1.84245	0.00075	0.004426	co_expression	BnaA09g26040D	NF-YA
LNC_004839	XLOC_093758	1.64511	31.5692	-4.26226	5e-05	0.000411	co_expression	BnaA09g26040D	NF-YA
LNC_002030	XLOC_044363	0.384345	4.29063	-3.48072	5e-05	0.000411	co_expression	BnaA09g26040D	NF-YA
LNC_004525	XLOC_088352	0.360476	3.39295	-3.23456	5e-05	0.000411	co_expression	BnaA09g26040D	NF-YA
LNC_000522	XLOC_012123	1.46488	4.40788	-1.5893	5e-05	0.000411	co_expression	BnaA09g26040D	NF-YA
LNC_005753	XLOC_106345	0.121794	0.923547	-2.92274	0.0042	0.01833	co_expression	BnaA09g26040D	NF-YA
LNC_000238	XLOC_005485	0.881199	3.32917	-1.91762	0.0002	0.001421	co_expression	BnaA09g26040D	NF-YA
LNC_004033	XLOC_080108	0.662195	3.59578	-2.44098	5e-05	0.000411	co_expression	BnaA09g26040D	NF-YA
LNC_003793	XLOC_075476	1.16835	11.7691	-3.33246	5e-05	0.000411	co_expression	BnaC09g20320D	NF-YB
LNC_002327	XLOC_049746	0.696374	6.48744	-3.21971	5e-05	0.000411	co_expression	BnaC09g20320D	NF-YB
LNC_005439	XLOC_102306	0.366424	4.75166	-3.69685	5e-05	0.000411	co_expression	BnaC09g20320D	NF-YB
LNC_001756	XLOC_040889	0.780774	14.803	-4.24484	5e-05	0.000411	co_expression	BnaC09g20320D	NF-YB
LNC_003400	XLOC_067556	3.03989	10.4922	-1.78723	5e-05	0.000411	co_expression	BnaC05g06520D	NF-YC
LNC_004839	XLOC_093758	1.64511	31.5692	-4.26226	5e-05	0.000411	co_expression	BnaC05g06520D	NF-YC
LNC_002030	XLOC_044363	0.384345	4.29063	-3.48072	5e-05	0.000411	co_expression	BnaC05g06520D	NF-YC
LNC_003865	XLOC_076449	0.793003	4.58283	-2.53084	5e-05	0.000411	co_expression	BnaC05g06520D	NF-YC
LNC_005753	XLOC_106345	0.121794	0.923547	-2.92274	0.0042	0.01833	co_expression	BnaC05g06520D	NF-YC
LNC_004990	XLOC_096112	0.397711	1.27176	-1.67704	0.0016	0.008335	co_expression	BnaC07g49170D	PAT
LNC_003793	XLOC_075476	1.16835	11.7691	-3.33246	5e-05	0.000411	co_expression	BnaC05g07080D	PIF3
LNC_001024	XLOC_024347	0	2.12869	/	5e-05	0.000411	co_expression	BnaA06g37850D	PIF3
LNC_001891	XLOC_042431	4.3761	10.9152	-1.31862	5e-05	0.000411	co_expression	BnaA01g27570D	RAP
LNC_001201	XLOC_028366	0.646347	2.91624	-2.17373	5e-05	0.000411	co_expression	BnaA01g27570D	RAP
LNC_001932	XLOC_042894	4.37596	39.2814	-3.16617	5e-05	0.000411	co_expression	BnaA01g27570D	RAP
LNC_005753	XLOC_106345	0.121794	0.923547	-2.92274	0.0042	0.01833	co_expression	BnaA01g27570D	RAP
LNC_005164	XLOC_098397	0	1.25592	/	5e-05	0.000411	co_expression	BnaA05g07510D	RAX
LNC_001660	XLOC_038342	0	2.98862	/	0.0025	0.012045	co_expression	BnaA05g07510D	RAX
LNC_001409	XLOC_032712	2.19968	0.541946	2.02107	0.0005	0.003136	co_expression	BnaC05g17700D	TGA
LNC_003400	XLOC_067556	3.03989	10.4922	-1.78723	5e-05	0.000411	co_expression	BnaC05g51490D	VIP
LNC_001932	XLOC_042894	4.37596	39.2814	-3.16617	5e-05	0.000411	co_expression	BnaA07g16350D	WRI
LNC_005753	XLOC_106345	0.121794	0.923547	-2.92274	0.0042	0.01833	co_expression	BnaA07g16350D	WRI
LNC_002898	XLOC_058727	0.228235	0.851716	-1.89985	5e-05	0.000411	co_expression	BnaC03g13730D	WRKY
LNC_001891	XLOC_042431	4.3761	10.9152	-1.31862	5e-05	0.000411	co_expression	BnaC03g13730D	WRKY
LNC_003598	XLOC_071559	0.133285	0.956063	-2.8426	0.00135	0.007243	co_expression	BnaC03g13730D	WRKY
LNC_005324	XLOC_100682	0.221082	2.22519	-3.33127	0.0069	0.027365	co_expression	BnaC03g13730D	WRKY
LNC_001932	XLOC_042894	4.37596	39.2814	-3.16617	5e-05	0.000411	co_expression	BnaC03g13730D	WRKY

## Sheet: Qinyou8
Transcription factors corresponding to differently expressed lncRNAs in Qinyou8
Transcript id	Gene id	RW FPKM	DS FPKM	log2(fold change)	pvalue	qvalue	Target prediction method	Target gene id	Family
LNC_003305	XLOC_065886	0	2.56712	/	0.00025	0.001727	co_expression	BnaA02g16050D	AIL
LNC_002825	XLOC_057194	0	1.89633	/	5e-05	0.000411	co_expression	BnaC09g46040D	AIL
LNC_003305	XLOC_065886	0	2.56712	/	0.00025	0.001727	co_expression	BnaC09g46040D	AIL
LNC_000286	XLOC_006392	1.01137	0.285144	1.82655	0.0005	0.003136	co_expression	BnaA01g32740D	bHLH
LNC_003862	XLOC_076415	19.6859	10.4879	0.908441	0.00135	0.007243	co_expression	BnaA01g32740D	bHLH
LNC_003613	XLOC_071682	0.848154	8.65666	-3.35141	5e-05	0.000411	co_expression	BnaA06g02490D	bHLH
LNC_005720	XLOC_106153	0	0.754841	/	5e-05	0.000411	co_expression	BnaA06g02490D	bHLH
LNC_003769	XLOC_074677	0.522504	3.6199	-2.79243	5e-05	0.000411	co_expression	BnaA06g02490D	bHLH
LNC_002361	XLOC_049950	0.072844	1.47677	-4.34149	0.00445	0.019203	co_expression	BnaA06g02490D	bHLH
LNC_004945	XLOC_095305	0.789266	4.74599	-2.58813	5e-05	0.000411	co_expression	BnaA06g02490D	bHLH
LNC_004119	XLOC_081156	0.747691	12.5711	-4.07153	5e-05	0.000411	co_expression	BnaA06g02490D	bHLH
LNC_002030	XLOC_044363	0.496385	9.17596	-4.20833	5e-05	0.000411	co_expression	BnaA06g02490D	bHLH
LNC_002206	XLOC_047351	0.184506	0.731942	-1.98807	5e-05	0.000411	co_expression	BnaA06g02490D	bHLH
LNC_001932	XLOC_042894	2.47297	124.976	-5.65927	5e-05	0.000411	co_expression	BnaA06g02490D	bHLH
LNC_002304	XLOC_049524	0.307784	2.30305	-2.90356	0.00665	0.026575	co_expression	BnaA06g02490D	bHLH
LNC_002825	XLOC_057194	0	1.89633	/	5e-05	0.000411	co_expression	BnaA10g03490D	bHLH
LNC_003305	XLOC_065886	0	2.56712	/	0.00025	0.001727	co_expression	BnaA10g03490D	bHLH
LNC_001286	XLOC_029570	0	1.92394	/	5e-05	0.000411	co_expression	BnaC01g07430D	bHLH
LNC_000174	XLOC_004166	0	1.317	/	5e-05	0.000411	co_expression	BnaC01g07430D	bHLH
LNC_000908	XLOC_021374	0.539128	2.71626	-2.33292	0.00105	0.005879	co_expression	BnaC01g07430D	bHLH
LNC_002266	XLOC_048460	0	1.33446	/	5e-05	0.000411	co_expression	BnaC01g07430D	bHLH
LNC_002887	XLOC_058545	0	7.08694	/	5e-05	0.000411	co_expression	BnaC01g07430D	bHLH
LNC_002521	XLOC_052153	0	1.4579	/	5e-05	0.000411	co_expression	BnaC01g07430D	bHLH
LNC_005457	XLOC_102663	0	0.834393	/	5e-05	0.000411	co_expression	BnaC01g07430D	bHLH
LNC_003878	XLOC_076581	0	0.971011	/	5e-05	0.000411	co_expression	BnaC01g07430D	bHLH
LNC_000524	XLOC_012247	0	0.779901	/	5e-05	0.000411	co_expression	BnaC01g07430D	bHLH
LNC_001928	XLOC_042872	0	0.510435	/	5e-05	0.000411	co_expression	BnaC01g07430D	bHLH
LNC_002172	XLOC_046342	0.330879	2.95822	-3.16035	5e-05	0.000411	co_expression	BnaC01g21650D	bHLH
LNC_004939	XLOC_095219	1.38139	8.81562	-2.67394	5e-05	0.000411	co_expression	BnaC04g52120D	bHLH
LNC_000780	XLOC_017878	0.492836	0	/	5e-05	0.000411	co_expression	BnaC05g16750D	bHLH
LNC_003617	XLOC_071711	0.194519	4.76734	-4.6152	0.0016	0.008335	co_expression	BnaC06g04380D	bHLH
LNC_003613	XLOC_071682	0.848154	8.65666	-3.35141	5e-05	0.000411	co_expression	BnaC06g04380D	bHLH
LNC_003769	XLOC_074677	0.522504	3.6199	-2.79243	5e-05	0.000411	co_expression	BnaC06g04380D	bHLH
LNC_004839	XLOC_093758	3.37469	48.5003	-3.84517	5e-05	0.000411	co_expression	BnaC06g04380D	bHLH
LNC_004119	XLOC_081156	0.747691	12.5711	-4.07153	5e-05	0.000411	co_expression	BnaC06g04380D	bHLH
LNC_002030	XLOC_044363	0.496385	9.17596	-4.20833	5e-05	0.000411	co_expression	BnaC06g04380D	bHLH
LNC_002304	XLOC_049524	0.307784	2.30305	-2.90356	0.00665	0.026575	co_expression	BnaC06g04380D	bHLH
LNC_000456	XLOC_010239	0	1.74681	/	5e-05	0.000411	co_expression	BnaC07g45960D	bHLH
LNC_001905	XLOC_042549	47.8381	5.61774	3.0901	5e-05	0.000411	co_expression	BnaCnng01580D	bHLH
LNC_001087	XLOC_025381	2.65551	0.752408	1.8194	0.0104	0.037994	co_expression	BnaCnng01580D	bHLH
LNC_000896	XLOC_020891	30.8455	11.5527	1.41683	0.0054	0.022478	co_expression	BnaCnng01580D	bHLH
LNC_003608	XLOC_071670	0.63102	0.046978	3.74763	0.00265	0.012591	co_expression	BnaCnng01580D	bHLH
LNC_001891	XLOC_042431	5.41239	26.0268	-2.26566	5e-05	0.000411	co_expression	BnaCnng37830D	bHLH
LNC_003530	XLOC_070392	0.219824	5.97281	-4.76399	0.00055	0.003402	co_expression	BnaCnng37830D	bHLH
LNC_001900	XLOC_042472	0.820978	5.63799	-2.77977	5e-05	0.000411	co_expression	BnaC09g15170D	BPE
LNC_002030	XLOC_044363	0.496385	9.17596	-4.20833	5e-05	0.000411	co_expression	BnaC09g15170D	BPE
LNC_003532	XLOC_070572	0.289279	1.80896	-2.64463	0.00025	0.001727	co_expression	BnaC09g15170D	BPE
LNC_004304	XLOC_083890	0.360788	2.51768	-2.80287	5e-05	0.000411	co_expression	BnaC09g15170D	BPE
LNC_000238	XLOC_005485	0.833703	5.64881	-2.76034	0.0001	0.00077	co_expression	BnaC09g15170D	BPE
LNC_001286	XLOC_029570	0	1.92394	/	5e-05	0.000411	co_expression	BnaA09g19470D	bZIP
LNC_000174	XLOC_004166	0	1.317	/	5e-05	0.000411	co_expression	BnaA09g19470D	bZIP
LNC_002547	XLOC_052503	0	0.938424	/	5e-05	0.000411	co_expression	BnaA09g19470D	bZIP
LNC_002266	XLOC_048460	0	1.33446	/	5e-05	0.000411	co_expression	BnaA09g19470D	bZIP
LNC_002887	XLOC_058545	0	7.08694	/	5e-05	0.000411	co_expression	BnaA09g19470D	bZIP
LNC_002521	XLOC_052153	0	1.4579	/	5e-05	0.000411	co_expression	BnaA09g19470D	bZIP
LNC_003878	XLOC_076581	0	0.971011	/	5e-05	0.000411	co_expression	BnaA09g19470D	bZIP
LNC_000524	XLOC_012247	0	0.779901	/	5e-05	0.000411	co_expression	BnaA09g19470D	bZIP
LNC_001928	XLOC_042872	0	0.510435	/	5e-05	0.000411	co_expression	BnaA09g19470D	bZIP
LNC_003835	XLOC_076021	0.986312	12.6328	-3.67899	0.00505	0.021299	co_expression	BnaA09g03330D	bZIP
LNC_001564	XLOC_036296	0.792655	12.8979	-4.0243	5e-05	0.000411	co_expression	BnaA09g03330D	bZIP
LNC_002175	XLOC_046424	0	3.75547	/	5e-05	0.000411	co_expression	BnaA09g03330D	bZIP
LNC_005164	XLOC_098397	0.246672	11.0391	-5.48388	0.00265	0.012591	co_expression	BnaA09g03330D	bZIP
LNC_000078	XLOC_002110	0.152279	6.83501	-5.48815	0.00265	0.012591	co_expression	BnaA09g03330D	bZIP
LNC_003301	XLOC_065823	0	1.90734	/	5e-05	0.000411	co_expression	BnaA09g03330D	bZIP
LNC_003119	XLOC_062996	0	1.53615	/	5e-05	0.000411	co_expression	BnaA09g03330D	bZIP
LNC_000668	XLOC_015081	0.929344	15.9186	-4.09836	5e-05	0.000411	co_expression	BnaA09g03330D	bZIP
LNC_002842	XLOC_057656	2.04233	27.8612	-3.76997	5e-05	0.000411	co_expression	BnaA09g03330D	bZIP
LNC_005720	XLOC_106153	0	0.754841	/	5e-05	0.000411	co_expression	BnaA09g03330D	bZIP
LNC_000801	XLOC_018428	0	3.53754	/	5e-05	0.000411	co_expression	BnaA09g03330D	bZIP
LNC_003598	XLOC_071559	0.157132	6.78065	-5.43138	5e-05	0.000411	co_expression	BnaA09g03330D	bZIP
LNC_003098	XLOC_062562	0.134646	1.33765	-3.31246	5e-05	0.000411	co_expression	BnaA09g03330D	bZIP
LNC_000611	XLOC_013901	0	12.7121	/	5e-05	0.000411	co_expression	BnaA09g03330D	bZIP
LNC_001660	XLOC_038342	0	21.1334	/	5e-05	0.000411	co_expression	BnaA09g03330D	bZIP
LNC_003015	XLOC_060861	0.126411	3.40034	-4.74948	0.0028	0.013173	co_expression	BnaA09g03330D	bZIP
LNC_002186	XLOC_046877	0	0.87217	/	5e-05	0.000411	co_expression	BnaA09g03330D	bZIP
LNC_004454	XLOC_086856	0	0.550743	/	5e-05	0.000411	co_expression	BnaA09g03330D	bZIP
LNC_003466	XLOC_068543	0	0.458269	/	5e-05	0.000411	co_expression	BnaA09g03330D	bZIP
LNC_003653	XLOC_072452	0	2.64479	/	5e-05	0.000411	co_expression	BnaA09g03330D	bZIP
LNC_000518	XLOC_011667	0	1.49752	/	5e-05	0.000411	co_expression	BnaA09g03330D	bZIP
LNC_005143	XLOC_098061	0	1.52408	/	5e-05	0.000411	co_expression	BnaA09g03330D	bZIP
LNC_003300	XLOC_065809	0	3.63433	/	5e-05	0.000411	co_expression	BnaA09g03330D	bZIP
LNC_005401	XLOC_101732	0	1.7981	/	5e-05	0.000411	co_expression	BnaA09g03330D	bZIP
LNC_005245	XLOC_099475	0.055054	1.0661	-4.27537	5e-05	0.000411	co_expression	BnaA09g03330D	bZIP
LNC_001829	XLOC_041657	0	12.8624	/	5e-05	0.000411	co_expression	BnaA09g03330D	bZIP
LNC_003900	XLOC_076976	0	0.566568	/	5e-05	0.000411	co_expression	BnaA01g30920D	DIVARICATA
LNC_001733	XLOC_040095	0	0.966378	/	5e-05	0.000411	co_expression	BnaA01g30920D	DIVARICATA
LNC_000671	XLOC_015146	0	5.7359	/	5e-05	0.000411	co_expression	BnaA01g30920D	DIVARICATA
LNC_005520	XLOC_103797	0	2.07532	/	5e-05	0.000411	co_expression	BnaA01g30920D	DIVARICATA
LNC_000161	XLOC_003950	0	2.67683	/	5e-05	0.000411	co_expression	BnaA01g30920D	DIVARICATA
LNC_005321	XLOC_100638	0	0.828952	/	5e-05	0.000411	co_expression	BnaA01g30920D	DIVARICATA
LNC_004811	XLOC_092890	0	0.885001	/	5e-05	0.000411	co_expression	BnaA01g30920D	DIVARICATA
LNC_002115	XLOC_045822	0	0.661696	/	5e-05	0.000411	co_expression	BnaA01g30920D	DIVARICATA
LNC_001401	XLOC_032463	0	1.34356	/	5e-05	0.000411	co_expression	BnaA01g30920D	DIVARICATA
LNC_000880	XLOC_020503	0	1.12045	/	5e-05	0.000411	co_expression	BnaA01g30920D	DIVARICATA
LNC_000003	XLOC_000087	0	6.20856	/	5e-05	0.000411	co_expression	BnaA01g30920D	DIVARICATA
LNC_002948	XLOC_059176	0	2.03569	/	5e-05	0.000411	co_expression	BnaA01g30920D	DIVARICATA
LNC_004927	XLOC_095038	0	2.73089	/	5e-05	0.000411	co_expression	BnaA01g30920D	DIVARICATA
LNC_000286	XLOC_006392	1.01137	0.285144	1.82655	0.0005	0.003136	co_expression	BnaAnng39140D	DIVARICATA
LNC_001905	XLOC_042549	47.8381	5.61774	3.0901	5e-05	0.000411	co_expression	BnaAnng39140D	DIVARICATA
LNC_001549	XLOC_036068	11.1247	2.17651	2.35368	5e-05	0.000411	co_expression	BnaAnng39140D	DIVARICATA
LNC_003927	XLOC_077951	1.71993	3.45811	-1.00764	0.00275	0.01298	co_expression	BnaC03g00770D	DPA
LNC_005720	XLOC_106153	0	0.754841	/	5e-05	0.000411	co_expression	BnaA01g18170D	ERF
LNC_002361	XLOC_049950	0.072844	1.47677	-4.34149	0.00445	0.019203	co_expression	BnaA01g18170D	ERF
LNC_004119	XLOC_081156	0.747691	12.5711	-4.07153	5e-05	0.000411	co_expression	BnaA01g18170D	ERF
LNC_005324	XLOC_100682	0.994608	12.9635	-3.70418	5e-05	0.000411	co_expression	BnaA01g18170D	ERF
LNC_000837	XLOC_019521	0.282883	3.57897	-3.66126	0.00055	0.003402	co_expression	BnaA01g18170D	ERF
LNC_001932	XLOC_042894	2.47297	124.976	-5.65927	5e-05	0.000411	co_expression	BnaA01g18170D	ERF
LNC_005245	XLOC_099475	0.055054	1.0661	-4.27537	5e-05	0.000411	co_expression	BnaA01g18170D	ERF
LNC_003835	XLOC_076021	0.986312	12.6328	-3.67899	0.00505	0.021299	co_expression	BnaA01g28970D	ERF
LNC_005720	XLOC_106153	0	0.754841	/	5e-05	0.000411	co_expression	BnaA01g28970D	ERF
LNC_003598	XLOC_071559	0.157132	6.78065	-5.43138	5e-05	0.000411	co_expression	BnaA01g28970D	ERF
LNC_000518	XLOC_011667	0	1.49752	/	5e-05	0.000411	co_expression	BnaA01g28970D	ERF
LNC_005324	XLOC_100682	0.994608	12.9635	-3.70418	5e-05	0.000411	co_expression	BnaA01g28970D	ERF
LNC_003832	XLOC_075904	2.76838	23.3757	-3.0779	5e-05	0.000411	co_expression	BnaA01g28970D	ERF
LNC_001932	XLOC_042894	2.47297	124.976	-5.65927	5e-05	0.000411	co_expression	BnaA01g28970D	ERF
LNC_005245	XLOC_099475	0.055054	1.0661	-4.27537	5e-05	0.000411	co_expression	BnaA01g28970D	ERF
LNC_001829	XLOC_041657	0	12.8624	/	5e-05	0.000411	co_expression	BnaA01g28970D	ERF
LNC_004911	XLOC_094896	0	1.05961	/	5e-05	0.000411	co_expression	BnaA03g04290D	ERF
LNC_003835	XLOC_076021	0.986312	12.6328	-3.67899	0.00505	0.021299	co_expression	BnaA03g04290D	ERF
LNC_002791	XLOC_056280	0.412676	14.5633	-5.14119	5e-05	0.000411	co_expression	BnaA03g04290D	ERF
LNC_002203	XLOC_047276	0.17439	1.644	-3.23682	0.0011	0.006113	co_expression	BnaA03g04290D	ERF
LNC_001564	XLOC_036296	0.792655	12.8979	-4.0243	5e-05	0.000411	co_expression	BnaA03g04290D	ERF
LNC_001561	XLOC_036262	0	2.23819	/	5e-05	0.000411	co_expression	BnaA03g04290D	ERF
LNC_005720	XLOC_106153	0	0.754841	/	5e-05	0.000411	co_expression	BnaA03g04290D	ERF
LNC_000233	XLOC_005481	1.87892	73.6178	-5.29208	5e-05	0.000411	co_expression	BnaA03g04290D	ERF
LNC_005546	XLOC_104104	0.095365	3.09512	-5.02039	0.01435	0.049016	co_expression	BnaA03g04290D	ERF
LNC_003653	XLOC_072452	0	2.64479	/	5e-05	0.000411	co_expression	BnaA03g04290D	ERF
LNC_005324	XLOC_100682	0.994608	12.9635	-3.70418	5e-05	0.000411	co_expression	BnaA03g04290D	ERF
LNC_002282	XLOC_049030	0.174758	14.0973	-6.33391	0.0016	0.008335	co_expression	BnaA03g04290D	ERF
LNC_002281	XLOC_049029	0	0.734698	/	5e-05	0.000411	co_expression	BnaA03g04290D	ERF
LNC_002283	XLOC_049031	0	0.559266	/	5e-05	0.000411	co_expression	BnaA03g04290D	ERF
LNC_000837	XLOC_019521	0.282883	3.57897	-3.66126	0.00055	0.003402	co_expression	BnaA03g04290D	ERF
LNC_005143	XLOC_098061	0	1.52408	/	5e-05	0.000411	co_expression	BnaA03g04290D	ERF
LNC_000457	XLOC_010261	1.1536	22.5491	-4.28886	5e-05	0.000411	co_expression	BnaA03g04290D	ERF
LNC_003300	XLOC_065809	0	3.63433	/	5e-05	0.000411	co_expression	BnaA03g04290D	ERF
LNC_005400	XLOC_101732	0	1.45447	/	5e-05	0.000411	co_expression	BnaA03g04290D	ERF
LNC_000713	XLOC_015888	0	6.99476	/	5e-05	0.000411	co_expression	BnaA03g04290D	ERF
LNC_005245	XLOC_099475	0.055054	1.0661	-4.27537	5e-05	0.000411	co_expression	BnaA03g04290D	ERF
LNC_001742	XLOC_040300	0	14.6371	/	5e-05	0.000411	co_expression	BnaA03g04290D	ERF
LNC_003173	XLOC_063735	0.091309	2.92453	-5.00131	0.01425	0.04875	co_expression	BnaA06g01090D	ERF
LNC_004745	XLOC_092131	2.93712	5.11683	-0.80085	0.00425	0.018506	co_expression	BnaA06g01090D	ERF
LNC_000456	XLOC_010239	0	1.74681	/	5e-05	0.000411	co_expression	BnaA06g01090D	ERF
LNC_001497	XLOC_035294	1.59126	15.9208	-3.32267	5e-05	0.000411	co_expression	BnaA06g01090D	ERF
LNC_003615	XLOC_071705	1.80666	19.3352	-3.41983	5e-05	0.000411	co_expression	BnaA06g02670D	ERF
LNC_004596	XLOC_089385	0.95345	4.20902	-2.14225	5e-05	0.000411	co_expression	BnaA06g02670D	ERF
LNC_001516	XLOC_035715	0.403838	3.04126	-2.91282	0.0001	0.00077	co_expression	BnaA06g02670D	ERF
LNC_001410	XLOC_032724	3.23486	20.9915	-2.69803	5e-05	0.000411	co_expression	BnaA06g02670D	ERF
LNC_002291	XLOC_049279	1.29662	6.501	-2.32591	5e-05	0.000411	co_expression	BnaA06g02670D	ERF
LNC_000983	XLOC_023691	0.345646	2.26219	-2.71035	0.0001	0.00077	co_expression	BnaA06g02670D	ERF
LNC_003247	XLOC_065153	0.753518	0	/	0.00015	0.001104	co_expression	BnaA07g06750D	ERF
LNC_000780	XLOC_017878	0.492836	0	/	5e-05	0.000411	co_expression	BnaA07g31860D	ERF
LNC_002897	XLOC_058703	42.0613	8.24097	2.35161	5e-05	0.000411	co_expression	BnaA08g12710D	ERF
LNC_002897	XLOC_058703	42.0613	8.24097	2.35161	5e-05	0.000411	co_expression	BnaA09g27310D	ERF
LNC_004911	XLOC_094896	0	1.05961	/	5e-05	0.000411	co_expression	BnaC03g05820D	ERF
LNC_002791	XLOC_056280	0.412676	14.5633	-5.14119	5e-05	0.000411	co_expression	BnaC03g05820D	ERF
LNC_001561	XLOC_036262	0	2.23819	/	5e-05	0.000411	co_expression	BnaC03g05820D	ERF
LNC_001476	XLOC_034532	0	12.4054	/	5e-05	0.000411	co_expression	BnaC03g05820D	ERF
LNC_005720	XLOC_106153	0	0.754841	/	5e-05	0.000411	co_expression	BnaC03g05820D	ERF
LNC_000233	XLOC_005481	1.87892	73.6178	-5.29208	5e-05	0.000411	co_expression	BnaC03g05820D	ERF
LNC_001352	XLOC_031279	0	2.14011	/	5e-05	0.000411	co_expression	BnaC03g05820D	ERF
LNC_002282	XLOC_049030	0.174758	14.0973	-6.33391	0.0016	0.008335	co_expression	BnaC03g05820D	ERF
LNC_002281	XLOC_049029	0	0.734698	/	5e-05	0.000411	co_expression	BnaC03g05820D	ERF
LNC_002283	XLOC_049031	0	0.559266	/	5e-05	0.000411	co_expression	BnaC03g05820D	ERF
LNC_001932	XLOC_042894	2.47297	124.976	-5.65927	5e-05	0.000411	co_expression	BnaC03g05820D	ERF
LNC_000457	XLOC_010261	1.1536	22.5491	-4.28886	5e-05	0.000411	co_expression	BnaC03g05820D	ERF
LNC_003300	XLOC_065809	0	3.63433	/	5e-05	0.000411	co_expression	BnaC03g05820D	ERF
LNC_005400	XLOC_101732	0	1.45447	/	5e-05	0.000411	co_expression	BnaC03g05820D	ERF
LNC_000713	XLOC_015888	0	6.99476	/	5e-05	0.000411	co_expression	BnaC03g05820D	ERF
LNC_001742	XLOC_040300	0	14.6371	/	5e-05	0.000411	co_expression	BnaC03g05820D	ERF
LNC_001655	XLOC_038243	0.118452	2.55408	-4.43043	0.01165	0.041593	co_expression	BnaC05g00680D	ERF
LNC_001891	XLOC_042431	5.41239	26.0268	-2.26566	5e-05	0.000411	co_expression	BnaC05g00680D	ERF
LNC_000241	XLOC_005632	0	9.14543	/	5e-05	0.000411	co_expression	BnaC06g41440D	ERF
LNC_000668	XLOC_015081	0.929344	15.9186	-4.09836	5e-05	0.000411	co_expression	BnaC06g41440D	ERF
LNC_001900	XLOC_042472	0.820978	5.63799	-2.77977	5e-05	0.000411	co_expression	BnaC06g41440D	ERF
LNC_003244	XLOC_065087	2.34132	20.2092	-3.10962	5e-05	0.000411	co_expression	BnaC06g41440D	ERF
LNC_001891	XLOC_042431	5.41239	26.0268	-2.26566	5e-05	0.000411	co_expression	BnaC06g41440D	ERF
LNC_003598	XLOC_071559	0.157132	6.78065	-5.43138	5e-05	0.000411	co_expression	BnaC06g41440D	ERF
LNC_003467	XLOC_068543	0	1.37965	/	5e-05	0.000411	co_expression	BnaC06g41440D	ERF
LNC_005546	XLOC_104104	0.095365	3.09512	-5.02039	0.01435	0.049016	co_expression	BnaC06g41440D	ERF
LNC_001352	XLOC_031279	0	2.14011	/	5e-05	0.000411	co_expression	BnaC06g41440D	ERF
LNC_003622	XLOC_071847	0.432871	4.3225	-3.31986	5e-05	0.000411	co_expression	BnaC06g41440D	ERF
LNC_004945	XLOC_095305	0.789266	4.74599	-2.58813	5e-05	0.000411	co_expression	BnaC06g41440D	ERF
LNC_003015	XLOC_060861	0.126411	3.40034	-4.74948	0.0028	0.013173	co_expression	BnaC06g41440D	ERF
LNC_004119	XLOC_081156	0.747691	12.5711	-4.07153	5e-05	0.000411	co_expression	BnaC06g41440D	ERF
LNC_000518	XLOC_011667	0	1.49752	/	5e-05	0.000411	co_expression	BnaC06g41440D	ERF
LNC_002030	XLOC_044363	0.496385	9.17596	-4.20833	5e-05	0.000411	co_expression	BnaC06g41440D	ERF
LNC_005324	XLOC_100682	0.994608	12.9635	-3.70418	5e-05	0.000411	co_expression	BnaC06g41440D	ERF
LNC_003530	XLOC_070392	0.219824	5.97281	-4.76399	0.00055	0.003402	co_expression	BnaC06g41440D	ERF
LNC_003970	XLOC_078932	0.458104	5.93799	-3.69623	5e-05	0.000411	co_expression	BnaC06g41440D	ERF
LNC_003832	XLOC_075904	2.76838	23.3757	-3.0779	5e-05	0.000411	co_expression	BnaC06g41440D	ERF
LNC_004304	XLOC_083890	0.360788	2.51768	-2.80287	5e-05	0.000411	co_expression	BnaC06g41440D	ERF
LNC_001354	XLOC_031279	0	3.28061	/	5e-05	0.000411	co_expression	BnaC06g41440D	ERF
LNC_001932	XLOC_042894	2.47297	124.976	-5.65927	5e-05	0.000411	co_expression	BnaC06g41440D	ERF
LNC_003300	XLOC_065809	0	3.63433	/	5e-05	0.000411	co_expression	BnaC06g41440D	ERF
LNC_001964	XLOC_043243	0	1.83668	/	5e-05	0.000411	co_expression	BnaC06g41440D	ERF
LNC_002601	XLOC_053259	0	4.20495	/	5e-05	0.000411	co_expression	BnaC06g41440D	ERF
LNC_001829	XLOC_041657	0	12.8624	/	5e-05	0.000411	co_expression	BnaC06g41440D	ERF
LNC_002825	XLOC_057194	0	1.89633	/	5e-05	0.000411	co_expression	BnaC08g12290D	ERF
LNC_003305	XLOC_065886	0	2.56712	/	0.00025	0.001727	co_expression	BnaC08g12290D	ERF
LNC_002825	XLOC_057194	0	1.89633	/	5e-05	0.000411	co_expression	BnaC09g28200D	ERF
LNC_003305	XLOC_065886	0	2.56712	/	0.00025	0.001727	co_expression	BnaC09g28200D	ERF
LNC_003769	XLOC_074677	0.522504	3.6199	-2.79243	5e-05	0.000411	co_expression	BnaCnng77210D	ERF
LNC_004119	XLOC_081156	0.747691	12.5711	-4.07153	5e-05	0.000411	co_expression	BnaCnng77210D	ERF
LNC_002030	XLOC_044363	0.496385	9.17596	-4.20833	5e-05	0.000411	co_expression	BnaCnng77210D	ERF
LNC_001932	XLOC_042894	2.47297	124.976	-5.65927	5e-05	0.000411	co_expression	BnaCnng77210D	ERF
LNC_000780	XLOC_017878	0.492836	0	/	5e-05	0.000411	co_expression	BnaA02g28280D	FUS
LNC_003807	XLOC_075593	20.1805	12.8494	0.651258	0.0099	0.036541	co_expression	BnaA01g32640D	GATA
LNC_003613	XLOC_071682	0.848154	8.65666	-3.35141	5e-05	0.000411	co_expression	BnaA03g52990D	GATA
LNC_001900	XLOC_042472	0.820978	5.63799	-2.77977	5e-05	0.000411	co_expression	BnaA03g52990D	GATA
LNC_003679	XLOC_073258	0	11.2329	/	5e-05	0.000411	co_expression	BnaA03g52990D	GATA
LNC_004119	XLOC_081156	0.747691	12.5711	-4.07153	5e-05	0.000411	co_expression	BnaA03g52990D	GATA
LNC_002030	XLOC_044363	0.496385	9.17596	-4.20833	5e-05	0.000411	co_expression	BnaA03g52990D	GATA
LNC_004304	XLOC_083890	0.360788	2.51768	-2.80287	5e-05	0.000411	co_expression	BnaA03g52990D	GATA
LNC_001932	XLOC_042894	2.47297	124.976	-5.65927	5e-05	0.000411	co_expression	BnaA03g52990D	GATA
LNC_002304	XLOC_049524	0.307784	2.30305	-2.90356	0.00665	0.026575	co_expression	BnaA03g52990D	GATA
LNC_002945	XLOC_059036	0.199626	1.11776	-2.48523	0.00095	0.005405	co_expression	BnaA03g52990D	GATA
LNC_000238	XLOC_005485	0.833703	5.64881	-2.76034	0.0001	0.00077	co_expression	BnaA03g52990D	GATA
LNC_005639	XLOC_105436	0.557324	6.20222	-3.4762	5e-05	0.000411	co_expression	BnaC07g45180D	GATA
LNC_003613	XLOC_071682	0.848154	8.65666	-3.35141	5e-05	0.000411	co_expression	BnaC07g45180D	GATA
LNC_003769	XLOC_074677	0.522504	3.6199	-2.79243	5e-05	0.000411	co_expression	BnaC07g45180D	GATA
LNC_003051	XLOC_061820	0.737749	3.22013	-2.12592	0.00025	0.001727	co_expression	BnaC07g45180D	GATA
LNC_004839	XLOC_093758	3.37469	48.5003	-3.84517	5e-05	0.000411	co_expression	BnaC07g45180D	GATA
LNC_004119	XLOC_081156	0.747691	12.5711	-4.07153	5e-05	0.000411	co_expression	BnaC07g45180D	GATA
LNC_002030	XLOC_044363	0.496385	9.17596	-4.20833	5e-05	0.000411	co_expression	BnaC07g45180D	GATA
LNC_003865	XLOC_076449	1.05732	5.8	-2.45564	5e-05	0.000411	co_expression	BnaC07g45180D	GATA
LNC_004033	XLOC_080108	0.820419	5.68437	-2.79257	5e-05	0.000411	co_expression	BnaC07g45180D	GATA
LNC_002477	XLOC_051655	0	1.61272	/	5e-05	0.000411	co_expression	BnaA02g16330D	GTE
LNC_002897	XLOC_058703	42.0613	8.24097	2.35161	5e-05	0.000411	co_expression	BnaC08g15600D	GTF
LNC_000780	XLOC_017878	0.492836	0	/	5e-05	0.000411	co_expression	BnaC07g16340D	HEC
LNC_003119	XLOC_062996	0	1.53615	/	5e-05	0.000411	co_expression	BnaCnng54110D	HSF
LNC_003622	XLOC_071847	0.432871	4.3225	-3.31986	5e-05	0.000411	co_expression	BnaCnng54110D	HSF
LNC_002955	XLOC_059337	0	1.43415	/	5e-05	0.000411	co_expression	BnaCnng54110D	HSF
LNC_003299	XLOC_065809	0	1.95296	/	5e-05	0.000411	co_expression	BnaCnng54110D	HSF
LNC_003970	XLOC_078932	0.458104	5.93799	-3.69623	5e-05	0.000411	co_expression	BnaCnng54110D	HSF
LNC_004310	XLOC_083996	0.184272	0.972922	-2.40049	0.01225	0.043283	co_expression	BnaCnng54110D	HSF
LNC_003613	XLOC_071682	0.848154	8.65666	-3.35141	5e-05	0.000411	co_expression	BnaC03g52080D	HSF
LNC_003119	XLOC_062996	0	1.53615	/	5e-05	0.000411	co_expression	BnaC03g52080D	HSF
LNC_002842	XLOC_057656	2.04233	27.8612	-3.76997	5e-05	0.000411	co_expression	BnaC03g52080D	HSF
LNC_003244	XLOC_065087	2.34132	20.2092	-3.10962	5e-05	0.000411	co_expression	BnaC03g52080D	HSF
LNC_003463	XLOC_068440	0	0.904055	/	5e-05	0.000411	co_expression	BnaC03g52080D	HSF
LNC_003299	XLOC_065809	0	1.95296	/	5e-05	0.000411	co_expression	BnaC03g52080D	HSF
LNC_003970	XLOC_078932	0.458104	5.93799	-3.69623	5e-05	0.000411	co_expression	BnaC03g52080D	HSF
LNC_001354	XLOC_031279	0	3.28061	/	5e-05	0.000411	co_expression	BnaC03g52080D	HSF
LNC_004310	XLOC_083996	0.184272	0.972922	-2.40049	0.01225	0.043283	co_expression	BnaC03g52080D	HSF
LNC_000346	XLOC_007139	0	3.2973	/	5e-05	0.000411	co_expression	BnaA06g21470D	HSF
LNC_002175	XLOC_046424	0	3.75547	/	5e-05	0.000411	co_expression	BnaA06g21470D	HSF
LNC_000078	XLOC_002110	0.152279	6.83501	-5.48815	0.00265	0.012591	co_expression	BnaA06g21470D	HSF
LNC_003301	XLOC_065823	0	1.90734	/	5e-05	0.000411	co_expression	BnaA06g21470D	HSF
LNC_003119	XLOC_062996	0	1.53615	/	5e-05	0.000411	co_expression	BnaA06g21470D	HSF
LNC_002842	XLOC_057656	2.04233	27.8612	-3.76997	5e-05	0.000411	co_expression	BnaA06g21470D	HSF
LNC_003244	XLOC_065087	2.34132	20.2092	-3.10962	5e-05	0.000411	co_expression	BnaA06g21470D	HSF
LNC_000801	XLOC_018428	0	3.53754	/	5e-05	0.000411	co_expression	BnaA06g21470D	HSF
LNC_003598	XLOC_071559	0.157132	6.78065	-5.43138	5e-05	0.000411	co_expression	BnaA06g21470D	HSF
LNC_000611	XLOC_013901	0	12.7121	/	5e-05	0.000411	co_expression	BnaA06g21470D	HSF
LNC_003015	XLOC_060861	0.126411	3.40034	-4.74948	0.0028	0.013173	co_expression	BnaA06g21470D	HSF
LNC_004454	XLOC_086856	0	0.550743	/	5e-05	0.000411	co_expression	BnaA06g21470D	HSF
LNC_003466	XLOC_068543	0	0.458269	/	5e-05	0.000411	co_expression	BnaA06g21470D	HSF
LNC_003299	XLOC_065809	0	1.95296	/	5e-05	0.000411	co_expression	BnaA06g21470D	HSF
LNC_003970	XLOC_078932	0.458104	5.93799	-3.69623	5e-05	0.000411	co_expression	BnaA06g21470D	HSF
LNC_003832	XLOC_075904	2.76838	23.3757	-3.0779	5e-05	0.000411	co_expression	BnaA06g21470D	HSF
LNC_005401	XLOC_101732	0	1.7981	/	5e-05	0.000411	co_expression	BnaA06g21470D	HSF
LNC_000586	XLOC_013564	0	1.43337	/	5e-05	0.000411	co_expression	BnaA06g21470D	HSF
LNC_001829	XLOC_041657	0	12.8624	/	5e-05	0.000411	co_expression	BnaA06g21470D	HSF
LNC_001215	XLOC_028712	0.212779	1.36554	-2.68204	0.00065	0.00392	co_expression	BnaC08g32790D	HSF
LNC_000241	XLOC_005632	0	9.14543	/	5e-05	0.000411	co_expression	BnaC08g32790D	HSF
LNC_000072	XLOC_001589	0.190156	1.22882	-2.69201	0.00325	0.014868	co_expression	BnaC08g32790D	HSF
LNC_003467	XLOC_068543	0	1.37965	/	5e-05	0.000411	co_expression	BnaC08g32790D	HSF
LNC_000175	XLOC_004168	0	1.13858	/	5e-05	0.000411	co_expression	BnaC08g32790D	HSF
LNC_004960	XLOC_095518	0.794102	10.1305	-3.67324	5e-05	0.000411	co_expression	BnaC08g32790D	HSF
LNC_002785	XLOC_056215	0	0.983395	/	5e-05	0.000411	co_expression	BnaC08g32790D	HSF
LNC_002741	XLOC_055692	0.071435	2.19988	-4.94465	0.00055	0.003402	co_expression	BnaC08g32790D	HSF
LNC_001354	XLOC_031279	0	3.28061	/	5e-05	0.000411	co_expression	BnaC08g32790D	HSF
LNC_001964	XLOC_043243	0	1.83668	/	5e-05	0.000411	co_expression	BnaC08g32790D	HSF
LNC_002601	XLOC_053259	0	4.20495	/	5e-05	0.000411	co_expression	BnaC08g32790D	HSF
LNC_000367	XLOC_007380	0	1.60172	/	5e-05	0.000411	co_expression	BnaC03g43990D	HSF
LNC_001215	XLOC_028712	0.212779	1.36554	-2.68204	0.00065	0.00392	co_expression	BnaC03g43990D	HSF
LNC_000241	XLOC_005632	0	9.14543	/	5e-05	0.000411	co_expression	BnaC03g43990D	HSF
LNC_003119	XLOC_062996	0	1.53615	/	5e-05	0.000411	co_expression	BnaC03g43990D	HSF
LNC_000668	XLOC_015081	0.929344	15.9186	-4.09836	5e-05	0.000411	co_expression	BnaC03g43990D	HSF
LNC_001900	XLOC_042472	0.820978	5.63799	-2.77977	5e-05	0.000411	co_expression	BnaC03g43990D	HSF
LNC_002842	XLOC_057656	2.04233	27.8612	-3.76997	5e-05	0.000411	co_expression	BnaC03g43990D	HSF
LNC_003244	XLOC_065087	2.34132	20.2092	-3.10962	5e-05	0.000411	co_expression	BnaC03g43990D	HSF
LNC_003598	XLOC_071559	0.157132	6.78065	-5.43138	5e-05	0.000411	co_expression	BnaC03g43990D	HSF
LNC_003467	XLOC_068543	0	1.37965	/	5e-05	0.000411	co_expression	BnaC03g43990D	HSF
LNC_005546	XLOC_104104	0.095365	3.09512	-5.02039	0.01435	0.049016	co_expression	BnaC03g43990D	HSF
LNC_001352	XLOC_031279	0	2.14011	/	5e-05	0.000411	co_expression	BnaC03g43990D	HSF
LNC_003622	XLOC_071847	0.432871	4.3225	-3.31986	5e-05	0.000411	co_expression	BnaC03g43990D	HSF
LNC_003015	XLOC_060861	0.126411	3.40034	-4.74948	0.0028	0.013173	co_expression	BnaC03g43990D	HSF
LNC_004454	XLOC_086856	0	0.550743	/	5e-05	0.000411	co_expression	BnaC03g43990D	HSF
LNC_000518	XLOC_011667	0	1.49752	/	5e-05	0.000411	co_expression	BnaC03g43990D	HSF
LNC_005324	XLOC_100682	0.994608	12.9635	-3.70418	5e-05	0.000411	co_expression	BnaC03g43990D	HSF
LNC_003530	XLOC_070392	0.219824	5.97281	-4.76399	0.00055	0.003402	co_expression	BnaC03g43990D	HSF
LNC_003970	XLOC_078932	0.458104	5.93799	-3.69623	5e-05	0.000411	co_expression	BnaC03g43990D	HSF
LNC_003832	XLOC_075904	2.76838	23.3757	-3.0779	5e-05	0.000411	co_expression	BnaC03g43990D	HSF
LNC_004960	XLOC_095518	0.794102	10.1305	-3.67324	5e-05	0.000411	co_expression	BnaC03g43990D	HSF
LNC_002785	XLOC_056215	0	0.983395	/	5e-05	0.000411	co_expression	BnaC03g43990D	HSF
LNC_001354	XLOC_031279	0	3.28061	/	5e-05	0.000411	co_expression	BnaC03g43990D	HSF
LNC_003300	XLOC_065809	0	3.63433	/	5e-05	0.000411	co_expression	BnaC03g43990D	HSF
LNC_001964	XLOC_043243	0	1.83668	/	5e-05	0.000411	co_expression	BnaC03g43990D	HSF
LNC_002601	XLOC_053259	0	4.20495	/	5e-05	0.000411	co_expression	BnaC03g43990D	HSF
LNC_001829	XLOC_041657	0	12.8624	/	5e-05	0.000411	co_expression	BnaC03g43990D	HSF
LNC_004695	XLOC_091306	0.132551	2.06263	-3.95986	0.0002	0.001421	co_expression	BnaC07g07130D	HSF
LNC_001900	XLOC_042472	0.820978	5.63799	-2.77977	5e-05	0.000411	co_expression	BnaC07g07130D	HSF
LNC_001891	XLOC_042431	5.41239	26.0268	-2.26566	5e-05	0.000411	co_expression	BnaC07g07130D	HSF
LNC_003598	XLOC_071559	0.157132	6.78065	-5.43138	5e-05	0.000411	co_expression	BnaC07g07130D	HSF
LNC_003679	XLOC_073258	0	11.2329	/	5e-05	0.000411	co_expression	BnaC07g07130D	HSF
LNC_002361	XLOC_049950	0.072844	1.47677	-4.34149	0.00445	0.019203	co_expression	BnaC07g07130D	HSF
LNC_005546	XLOC_104104	0.095365	3.09512	-5.02039	0.01435	0.049016	co_expression	BnaC07g07130D	HSF
LNC_003622	XLOC_071847	0.432871	4.3225	-3.31986	5e-05	0.000411	co_expression	BnaC07g07130D	HSF
LNC_004945	XLOC_095305	0.789266	4.74599	-2.58813	5e-05	0.000411	co_expression	BnaC07g07130D	HSF
LNC_004119	XLOC_081156	0.747691	12.5711	-4.07153	5e-05	0.000411	co_expression	BnaC07g07130D	HSF
LNC_003530	XLOC_070392	0.219824	5.97281	-4.76399	0.00055	0.003402	co_expression	BnaC07g07130D	HSF
LNC_001354	XLOC_031279	0	3.28061	/	5e-05	0.000411	co_expression	BnaC07g07130D	HSF
LNC_001932	XLOC_042894	2.47297	124.976	-5.65927	5e-05	0.000411	co_expression	BnaC07g07130D	HSF
LNC_002304	XLOC_049524	0.307784	2.30305	-2.90356	0.00665	0.026575	co_expression	BnaC07g07130D	HSF
LNC_001829	XLOC_041657	0	12.8624	/	5e-05	0.000411	co_expression	BnaC07g07130D	HSF
LNC_003615	XLOC_071705	1.80666	19.3352	-3.41983	5e-05	0.000411	co_expression	BnaA03g37460D	HSF
LNC_000241	XLOC_005632	0	9.14543	/	5e-05	0.000411	co_expression	BnaA03g37460D	HSF
LNC_003835	XLOC_076021	0.986312	12.6328	-3.67899	0.00505	0.021299	co_expression	BnaA03g37460D	HSF
LNC_001564	XLOC_036296	0.792655	12.8979	-4.0243	5e-05	0.000411	co_expression	BnaA03g37460D	HSF
LNC_003301	XLOC_065823	0	1.90734	/	5e-05	0.000411	co_expression	BnaA03g37460D	HSF
LNC_003119	XLOC_062996	0	1.53615	/	5e-05	0.000411	co_expression	BnaA03g37460D	HSF
LNC_000668	XLOC_015081	0.929344	15.9186	-4.09836	5e-05	0.000411	co_expression	BnaA03g37460D	HSF
LNC_002842	XLOC_057656	2.04233	27.8612	-3.76997	5e-05	0.000411	co_expression	BnaA03g37460D	HSF
LNC_003244	XLOC_065087	2.34132	20.2092	-3.10962	5e-05	0.000411	co_expression	BnaA03g37460D	HSF
LNC_005720	XLOC_106153	0	0.754841	/	5e-05	0.000411	co_expression	BnaA03g37460D	HSF
LNC_000233	XLOC_005481	1.87892	73.6178	-5.29208	5e-05	0.000411	co_expression	BnaA03g37460D	HSF
LNC_004029	XLOC_080092	0.229618	2.2321	-3.28109	0.0128	0.044794	co_expression	BnaA03g37460D	HSF
LNC_003598	XLOC_071559	0.157132	6.78065	-5.43138	5e-05	0.000411	co_expression	BnaA03g37460D	HSF
LNC_003679	XLOC_073258	0	11.2329	/	5e-05	0.000411	co_expression	BnaA03g37460D	HSF
LNC_003467	XLOC_068543	0	1.37965	/	5e-05	0.000411	co_expression	BnaA03g37460D	HSF
LNC_005546	XLOC_104104	0.095365	3.09512	-5.02039	0.01435	0.049016	co_expression	BnaA03g37460D	HSF
LNC_001352	XLOC_031279	0	2.14011	/	5e-05	0.000411	co_expression	BnaA03g37460D	HSF
LNC_003015	XLOC_060861	0.126411	3.40034	-4.74948	0.0028	0.013173	co_expression	BnaA03g37460D	HSF
LNC_004454	XLOC_086856	0	0.550743	/	5e-05	0.000411	co_expression	BnaA03g37460D	HSF
LNC_003466	XLOC_068543	0	0.458269	/	5e-05	0.000411	co_expression	BnaA03g37460D	HSF
LNC_000518	XLOC_011667	0	1.49752	/	5e-05	0.000411	co_expression	BnaA03g37460D	HSF
LNC_005324	XLOC_100682	0.994608	12.9635	-3.70418	5e-05	0.000411	co_expression	BnaA03g37460D	HSF
LNC_003970	XLOC_078932	0.458104	5.93799	-3.69623	5e-05	0.000411	co_expression	BnaA03g37460D	HSF
LNC_003832	XLOC_075904	2.76838	23.3757	-3.0779	5e-05	0.000411	co_expression	BnaA03g37460D	HSF
LNC_004960	XLOC_095518	0.794102	10.1305	-3.67324	5e-05	0.000411	co_expression	BnaA03g37460D	HSF
LNC_002785	XLOC_056215	0	0.983395	/	5e-05	0.000411	co_expression	BnaA03g37460D	HSF
LNC_001354	XLOC_031279	0	3.28061	/	5e-05	0.000411	co_expression	BnaA03g37460D	HSF
LNC_003300	XLOC_065809	0	3.63433	/	5e-05	0.000411	co_expression	BnaA03g37460D	HSF
LNC_005401	XLOC_101732	0	1.7981	/	5e-05	0.000411	co_expression	BnaA03g37460D	HSF
LNC_001410	XLOC_032724	3.23486	20.9915	-2.69803	5e-05	0.000411	co_expression	BnaA03g37460D	HSF
LNC_001964	XLOC_043243	0	1.83668	/	5e-05	0.000411	co_expression	BnaA03g37460D	HSF
LNC_002601	XLOC_053259	0	4.20495	/	5e-05	0.000411	co_expression	BnaA03g37460D	HSF
LNC_001742	XLOC_040300	0	14.6371	/	5e-05	0.000411	co_expression	BnaA03g37460D	HSF
LNC_001829	XLOC_041657	0	12.8624	/	5e-05	0.000411	co_expression	BnaA03g37460D	HSF
LNC_003615	XLOC_071705	1.80666	19.3352	-3.41983	5e-05	0.000411	co_expression	BnaA03g36800D	HSF
LNC_001564	XLOC_036296	0.792655	12.8979	-4.0243	5e-05	0.000411	co_expression	BnaA03g36800D	HSF
LNC_002175	XLOC_046424	0	3.75547	/	5e-05	0.000411	co_expression	BnaA03g36800D	HSF
LNC_003301	XLOC_065823	0	1.90734	/	5e-05	0.000411	co_expression	BnaA03g36800D	HSF
LNC_003119	XLOC_062996	0	1.53615	/	5e-05	0.000411	co_expression	BnaA03g36800D	HSF
LNC_000668	XLOC_015081	0.929344	15.9186	-4.09836	5e-05	0.000411	co_expression	BnaA03g36800D	HSF
LNC_002842	XLOC_057656	2.04233	27.8612	-3.76997	5e-05	0.000411	co_expression	BnaA03g36800D	HSF
LNC_003244	XLOC_065087	2.34132	20.2092	-3.10962	5e-05	0.000411	co_expression	BnaA03g36800D	HSF
LNC_000233	XLOC_005481	1.87892	73.6178	-5.29208	5e-05	0.000411	co_expression	BnaA03g36800D	HSF
LNC_001516	XLOC_035715	0.403838	3.04126	-2.91282	0.0001	0.00077	co_expression	BnaA03g36800D	HSF
LNC_003598	XLOC_071559	0.157132	6.78065	-5.43138	5e-05	0.000411	co_expression	BnaA03g36800D	HSF
LNC_003098	XLOC_062562	0.134646	1.33765	-3.31246	5e-05	0.000411	co_expression	BnaA03g36800D	HSF
LNC_003467	XLOC_068543	0	1.37965	/	5e-05	0.000411	co_expression	BnaA03g36800D	HSF
LNC_005546	XLOC_104104	0.095365	3.09512	-5.02039	0.01435	0.049016	co_expression	BnaA03g36800D	HSF
LNC_003015	XLOC_060861	0.126411	3.40034	-4.74948	0.0028	0.013173	co_expression	BnaA03g36800D	HSF
LNC_004454	XLOC_086856	0	0.550743	/	5e-05	0.000411	co_expression	BnaA03g36800D	HSF
LNC_003466	XLOC_068543	0	0.458269	/	5e-05	0.000411	co_expression	BnaA03g36800D	HSF
LNC_000518	XLOC_011667	0	1.49752	/	5e-05	0.000411	co_expression	BnaA03g36800D	HSF
LNC_005324	XLOC_100682	0.994608	12.9635	-3.70418	5e-05	0.000411	co_expression	BnaA03g36800D	HSF
LNC_003970	XLOC_078932	0.458104	5.93799	-3.69623	5e-05	0.000411	co_expression	BnaA03g36800D	HSF
LNC_003832	XLOC_075904	2.76838	23.3757	-3.0779	5e-05	0.000411	co_expression	BnaA03g36800D	HSF
LNC_004960	XLOC_095518	0.794102	10.1305	-3.67324	5e-05	0.000411	co_expression	BnaA03g36800D	HSF
LNC_001354	XLOC_031279	0	3.28061	/	5e-05	0.000411	co_expression	BnaA03g36800D	HSF
LNC_003300	XLOC_065809	0	3.63433	/	5e-05	0.000411	co_expression	BnaA03g36800D	HSF
LNC_005401	XLOC_101732	0	1.7981	/	5e-05	0.000411	co_expression	BnaA03g36800D	HSF
LNC_001829	XLOC_041657	0	12.8624	/	5e-05	0.000411	co_expression	BnaA03g36800D	HSF
LNC_003835	XLOC_076021	0.986312	12.6328	-3.67899	0.00505	0.021299	co_expression	BnaA02g22350D	HSF
LNC_001564	XLOC_036296	0.792655	12.8979	-4.0243	5e-05	0.000411	co_expression	BnaA02g22350D	HSF
LNC_002175	XLOC_046424	0	3.75547	/	5e-05	0.000411	co_expression	BnaA02g22350D	HSF
LNC_005164	XLOC_098397	0.246672	11.0391	-5.48388	0.00265	0.012591	co_expression	BnaA02g22350D	HSF
LNC_003301	XLOC_065823	0	1.90734	/	5e-05	0.000411	co_expression	BnaA02g22350D	HSF
LNC_000668	XLOC_015081	0.929344	15.9186	-4.09836	5e-05	0.000411	co_expression	BnaA02g22350D	HSF
LNC_002842	XLOC_057656	2.04233	27.8612	-3.76997	5e-05	0.000411	co_expression	BnaA02g22350D	HSF
LNC_003244	XLOC_065087	2.34132	20.2092	-3.10962	5e-05	0.000411	co_expression	BnaA02g22350D	HSF
LNC_005720	XLOC_106153	0	0.754841	/	5e-05	0.000411	co_expression	BnaA02g22350D	HSF
LNC_000233	XLOC_005481	1.87892	73.6178	-5.29208	5e-05	0.000411	co_expression	BnaA02g22350D	HSF
LNC_003598	XLOC_071559	0.157132	6.78065	-5.43138	5e-05	0.000411	co_expression	BnaA02g22350D	HSF
LNC_000611	XLOC_013901	0	12.7121	/	5e-05	0.000411	co_expression	BnaA02g22350D	HSF
LNC_003467	XLOC_068543	0	1.37965	/	5e-05	0.000411	co_expression	BnaA02g22350D	HSF
LNC_005546	XLOC_104104	0.095365	3.09512	-5.02039	0.01435	0.049016	co_expression	BnaA02g22350D	HSF
LNC_001660	XLOC_038342	0	21.1334	/	5e-05	0.000411	co_expression	BnaA02g22350D	HSF
LNC_003015	XLOC_060861	0.126411	3.40034	-4.74948	0.0028	0.013173	co_expression	BnaA02g22350D	HSF
LNC_002186	XLOC_046877	0	0.87217	/	5e-05	0.000411	co_expression	BnaA02g22350D	HSF
LNC_003466	XLOC_068543	0	0.458269	/	5e-05	0.000411	co_expression	BnaA02g22350D	HSF
LNC_003653	XLOC_072452	0	2.64479	/	5e-05	0.000411	co_expression	BnaA02g22350D	HSF
LNC_000518	XLOC_011667	0	1.49752	/	5e-05	0.000411	co_expression	BnaA02g22350D	HSF
LNC_005324	XLOC_100682	0.994608	12.9635	-3.70418	5e-05	0.000411	co_expression	BnaA02g22350D	HSF
LNC_003832	XLOC_075904	2.76838	23.3757	-3.0779	5e-05	0.000411	co_expression	BnaA02g22350D	HSF
LNC_005143	XLOC_098061	0	1.52408	/	5e-05	0.000411	co_expression	BnaA02g22350D	HSF
LNC_003300	XLOC_065809	0	3.63433	/	5e-05	0.000411	co_expression	BnaA02g22350D	HSF
LNC_005401	XLOC_101732	0	1.7981	/	5e-05	0.000411	co_expression	BnaA02g22350D	HSF
LNC_005245	XLOC_099475	0.055054	1.0661	-4.27537	5e-05	0.000411	co_expression	BnaA02g22350D	HSF
LNC_001742	XLOC_040300	0	14.6371	/	5e-05	0.000411	co_expression	BnaA02g22350D	HSF
LNC_001829	XLOC_041657	0	12.8624	/	5e-05	0.000411	co_expression	BnaA02g22350D	HSF
LNC_004119	XLOC_081156	0.747691	12.5711	-4.07153	5e-05	0.000411	co_expression	BnaC03g26940D	HSF
LNC_002030	XLOC_044363	0.496385	9.17596	-4.20833	5e-05	0.000411	co_expression	BnaC03g26940D	HSF
LNC_004119	XLOC_081156	0.747691	12.5711	-4.07153	5e-05	0.000411	co_expression	BnaC07g13600D	MYB
LNC_003865	XLOC_076449	1.05732	5.8	-2.45564	5e-05	0.000411	co_expression	BnaC07g13600D	MYB
LNC_003793	XLOC_075476	0.561408	14.7559	-4.7161	5e-05	0.000411	co_expression	BnaA07g10350D	MYB
LNC_003644	XLOC_072214	0.32392	2.00741	-2.63162	0.00015	0.001104	co_expression	BnaA07g10350D	MYB
LNC_000780	XLOC_017878	0.492836	0	/	5e-05	0.000411	co_expression	BnaA09g18940D	MYB
LNC_001483	XLOC_034742	0.196316	0.736975	-1.90844	5e-05	0.000411	co_expression	BnaC06g35340D	MYB
LNC_002156	XLOC_046195	2.3157	6.51088	-1.49141	5e-05	0.000411	co_expression	BnaC06g35340D	MYB
LNC_004596	XLOC_089385	0.95345	4.20902	-2.14225	5e-05	0.000411	co_expression	BnaC06g35340D	MYB
LNC_002374	XLOC_050091	0.446517	1.95236	-2.12843	0.00015	0.001104	co_expression	BnaC06g35340D	MYB
LNC_003263	XLOC_065355	0.576582	2.31505	-2.00545	0.0015	0.007899	co_expression	BnaC06g35340D	MYB
LNC_003615	XLOC_071705	1.80666	19.3352	-3.41983	5e-05	0.000411	co_expression	BnaC09g05300D	MYB
LNC_001516	XLOC_035715	0.403838	3.04126	-2.91282	0.0001	0.00077	co_expression	BnaC09g05300D	MYB
LNC_003247	XLOC_065153	0.753518	0	/	0.00015	0.001104	co_expression	BnaC02g38120D	MYB
LNC_004716	XLOC_091727	0.055283	0.486606	-3.13784	0.0029	0.013552	co_expression	BnaC04g05500D	MYB
LNC_001561	XLOC_036262	0	2.23819	/	5e-05	0.000411	co_expression	BnaC04g05500D	MYB
LNC_005164	XLOC_098397	0.246672	11.0391	-5.48388	0.00265	0.012591	co_expression	BnaC04g05500D	MYB
LNC_001476	XLOC_034532	0	12.4054	/	5e-05	0.000411	co_expression	BnaC04g05500D	MYB
LNC_000159	XLOC_003778	0	2.12009	/	5e-05	0.000411	co_expression	BnaC04g05500D	MYB
LNC_001660	XLOC_038342	0	21.1334	/	5e-05	0.000411	co_expression	BnaC04g05500D	MYB
LNC_002281	XLOC_049029	0	0.734698	/	5e-05	0.000411	co_expression	BnaC04g05500D	MYB
LNC_005143	XLOC_098061	0	1.52408	/	5e-05	0.000411	co_expression	BnaC04g05500D	MYB
LNC_005245	XLOC_099475	0.055054	1.0661	-4.27537	5e-05	0.000411	co_expression	BnaC04g05500D	MYB
LNC_001928	XLOC_042872	0	0.510435	/	5e-05	0.000411	co_expression	BnaC02g22160D	MYB
LNC_002897	XLOC_058703	42.0613	8.24097	2.35161	5e-05	0.000411	co_expression	BnaA02g16690D	MYB
LNC_000346	XLOC_007139	0	3.2973	/	5e-05	0.000411	co_expression	BnaA08g09740D	MYB
LNC_003835	XLOC_076021	0.986312	12.6328	-3.67899	0.00505	0.021299	co_expression	BnaA08g09740D	MYB
LNC_005164	XLOC_098397	0.246672	11.0391	-5.48388	0.00265	0.012591	co_expression	BnaA08g09740D	MYB
LNC_003301	XLOC_065823	0	1.90734	/	5e-05	0.000411	co_expression	BnaA08g09740D	MYB
LNC_005720	XLOC_106153	0	0.754841	/	5e-05	0.000411	co_expression	BnaA08g09740D	MYB
LNC_001660	XLOC_038342	0	21.1334	/	5e-05	0.000411	co_expression	BnaA08g09740D	MYB
LNC_003653	XLOC_072452	0	2.64479	/	5e-05	0.000411	co_expression	BnaA08g09740D	MYB
LNC_005143	XLOC_098061	0	1.52408	/	5e-05	0.000411	co_expression	BnaA08g09740D	MYB
LNC_005401	XLOC_101732	0	1.7981	/	5e-05	0.000411	co_expression	BnaA08g09740D	MYB
LNC_005245	XLOC_099475	0.055054	1.0661	-4.27537	5e-05	0.000411	co_expression	BnaA08g09740D	MYB
LNC_001829	XLOC_041657	0	12.8624	/	5e-05	0.000411	co_expression	BnaA08g09740D	MYB
LNC_004911	XLOC_094896	0	1.05961	/	5e-05	0.000411	co_expression	BnaA03g44700D	MYB
LNC_002791	XLOC_056280	0.412676	14.5633	-5.14119	5e-05	0.000411	co_expression	BnaA03g44700D	MYB
LNC_002283	XLOC_049031	0	0.559266	/	5e-05	0.000411	co_expression	BnaA03g44700D	MYB
LNC_000457	XLOC_010261	1.1536	22.5491	-4.28886	5e-05	0.000411	co_expression	BnaA03g44700D	MYB
LNC_001742	XLOC_040300	0	14.6371	/	5e-05	0.000411	co_expression	BnaA03g44700D	MYB
LNC_004911	XLOC_094896	0	1.05961	/	5e-05	0.000411	co_expression	BnaC03g64160D	MYB
LNC_002172	XLOC_046342	0.330879	2.95822	-3.16035	5e-05	0.000411	co_expression	BnaC03g64160D	MYB
LNC_005720	XLOC_106153	0	0.754841	/	5e-05	0.000411	co_expression	BnaC03g64160D	MYB
LNC_001655	XLOC_038243	0.118452	2.55408	-4.43043	0.01165	0.041593	co_expression	BnaC03g64160D	MYB
LNC_001891	XLOC_042431	5.41239	26.0268	-2.26566	5e-05	0.000411	co_expression	BnaC03g64160D	MYB
LNC_002361	XLOC_049950	0.072844	1.47677	-4.34149	0.00445	0.019203	co_expression	BnaC03g64160D	MYB
LNC_001352	XLOC_031279	0	2.14011	/	5e-05	0.000411	co_expression	BnaC03g64160D	MYB
LNC_001201	XLOC_028366	0.671163	9.95696	-3.89097	5e-05	0.000411	co_expression	BnaC03g64160D	MYB
LNC_004119	XLOC_081156	0.747691	12.5711	-4.07153	5e-05	0.000411	co_expression	BnaC03g64160D	MYB
LNC_005324	XLOC_100682	0.994608	12.9635	-3.70418	5e-05	0.000411	co_expression	BnaC03g64160D	MYB
LNC_002283	XLOC_049031	0	0.559266	/	5e-05	0.000411	co_expression	BnaC03g64160D	MYB
LNC_001932	XLOC_042894	2.47297	124.976	-5.65927	5e-05	0.000411	co_expression	BnaC03g64160D	MYB
LNC_001561	XLOC_036262	0	2.23819	/	5e-05	0.000411	co_expression	BnaC01g41180D	MYB
LNC_003212	XLOC_064066	0.083559	1.24426	-3.89635	0.00385	0.017083	co_expression	BnaC01g41180D	MYB
LNC_001201	XLOC_028366	0.671163	9.95696	-3.89097	5e-05	0.000411	co_expression	BnaC01g41180D	MYB
LNC_002281	XLOC_049029	0	0.734698	/	5e-05	0.000411	co_expression	BnaC01g41180D	MYB
LNC_002283	XLOC_049031	0	0.559266	/	5e-05	0.000411	co_expression	BnaC01g41180D	MYB
LNC_001932	XLOC_042894	2.47297	124.976	-5.65927	5e-05	0.000411	co_expression	BnaC01g41180D	MYB
LNC_003247	XLOC_065153	0.753518	0	/	0.00015	0.001104	co_expression	BnaA03g33920D	NAC
LNC_003119	XLOC_062996	0	1.53615	/	5e-05	0.000411	co_expression	BnaAnng31560D	NF-YA
LNC_000668	XLOC_015081	0.929344	15.9186	-4.09836	5e-05	0.000411	co_expression	BnaAnng31560D	NF-YA
LNC_002842	XLOC_057656	2.04233	27.8612	-3.76997	5e-05	0.000411	co_expression	BnaAnng31560D	NF-YA
LNC_003244	XLOC_065087	2.34132	20.2092	-3.10962	5e-05	0.000411	co_expression	BnaAnng31560D	NF-YA
LNC_005720	XLOC_106153	0	0.754841	/	5e-05	0.000411	co_expression	BnaAnng31560D	NF-YA
LNC_003598	XLOC_071559	0.157132	6.78065	-5.43138	5e-05	0.000411	co_expression	BnaAnng31560D	NF-YA
LNC_003467	XLOC_068543	0	1.37965	/	5e-05	0.000411	co_expression	BnaAnng31560D	NF-YA
LNC_005546	XLOC_104104	0.095365	3.09512	-5.02039	0.01435	0.049016	co_expression	BnaAnng31560D	NF-YA
LNC_003015	XLOC_060861	0.126411	3.40034	-4.74948	0.0028	0.013173	co_expression	BnaAnng31560D	NF-YA
LNC_004454	XLOC_086856	0	0.550743	/	5e-05	0.000411	co_expression	BnaAnng31560D	NF-YA
LNC_000518	XLOC_011667	0	1.49752	/	5e-05	0.000411	co_expression	BnaAnng31560D	NF-YA
LNC_003970	XLOC_078932	0.458104	5.93799	-3.69623	5e-05	0.000411	co_expression	BnaAnng31560D	NF-YA
LNC_003832	XLOC_075904	2.76838	23.3757	-3.0779	5e-05	0.000411	co_expression	BnaAnng31560D	NF-YA
LNC_004960	XLOC_095518	0.794102	10.1305	-3.67324	5e-05	0.000411	co_expression	BnaAnng31560D	NF-YA
LNC_001354	XLOC_031279	0	3.28061	/	5e-05	0.000411	co_expression	BnaAnng31560D	NF-YA
LNC_003300	XLOC_065809	0	3.63433	/	5e-05	0.000411	co_expression	BnaAnng31560D	NF-YA
LNC_001964	XLOC_043243	0	1.83668	/	5e-05	0.000411	co_expression	BnaAnng31560D	NF-YA
LNC_001829	XLOC_041657	0	12.8624	/	5e-05	0.000411	co_expression	BnaAnng31560D	NF-YA
LNC_000346	XLOC_007139	0	3.2973	/	5e-05	0.000411	co_expression	BnaC06g10580D	NF-YA
LNC_003835	XLOC_076021	0.986312	12.6328	-3.67899	0.00505	0.021299	co_expression	BnaC06g10580D	NF-YA
LNC_003301	XLOC_065823	0	1.90734	/	5e-05	0.000411	co_expression	BnaC06g10580D	NF-YA
LNC_003119	XLOC_062996	0	1.53615	/	5e-05	0.000411	co_expression	BnaC06g10580D	NF-YA
LNC_002842	XLOC_057656	2.04233	27.8612	-3.76997	5e-05	0.000411	co_expression	BnaC06g10580D	NF-YA
LNC_003244	XLOC_065087	2.34132	20.2092	-3.10962	5e-05	0.000411	co_expression	BnaC06g10580D	NF-YA
LNC_005720	XLOC_106153	0	0.754841	/	5e-05	0.000411	co_expression	BnaC06g10580D	NF-YA
LNC_000801	XLOC_018428	0	3.53754	/	5e-05	0.000411	co_expression	BnaC06g10580D	NF-YA
LNC_003598	XLOC_071559	0.157132	6.78065	-5.43138	5e-05	0.000411	co_expression	BnaC06g10580D	NF-YA
LNC_000611	XLOC_013901	0	12.7121	/	5e-05	0.000411	co_expression	BnaC06g10580D	NF-YA
LNC_005546	XLOC_104104	0.095365	3.09512	-5.02039	0.01435	0.049016	co_expression	BnaC06g10580D	NF-YA
LNC_003015	XLOC_060861	0.126411	3.40034	-4.74948	0.0028	0.013173	co_expression	BnaC06g10580D	NF-YA
LNC_003466	XLOC_068543	0	0.458269	/	5e-05	0.000411	co_expression	BnaC06g10580D	NF-YA
LNC_000518	XLOC_011667	0	1.49752	/	5e-05	0.000411	co_expression	BnaC06g10580D	NF-YA
LNC_003970	XLOC_078932	0.458104	5.93799	-3.69623	5e-05	0.000411	co_expression	BnaC06g10580D	NF-YA
LNC_003832	XLOC_075904	2.76838	23.3757	-3.0779	5e-05	0.000411	co_expression	BnaC06g10580D	NF-YA
LNC_005401	XLOC_101732	0	1.7981	/	5e-05	0.000411	co_expression	BnaC06g10580D	NF-YA
LNC_001829	XLOC_041657	0	12.8624	/	5e-05	0.000411	co_expression	BnaC06g10580D	NF-YA
LNC_003617	XLOC_071711	0.194519	4.76734	-4.6152	0.0016	0.008335	co_expression	BnaC06g06950D	NF-YA
LNC_003613	XLOC_071682	0.848154	8.65666	-3.35141	5e-05	0.000411	co_expression	BnaC06g06950D	NF-YA
LNC_001564	XLOC_036296	0.792655	12.8979	-4.0243	5e-05	0.000411	co_expression	BnaAnng02740D	NF-YA
LNC_002175	XLOC_046424	0	3.75547	/	5e-05	0.000411	co_expression	BnaAnng02740D	NF-YA
LNC_003301	XLOC_065823	0	1.90734	/	5e-05	0.000411	co_expression	BnaAnng02740D	NF-YA
LNC_000668	XLOC_015081	0.929344	15.9186	-4.09836	5e-05	0.000411	co_expression	BnaAnng02740D	NF-YA
LNC_005720	XLOC_106153	0	0.754841	/	5e-05	0.000411	co_expression	BnaAnng02740D	NF-YA
LNC_000233	XLOC_005481	1.87892	73.6178	-5.29208	5e-05	0.000411	co_expression	BnaAnng02740D	NF-YA
LNC_003098	XLOC_062562	0.134646	1.33765	-3.31246	5e-05	0.000411	co_expression	BnaAnng02740D	NF-YA
LNC_001660	XLOC_038342	0	21.1334	/	5e-05	0.000411	co_expression	BnaAnng02740D	NF-YA
LNC_002186	XLOC_046877	0	0.87217	/	5e-05	0.000411	co_expression	BnaAnng02740D	NF-YA
LNC_003466	XLOC_068543	0	0.458269	/	5e-05	0.000411	co_expression	BnaAnng02740D	NF-YA
LNC_003653	XLOC_072452	0	2.64479	/	5e-05	0.000411	co_expression	BnaAnng02740D	NF-YA
LNC_000518	XLOC_011667	0	1.49752	/	5e-05	0.000411	co_expression	BnaAnng02740D	NF-YA
LNC_005143	XLOC_098061	0	1.52408	/	5e-05	0.000411	co_expression	BnaAnng02740D	NF-YA
LNC_005401	XLOC_101732	0	1.7981	/	5e-05	0.000411	co_expression	BnaAnng02740D	NF-YA
LNC_005245	XLOC_099475	0.055054	1.0661	-4.27537	5e-05	0.000411	co_expression	BnaAnng02740D	NF-YA
LNC_001742	XLOC_040300	0	14.6371	/	5e-05	0.000411	co_expression	BnaAnng02740D	NF-YA
LNC_002156	XLOC_046195	2.3157	6.51088	-1.49141	5e-05	0.000411	co_expression	BnaA01g29650D	NF-YA
LNC_004596	XLOC_089385	0.95345	4.20902	-2.14225	5e-05	0.000411	co_expression	BnaA01g29650D	NF-YA
LNC_003359	XLOC_066568	0.293456	0.799998	-1.44685	0.004	0.017619	co_expression	BnaA01g29650D	NF-YA
LNC_002374	XLOC_050091	0.446517	1.95236	-2.12843	0.00015	0.001104	co_expression	BnaA01g29650D	NF-YA
LNC_003263	XLOC_065355	0.576582	2.31505	-2.00545	0.0015	0.007899	co_expression	BnaA01g29650D	NF-YA
LNC_000032	XLOC_000892	2.40553	6.18219	-1.36176	5e-05	0.000411	co_expression	BnaA01g29650D	NF-YA
LNC_002898	XLOC_058727	0.369881	2.2247	-2.58848	5e-05	0.000411	co_expression	BnaA03g35980D	NF-YA
LNC_000346	XLOC_007139	0	3.2973	/	5e-05	0.000411	co_expression	BnaA03g35980D	NF-YA
LNC_003613	XLOC_071682	0.848154	8.65666	-3.35141	5e-05	0.000411	co_expression	BnaA03g35980D	NF-YA
LNC_003244	XLOC_065087	2.34132	20.2092	-3.10962	5e-05	0.000411	co_expression	BnaA03g35980D	NF-YA
LNC_000611	XLOC_013901	0	12.7121	/	5e-05	0.000411	co_expression	BnaA03g35980D	NF-YA
LNC_003832	XLOC_075904	2.76838	23.3757	-3.0779	5e-05	0.000411	co_expression	BnaA03g35980D	NF-YA
LNC_001655	XLOC_038243	0.118452	2.55408	-4.43043	0.01165	0.041593	co_expression	BnaC09g49050D	NF-YA
LNC_001891	XLOC_042431	5.41239	26.0268	-2.26566	5e-05	0.000411	co_expression	BnaC09g49050D	NF-YA
LNC_005546	XLOC_104104	0.095365	3.09512	-5.02039	0.01435	0.049016	co_expression	BnaC09g49050D	NF-YA
LNC_003622	XLOC_071847	0.432871	4.3225	-3.31986	5e-05	0.000411	co_expression	BnaC09g49050D	NF-YA
LNC_004945	XLOC_095305	0.789266	4.74599	-2.58813	5e-05	0.000411	co_expression	BnaC09g49050D	NF-YA
LNC_004119	XLOC_081156	0.747691	12.5711	-4.07153	5e-05	0.000411	co_expression	BnaC09g49050D	NF-YA
LNC_002030	XLOC_044363	0.496385	9.17596	-4.20833	5e-05	0.000411	co_expression	BnaC09g49050D	NF-YA
LNC_005324	XLOC_100682	0.994608	12.9635	-3.70418	5e-05	0.000411	co_expression	BnaC09g49050D	NF-YA
LNC_003530	XLOC_070392	0.219824	5.97281	-4.76399	0.00055	0.003402	co_expression	BnaC09g49050D	NF-YA
LNC_001932	XLOC_042894	2.47297	124.976	-5.65927	5e-05	0.000411	co_expression	BnaC09g49050D	NF-YA
LNC_003615	XLOC_071705	1.80666	19.3352	-3.41983	5e-05	0.000411	co_expression	BnaC05g23480D	NF-YA
LNC_001215	XLOC_028712	0.212779	1.36554	-2.68204	0.00065	0.00392	co_expression	BnaC05g23480D	NF-YA
LNC_000241	XLOC_005632	0	9.14543	/	5e-05	0.000411	co_expression	BnaC05g23480D	NF-YA
LNC_001564	XLOC_036296	0.792655	12.8979	-4.0243	5e-05	0.000411	co_expression	BnaC05g23480D	NF-YA
LNC_000668	XLOC_015081	0.929344	15.9186	-4.09836	5e-05	0.000411	co_expression	BnaC05g23480D	NF-YA
LNC_002842	XLOC_057656	2.04233	27.8612	-3.76997	5e-05	0.000411	co_expression	BnaC05g23480D	NF-YA
LNC_000233	XLOC_005481	1.87892	73.6178	-5.29208	5e-05	0.000411	co_expression	BnaC05g23480D	NF-YA
LNC_004596	XLOC_089385	0.95345	4.20902	-2.14225	5e-05	0.000411	co_expression	BnaC05g23480D	NF-YA
LNC_001516	XLOC_035715	0.403838	3.04126	-2.91282	0.0001	0.00077	co_expression	BnaC05g23480D	NF-YA
LNC_003598	XLOC_071559	0.157132	6.78065	-5.43138	5e-05	0.000411	co_expression	BnaC05g23480D	NF-YA
LNC_003098	XLOC_062562	0.134646	1.33765	-3.31246	5e-05	0.000411	co_expression	BnaC05g23480D	NF-YA
LNC_003467	XLOC_068543	0	1.37965	/	5e-05	0.000411	co_expression	BnaC05g23480D	NF-YA
LNC_005546	XLOC_104104	0.095365	3.09512	-5.02039	0.01435	0.049016	co_expression	BnaC05g23480D	NF-YA
LNC_001352	XLOC_031279	0	2.14011	/	5e-05	0.000411	co_expression	BnaC05g23480D	NF-YA
LNC_004454	XLOC_086856	0	0.550743	/	5e-05	0.000411	co_expression	BnaC05g23480D	NF-YA
LNC_000518	XLOC_011667	0	1.49752	/	5e-05	0.000411	co_expression	BnaC05g23480D	NF-YA
LNC_005324	XLOC_100682	0.994608	12.9635	-3.70418	5e-05	0.000411	co_expression	BnaC05g23480D	NF-YA
LNC_004960	XLOC_095518	0.794102	10.1305	-3.67324	5e-05	0.000411	co_expression	BnaC05g23480D	NF-YA
LNC_003300	XLOC_065809	0	3.63433	/	5e-05	0.000411	co_expression	BnaC05g23480D	NF-YA
LNC_001410	XLOC_032724	3.23486	20.9915	-2.69803	5e-05	0.000411	co_expression	BnaC05g23480D	NF-YA
LNC_002291	XLOC_049279	1.29662	6.501	-2.32591	5e-05	0.000411	co_expression	BnaC05g23480D	NF-YA
LNC_001964	XLOC_043243	0	1.83668	/	5e-05	0.000411	co_expression	BnaC05g23480D	NF-YA
LNC_002601	XLOC_053259	0	4.20495	/	5e-05	0.000411	co_expression	BnaC05g23480D	NF-YA
LNC_001742	XLOC_040300	0	14.6371	/	5e-05	0.000411	co_expression	BnaC05g23480D	NF-YA
LNC_000983	XLOC_023691	0.345646	2.26219	-2.71035	0.0001	0.00077	co_expression	BnaC05g23480D	NF-YA
LNC_003613	XLOC_071682	0.848154	8.65666	-3.35141	5e-05	0.000411	co_expression	BnaA09g26040D	NF-YA
LNC_001900	XLOC_042472	0.820978	5.63799	-2.77977	5e-05	0.000411	co_expression	BnaA09g26040D	NF-YA
LNC_003769	XLOC_074677	0.522504	3.6199	-2.79243	5e-05	0.000411	co_expression	BnaA09g26040D	NF-YA
LNC_003622	XLOC_071847	0.432871	4.3225	-3.31986	5e-05	0.000411	co_expression	BnaA09g26040D	NF-YA
LNC_004839	XLOC_093758	3.37469	48.5003	-3.84517	5e-05	0.000411	co_expression	BnaA09g26040D	NF-YA
LNC_004119	XLOC_081156	0.747691	12.5711	-4.07153	5e-05	0.000411	co_expression	BnaA09g26040D	NF-YA
LNC_002030	XLOC_044363	0.496385	9.17596	-4.20833	5e-05	0.000411	co_expression	BnaA09g26040D	NF-YA
LNC_004525	XLOC_088352	0.674659	6.07283	-3.17014	5e-05	0.000411	co_expression	BnaA09g26040D	NF-YA
LNC_004304	XLOC_083890	0.360788	2.51768	-2.80287	5e-05	0.000411	co_expression	BnaA09g26040D	NF-YA
LNC_000522	XLOC_012123	1.13291	8.40417	-2.89107	5e-05	0.000411	co_expression	BnaA09g26040D	NF-YA
LNC_000238	XLOC_005485	0.833703	5.64881	-2.76034	0.0001	0.00077	co_expression	BnaA09g26040D	NF-YA
LNC_004033	XLOC_080108	0.820419	5.68437	-2.79257	5e-05	0.000411	co_expression	BnaA09g26040D	NF-YA
LNC_003793	XLOC_075476	0.561408	14.7559	-4.7161	5e-05	0.000411	co_expression	BnaC09g20320D	NF-YB
LNC_002327	XLOC_049746	0.674922	6.35887	-3.23598	0.0027	0.012785	co_expression	BnaC09g20320D	NF-YB
LNC_005439	XLOC_102306	0.404162	4.69931	-3.53944	5e-05	0.000411	co_expression	BnaC09g20320D	NF-YB
LNC_001756	XLOC_040889	1.37621	13.2373	-3.26583	5e-05	0.000411	co_expression	BnaC09g20320D	NF-YB
LNC_000689	XLOC_015660	3.57523	1.19814	1.57723	5e-05	0.000411	co_expression	BnaC01g35600D	NF-YB
LNC_003400	XLOC_067556	2.07645	15.4431	-2.89477	5e-05	0.000411	co_expression	BnaC05g06520D	NF-YC
LNC_004839	XLOC_093758	3.37469	48.5003	-3.84517	5e-05	0.000411	co_expression	BnaC05g06520D	NF-YC
LNC_002030	XLOC_044363	0.496385	9.17596	-4.20833	5e-05	0.000411	co_expression	BnaC05g06520D	NF-YC
LNC_003865	XLOC_076449	1.05732	5.8	-2.45564	5e-05	0.000411	co_expression	BnaC05g06520D	NF-YC
LNC_002361	XLOC_049950	0.072844	1.47677	-4.34149	0.00445	0.019203	co_expression	BnaC05g07080D	PIF3
LNC_003793	XLOC_075476	0.561408	14.7559	-4.7161	5e-05	0.000411	co_expression	BnaC05g07080D	PIF3
LNC_001024	XLOC_024347	0	1.49517	/	5e-05	0.000411	co_expression	BnaA06g37850D	PIF3
LNC_001655	XLOC_038243	0.118452	2.55408	-4.43043	0.01165	0.041593	co_expression	BnaA01g27570D	RAP
LNC_001891	XLOC_042431	5.41239	26.0268	-2.26566	5e-05	0.000411	co_expression	BnaA01g27570D	RAP
LNC_001201	XLOC_028366	0.671163	9.95696	-3.89097	5e-05	0.000411	co_expression	BnaA01g27570D	RAP
LNC_001932	XLOC_042894	2.47297	124.976	-5.65927	5e-05	0.000411	co_expression	BnaA01g27570D	RAP
LNC_000346	XLOC_007139	0	3.2973	/	5e-05	0.000411	co_expression	BnaA05g07510D	RAX
LNC_005164	XLOC_098397	0.246672	11.0391	-5.48388	0.00265	0.012591	co_expression	BnaA05g07510D	RAX
LNC_001660	XLOC_038342	0	21.1334	/	5e-05	0.000411	co_expression	BnaA05g07510D	RAX
LNC_003872	XLOC_076503	0	1.05941	/	5e-05	0.000411	co_expression	BnaA05g07510D	RAX
LNC_003400	XLOC_067556	2.07645	15.4431	-2.89477	5e-05	0.000411	co_expression	BnaC05g51490D	VIP
LNC_001932	XLOC_042894	2.47297	124.976	-5.65927	5e-05	0.000411	co_expression	BnaA07g16350D	WRI
LNC_002825	XLOC_057194	0	1.89633	/	5e-05	0.000411	co_expression	BnaA01g11880D	WRKY
LNC_003305	XLOC_065886	0	2.56712	/	0.00025	0.001727	co_expression	BnaA01g11880D	WRKY
LNC_003900	XLOC_076976	0	0.566568	/	5e-05	0.000411	co_expression	BnaA03g24930D	WRKY
LNC_001733	XLOC_040095	0	0.966378	/	5e-05	0.000411	co_expression	BnaA03g24930D	WRKY
LNC_000671	XLOC_015146	0	5.7359	/	5e-05	0.000411	co_expression	BnaA03g24930D	WRKY
LNC_005520	XLOC_103797	0	2.07532	/	5e-05	0.000411	co_expression	BnaA03g24930D	WRKY
LNC_000161	XLOC_003950	0	2.67683	/	5e-05	0.000411	co_expression	BnaA03g24930D	WRKY
LNC_003063	XLOC_062143	0.108608	1.49712	-3.78499	0.00115	0.006342	co_expression	BnaA03g24930D	WRKY
LNC_005321	XLOC_100638	0	0.828952	/	5e-05	0.000411	co_expression	BnaA03g24930D	WRKY
LNC_004811	XLOC_092890	0	0.885001	/	5e-05	0.000411	co_expression	BnaA03g24930D	WRKY
LNC_000049	XLOC_001140	0	0.978175	/	5e-05	0.000411	co_expression	BnaA03g24930D	WRKY
LNC_002115	XLOC_045822	0	0.661696	/	5e-05	0.000411	co_expression	BnaA03g24930D	WRKY
LNC_001401	XLOC_032463	0	1.34356	/	5e-05	0.000411	co_expression	BnaA03g24930D	WRKY
LNC_000880	XLOC_020503	0	1.12045	/	5e-05	0.000411	co_expression	BnaA03g24930D	WRKY
LNC_000003	XLOC_000087	0	6.20856	/	5e-05	0.000411	co_expression	BnaA03g24930D	WRKY
LNC_002948	XLOC_059176	0	2.03569	/	5e-05	0.000411	co_expression	BnaA03g24930D	WRKY
LNC_001286	XLOC_029570	0	1.92394	/	5e-05	0.000411	co_expression	BnaA03g44090D	WRKY
LNC_000174	XLOC_004166	0	1.317	/	5e-05	0.000411	co_expression	BnaA03g44090D	WRKY
LNC_002547	XLOC_052503	0	0.938424	/	5e-05	0.000411	co_expression	BnaA03g44090D	WRKY
LNC_002266	XLOC_048460	0	1.33446	/	5e-05	0.000411	co_expression	BnaA03g44090D	WRKY
LNC_002887	XLOC_058545	0	7.08694	/	5e-05	0.000411	co_expression	BnaA03g44090D	WRKY
LNC_002521	XLOC_052153	0	1.4579	/	5e-05	0.000411	co_expression	BnaA03g44090D	WRKY
LNC_003878	XLOC_076581	0	0.971011	/	5e-05	0.000411	co_expression	BnaA03g44090D	WRKY
LNC_000524	XLOC_012247	0	0.779901	/	5e-05	0.000411	co_expression	BnaA03g44090D	WRKY
LNC_001928	XLOC_042872	0	0.510435	/	5e-05	0.000411	co_expression	BnaA03g44090D	WRKY
LNC_000983	XLOC_023691	0.345646	2.26219	-2.71035	0.0001	0.00077	co_expression	BnaA09g13370D	WRKY
LNC_001292	XLOC_029800	1.7825	3.7882	-1.08761	0.01035	0.037851	co_expression	BnaA09g21200D	WRKY
LNC_000208	XLOC_004906	1.26956	2.73222	-1.10574	0.00345	0.015608	co_expression	BnaA09g21200D	WRKY
LNC_005249	XLOC_099574	1.26673	2.87728	-1.1836	0.0022	0.010845	co_expression	BnaA09g21200D	WRKY
LNC_002898	XLOC_058727	0.369881	2.2247	-2.58848	5e-05	0.000411	co_expression	BnaC03g13730D	WRKY
LNC_005720	XLOC_106153	0	0.754841	/	5e-05	0.000411	co_expression	BnaC03g13730D	WRKY
LNC_001891	XLOC_042431	5.41239	26.0268	-2.26566	5e-05	0.000411	co_expression	BnaC03g13730D	WRKY
LNC_003598	XLOC_071559	0.157132	6.78065	-5.43138	5e-05	0.000411	co_expression	BnaC03g13730D	WRKY
LNC_001352	XLOC_031279	0	2.14011	/	5e-05	0.000411	co_expression	BnaC03g13730D	WRKY
LNC_003015	XLOC_060861	0.126411	3.40034	-4.74948	0.0028	0.013173	co_expression	BnaC03g13730D	WRKY
LNC_005324	XLOC_100682	0.994608	12.9635	-3.70418	5e-05	0.000411	co_expression	BnaC03g13730D	WRKY
LNC_001932	XLOC_042894	2.47297	124.976	-5.65927	5e-05	0.000411	co_expression	BnaC03g13730D	WRKY
LNC_003247	XLOC_065153	0.753518	0	/	0.00015	0.001104	co_expression	BnaC08g35490D	WRKY
LNC_004741	XLOC_092071	0.71766	2.02802	-1.4987	0.00975	0.036101	co_expression	BnaC09g18980D	WRKY
LNC_000433	XLOC_009588	0.752031	1.68307	-1.16223	0.0054	0.022478	co_expression	BnaC09g18980D	WRKY
LNC_000780	XLOC_017878	0.492836	0	/	5e-05	0.000411	co_expression	BnaC09g44020D	WRKY
LNC_003900	XLOC_076976	0	0.566568	/	5e-05	0.000411	co_expression	BnaCnng11190D	WRKY
LNC_001733	XLOC_040095	0	0.966378	/	5e-05	0.000411	co_expression	BnaCnng11190D	WRKY
LNC_000671	XLOC_015146	0	5.7359	/	5e-05	0.000411	co_expression	BnaCnng11190D	WRKY
LNC_005520	XLOC_103797	0	2.07532	/	5e-05	0.000411	co_expression	BnaCnng11190D	WRKY
LNC_000161	XLOC_003950	0	2.67683	/	5e-05	0.000411	co_expression	BnaCnng11190D	WRKY
LNC_003063	XLOC_062143	0.108608	1.49712	-3.78499	0.00115	0.006342	co_expression	BnaCnng11190D	WRKY
LNC_005321	XLOC_100638	0	0.828952	/	5e-05	0.000411	co_expression	BnaCnng11190D	WRKY
LNC_004811	XLOC_092890	0	0.885001	/	5e-05	0.000411	co_expression	BnaCnng11190D	WRKY
LNC_000049	XLOC_001140	0	0.978175	/	5e-05	0.000411	co_expression	BnaCnng11190D	WRKY
LNC_002115	XLOC_045822	0	0.661696	/	5e-05	0.000411	co_expression	BnaCnng11190D	WRKY
LNC_001401	XLOC_032463	0	1.34356	/	5e-05	0.000411	co_expression	BnaCnng11190D	WRKY
LNC_000880	XLOC_020503	0	1.12045	/	5e-05	0.000411	co_expression	BnaCnng11190D	WRKY
LNC_000003	XLOC_000087	0	6.20856	/	5e-05	0.000411	co_expression	BnaCnng11190D	WRKY
LNC_002948	XLOC_059176	0	2.03569	/	5e-05	0.000411	co_expression	BnaCnng11190D	WRKY
LNC_002897	XLOC_058703	42.0613	8.24097	2.35161	5e-05	0.000411	co_expression	BnaCnng76210D	WRKY
