# Supplementary material for: Genome-wide analysis of long non-coding RNAs (lncRNAs) in two contrasting rapeseed (Brassica napus L.) genotypes subjected to drought stress and re-watering
Source: BMC Plant Biol. 2020 Feb 19;20:81. doi: 10.1186/s12870-020-2286-9 (PMC7032001; doi:10.1186/s12870-020-2286-9)
Supplement: Supplementary file 7 — Additional file 7. Differentially expressed lncRNAs in response to drought stress and re-watering. [file 12870_2020_2286_MOESM7_ESM.xlsx]

## Sheet: Q2
Differentially expressed lncRNAs in response to drought stress and re-watering
Transcript_id	Gene_id	Gene_location	Q2RW_FPKM	Q2DS_FPKM	log2(foldchange)	pvalue	qvalue
LNC_000012	XLOC_000489	chrA01:5120959-5121513	10.7054	21.5852	-1.0117	0.00025	0.00172739
LNC_000029	XLOC_000799	chrA01:8600542-8601187	1.3778	0.296558	2.21598	0.01065	0.0387204
LNC_000050	XLOC_001143	chrA01:14842245-14846271	147.488	73.0056	1.01452	5e-05	0.000411163
LNC_000051	XLOC_001194	chrA01:15815855-15817237	7.54357	0.612672	3.62206	5e-05	0.000411163
LNC_000059	XLOC_001356	chrA01:18818884-18821951	1.86658	0.74706	1.3211	0.0004	0.00259268
LNC_000081	XLOC_002213	chrA01:4475883-4477655	0.574696	1.601	-1.47811	0.00015	0.00110418
LNC_000094	XLOC_002659	chrA01:9616043-9616838	0.21025	1.25694	-2.57973	0.00765	0.0297268
LNC_000114	XLOC_002797	chrA01:12491945-12495070	0.717005	1.79248	-1.3219	0.0028	0.0131725
LNC_000136	XLOC_003212	chrA01:19635859-19636339	0.422389	2.18022	-2.36783	0.0125	0.0439642
LNC_000145	XLOC_003512	chrA01_random:48403-52329	15.9856	6.658	1.26361	0.0001	0.000770354
LNC_000154	XLOC_003603	chrA01_random:1749996-1751068	1.08577	2.07912	-0.937247	0.0098	0.0362458
LNC_000157	XLOC_003707	chrA01_random:501252-501954	1.83313	5.4976	-1.58449	0.00085	0.00492103
LNC_000172	XLOC_004124	chrA02:2824198-2824636	26.2506	12.5437	1.06539	0.0002	0.00142094
LNC_000183	XLOC_004383	chrA02:5946196-5947602	6.58952	0.665097	3.30854	5e-05	0.000411163
LNC_000187	XLOC_004440	chrA02:6744983-6745740	0.702428	1.85445	-1.40057	0.00815	0.0312693
LNC_000206	XLOC_004750	chrA02:10971383-10972161	0.887603	2.40997	-1.44103	0.0029	0.013552
LNC_000214	XLOC_005052	chrA02:17566394-17568009	0.0709895	0.749967	-3.40115	0.00335	0.0152363
LNC_000217	XLOC_005091	chrA02:18220078-18224795	1.83911	0	inf	5e-05	0.000411163
LNC_000238	XLOC_005485	chrA02:23008802-23009641	0.881199	3.32917	-1.91762	0.0002	0.00142094
LNC_000253	XLOC_005778	chrA02:1199414-1202949	1.38978	0.451653	1.62157	0.0016	0.0083349
LNC_000262	XLOC_005878	chrA02:2095465-2096207	0.619902	0	inf	5e-05	0.000411163
LNC_000266	XLOC_006002	chrA02:3297811-3298489	1.30478	0.157104	3.05402	0.00695	0.0275248
LNC_000275	XLOC_006171	chrA02:5225003-5229477	1.60501	5.62978	-1.8105	5e-05	0.000411163
LNC_000277	XLOC_006275	chrA02:6452649-6454614	1.6717	0.391206	2.09532	0.0003	0.00202409
LNC_000279	XLOC_006283	chrA02:6499123-6499551	0.913979	3.12458	-1.77343	0.0117	0.0417315
LNC_000287	XLOC_006415	chrA02:8560284-8561286	6.04579	13.0975	-1.11528	5e-05	0.000411163
LNC_000293	XLOC_006455	chrA02:9124068-9124988	0.497776	2.63355	-2.40344	0.00015	0.00110418
LNC_000295	XLOC_006476	chrA02:9529720-9530810	2.63739	1.31452	1.00457	0.0054	0.0224776
LNC_000302	XLOC_006505	chrA02:9863548-9865764	0.667174	1.34755	-1.0142	0.00225	0.011049
LNC_000308	XLOC_006703	chrA02:12777141-12777985	1.54858	4.95464	-1.67784	0.0001	0.000770354
LNC_000311	XLOC_006755	chrA02:13736348-13738021	0.191427	0.517816	-1.43564	0.01265	0.0443806
LNC_000319	XLOC_006890	chrA02:16949019-16962799	2.41824	4.83071	-0.998275	0.007	0.0276837
LNC_000332	XLOC_006996	chrA02:19039013-19041646	0.195325	0.681923	-1.80373	0.0109	0.0394459
LNC_000344	XLOC_007049	chrA02:19969243-19969828	1.93888	4.77734	-1.30098	0.0014	0.00746861
LNC_000354	XLOC_007269	chrA02:22500820-22501925	1.348	2.63433	-0.966622	0.00485	0.0206093
LNC_000358	XLOC_007310	chrA02:23113069-23114532	0.604828	4.59554	-2.92564	5e-05	0.000411163
LNC_000364	XLOC_007367	chrA02:23936859-23937902	1.94872	0.486441	2.00219	0.0074	0.0289484
LNC_000379	XLOC_007608	chrA02_random:447325-448687	1.89449	4.59955	-1.27969	5e-05	0.000411163
LNC_000394	XLOC_007830	chrA03:1213836-1215141	2.62353	0.878502	1.57839	0.00575	0.0236456
LNC_000399	XLOC_007857	chrA03:1497574-1498142	2.51924	5.52917	-1.13407	0.0069	0.0273654
LNC_000400	XLOC_007862	chrA03:1535803-1537116	2.67166	12.3055	-2.20349	5e-05	0.000411163
LNC_000406	XLOC_008258	chrA03:5303114-5304034	0.3388	9.6175	-4.82716	5e-05	0.000411163
LNC_000408	XLOC_008374	chrA03:6476569-6481271	2.63133	0.184351	3.83526	5e-05	0.000411163
LNC_000409	XLOC_008374	chrA03:6476569-6481271	2.63133	0.184351	3.83526	5e-05	0.000411163
LNC_000414	XLOC_008720	chrA03:9889645-9890051	1.32999	0	inf	5e-05	0.000411163
LNC_000415	XLOC_008737	chrA03:10111259-10112334	0.828927	0.28551	1.5377	0.0103	0.037707
LNC_000418	XLOC_008898	chrA03:11676105-11676883	1.80767	0.530696	1.76817	0.0039	0.0172629
LNC_000419	XLOC_008920	chrA03:11927394-11928781	1.23032	2.52262	-1.03589	0.0013	0.00702991
LNC_000429	XLOC_009118	chrA03:13829377-13830285	693.757	124.743	2.47547	5e-05	0.000411163
LNC_000435	XLOC_009705	chrA03:19784850-19787405	0.241149	0.611539	-1.34252	0.00175	0.00897534
LNC_000439	XLOC_009756	chrA03:20332777-20333746	6.08146	24.8413	-2.03025	5e-05	0.000411163
LNC_000445	XLOC_010042	chrA03:23837943-23838261	1.95576	7.91916	-2.01762	0.0108	0.0391587
LNC_000456	XLOC_010239	chrA03:26012878-26013850	0.131037	6.11498	-5.5443	0.003	0.0139317
LNC_000458	XLOC_010265	chrA03:26364569-26364904	6.15166	14.7061	-1.25737	0.0043	0.0186824
LNC_000459	XLOC_010293	chrA03:26579458-26582717	0.733573	1.56439	-1.09258	0.0058	0.0238118
LNC_000462	XLOC_010456	chrA03:28827134-28828968	0.329249	1.15855	-1.81506	0.00075	0.00442646
LNC_000472	XLOC_010577	chrA03:918399-919228	3.65568	1.83401	0.995139	0.00475	0.0202617
LNC_000474	XLOC_010640	chrA03:1514128-1516570	1.05081	4.5373	-2.11033	0.0003	0.00202409
LNC_000499	XLOC_011295	chrA03:7285976-7286955	1.86726	0	inf	5e-05	0.000411163
LNC_000521	XLOC_011832	chrA03:13172719-13173742	5.89217	0.842569	2.80593	0.00015	0.00110418
LNC_000522	XLOC_012123	chrA03:15702706-15703935	1.46488	4.40788	-1.5893	5e-05	0.000411163
LNC_000525	XLOC_012323	chrA03:17988521-17992234	43.0652	21.4927	1.00268	0.0001	0.000770354
LNC_000532	XLOC_012456	chrA03:19581098-19583732	1.1942	6.33641	-2.40762	5e-05	0.000411163
LNC_000539	XLOC_012868	chrA03:24233697-24234508	16.4083	4.62665	1.82639	5e-05	0.000411163
LNC_000554	XLOC_013182	chrA03:28091843-28094258	24.6599	38.238	-0.632839	0.0133	0.0461755
LNC_000580	XLOC_013436	chrA03_random:1549345-1550040	0.779035	2.04855	-1.39484	0.0102	0.0374188
LNC_000596	XLOC_013670	chrA03_random:635926-639276	5.4889	0.0981879	5.80483	0.01145	0.0410163
LNC_000600	XLOC_013688	chrA03_random:819865-820749	0.431958	3.40491	-2.97865	5e-05	0.000411163
LNC_000601	XLOC_013714	chrA03_random:1053659-1054551	11.0436	25.1805	-1.18909	5e-05	0.000411163
LNC_000611	XLOC_013901	chrA03_random:5163798-5164075	0	2.04913	#NAME?	0.0063	0.0254568
LNC_000624	XLOC_014309	chrA04:5997054-5997599	0.624797	5.18937	-3.0541	0.0004	0.00259268
LNC_000626	XLOC_014315	chrA04:6057263-6060565	0.580617	1.41627	-1.28644	0.0006	0.00366291
LNC_000638	XLOC_014465	chrA04:8974196-8977334	0.321379	0.684622	-1.09103	0.0036	0.0161644
LNC_000639	XLOC_014482	chrA04:9150740-9151587	0.141194	1.20939	-3.09852	0.00935	0.0349079
LNC_000648	XLOC_014582	chrA04:10575440-10576854	1.31663	0.259705	2.3419	0.0022	0.0108452
LNC_000653	XLOC_014656	chrA04:11672826-11674416	0.682867	1.7699	-1.37399	0.00905	0.0340105
LNC_000662	XLOC_014856	chrA04:14359995-14363368	7.3594	0.133514	5.78452	0.00095	0.00540531
LNC_000663	XLOC_014856	chrA04:14359995-14363368	12.9663	0.629375	4.3647	5e-05	0.000411163
LNC_000665	XLOC_014858	chrA04:14392692-14393815	2.80472	6.79035	-1.27563	5e-05	0.000411163
LNC_000668	XLOC_015081	chrA04:16855434-16856359	0.25082	0.82969	-1.72592	0.0134	0.0464513
LNC_000675	XLOC_015303	chrA04:18874836-18876627	0.548034	1.23351	-1.17043	0.00245	0.0118466
LNC_000683	XLOC_015510	chrA04:2236398-2237880	0.555282	1.53493	-1.46688	0.00085	0.00492103
LNC_000697	XLOC_015696	chrA04:5770015-5773450	2.55108	4.58144	-0.844694	0.00115	0.00634248
LNC_000703	XLOC_015772	chrA04:7312335-7314045	0.854982	1.76227	-1.04347	0.0048	0.0204352
LNC_000746	XLOC_016949	chrA04_random:988906-989897	1.99722	5.11086	-1.35557	0.0004	0.00259268
LNC_000765	XLOC_017515	chrA05:5444876-5445636	1.6863	0	inf	5e-05	0.000411163
LNC_000774	XLOC_017801	chrA05:9730071-9730369	6.98461	18.5488	-1.40907	0.0058	0.0238118
LNC_000775	XLOC_017831	chrA05:10393162-10393900	0.177346	2.54671	-3.844	0.0057	0.0234768
LNC_000792	XLOC_018183	chrA05:17225788-17227710	0.504304	1.81643	-1.84874	5e-05	0.000411163
LNC_000802	XLOC_018445	chrA05:20030815-20032379	0.142086	0.467836	-1.71924	0.0137	0.0472631
LNC_000807	XLOC_018799	chrA05:282883-283879	0.699766	2.06708	-1.56265	0.0006	0.00366291
LNC_000815	XLOC_019015	chrA05:2691497-2694633	0	1.08244	#NAME?	5e-05	0.000411163
LNC_000816	XLOC_019020	chrA05:2724077-2724996	2.1515	5.64934	-1.39274	5e-05	0.000411163
LNC_000837	XLOC_019521	chrA05:9961742-9962496	0.256809	1.13347	-2.14198	0.0106	0.0385782
LNC_000889	XLOC_020673	chrA05_random:173055-173557	0	1.02362	#NAME?	5e-05	0.000411163
LNC_000902	XLOC_021208	chrA06:3974502-3975672	8.33495	13.23	-0.666564	0.00995	0.0366858
LNC_000905	XLOC_021318	chrA06:5229012-5229966	0.704018	0.0730607	3.26845	0.00435	0.0188545
LNC_000918	XLOC_021788	chrA06:11006190-11007426	5.63098	15.0992	-1.42302	5e-05	0.000411163
LNC_000957	XLOC_023236	chrA06:5329549-5331870	0.190314	0.632308	-1.73225	0.0065	0.026107
LNC_000968	XLOC_023336	chrA06:6463377-6464941	0.520767	1.27105	-1.28731	0.0049	0.0207813
LNC_000973	XLOC_023392	chrA06:7076012-7076442	2.06848	0	inf	5e-05	0.000411163
LNC_000978	XLOC_023565	chrA06:9590763-9591660	0.959868	4.80251	-2.32288	5e-05	0.000411163
LNC_000984	XLOC_023702	chrA06:12433052-12437614	0.805972	0.250414	1.68642	5e-05	0.000411163
LNC_001004	XLOC_023873	chrA06:16199767-16201340	3.88676	6.84712	-0.816931	0.0017	0.00876341
LNC_001005	XLOC_023882	chrA06:16260920-16261593	3.94585	7.10376	-0.848247	0.00795	0.0306528
LNC_001011	XLOC_023936	chrA06:16929791-16931424	1.52365	2.51785	-0.724666	0.0129	0.0450717
LNC_001014	XLOC_023975	chrA06:17477169-17481065	0.276966	0.520599	-0.910462	0.01265	0.0443806
LNC_001015	XLOC_023982	chrA06:17577855-17579117	1.15157	2.91506	-1.33992	0.00015	0.00110418
LNC_001024	XLOC_024347	chrA06:21575265-21575749	0	2.12869	#NAME?	5e-05	0.000411163
LNC_001036	XLOC_024749	chrA06_random:1940444-1942224	4.46772	8.71323	-0.963669	0.00085	0.00492103
LNC_001039	XLOC_024973	chrA07:39237-40788	0.655179	1.3238	-1.01472	0.0066	0.0264163
LNC_001053	XLOC_025063	chrA07:1412122-1415362	0.0740979	0.571494	-2.94723	0.001	0.00564214
LNC_001083	XLOC_025343	chrA07:7193247-7194074	0	0.915495	#NAME?	5e-05	0.000411163
LNC_001086	XLOC_025379	chrA07:7929816-7931582	1.22362	0.319121	1.93898	0.00015	0.00110418
LNC_001092	XLOC_025436	chrA07:8748095-8751231	1.69924	3.97445	-1.22587	0.0001	0.000770354
LNC_001114	XLOC_025800	chrA07:13513445-13513973	1.26681	0	inf	5e-05	0.000411163
LNC_001123	XLOC_026070	chrA07:16556946-16557976	0.0990811	0.813647	-3.03772	0.01385	0.0476743
LNC_001127	XLOC_026141	chrA07:17229252-17230845	7.26184	3.79533	0.936109	0.00035	0.00231227
LNC_001128	XLOC_026167	chrA07:17528572-17529161	0.360367	1.66628	-2.20909	0.01275	0.0446571
LNC_001130	XLOC_026171	chrA07:17566595-17569665	0.183249	0.534041	-1.54314	0.0021	0.0104373
LNC_001168	XLOC_027196	chrA07:8065150-8065597	3.15551	6.42748	-1.02638	0.01215	0.0429999
LNC_001169	XLOC_027308	chrA07:9401489-9403036	0.427899	1.52383	-1.83236	0.0011	0.00611293
LNC_001177	XLOC_027611	chrA07:13576086-13577059	0.629718	1.52014	-1.27142	0.0064	0.0257813
LNC_001189	XLOC_028065	chrA07:18172078-18174357	1.43187	19.5414	-3.77056	5e-05	0.000411163
LNC_001201	XLOC_028366	chrA07:21591414-21592503	0.646347	2.91624	-2.17373	5e-05	0.000411163
LNC_001209	XLOC_028667	chrA07_random:199452-200523	43.5094	90.8603	-1.06232	0.0003	0.00202409
LNC_001216	XLOC_028728	chrA07_random:970065-971599	2.84522	5.31084	-0.900402	0.00475	0.0202617
LNC_001250	XLOC_029011	chrA07_random:1941440-1944985	1.20461	3.3127	-1.45944	5e-05	0.000411163
LNC_001296	XLOC_029938	chrA08:14377713-14378309	0.331026	1.55264	-2.22971	0.0114	0.0408749
LNC_001301	XLOC_030264	chrA08:17071523-17072140	10.0625	21.6428	-1.10491	0.0001	0.000770354
LNC_001302	XLOC_030304	chrA08:17377825-17378653	0.570052	2.1117	-1.88924	0.00365	0.0163483
LNC_001308	XLOC_030499	chrA08:206989-214401	2.15792	0.171943	3.64964	0.0024	0.0116509
LNC_001311	XLOC_030535	chrA08:713796-714770	3.60377	46.4168	-3.68707	5e-05	0.000411163
LNC_001316	XLOC_030682	chrA08:3125731-3126493	4.98432	0.62484	2.99584	5e-05	0.000411163
LNC_001324	XLOC_030800	chrA08:5973630-5975024	4.21525	13.5089	-1.68023	5e-05	0.000411163
LNC_001353	XLOC_031279	chrA08:12361899-12363907	0	0.464957	#NAME?	0.01085	0.0393052
LNC_001354	XLOC_031279	chrA08:12361899-12363907	0	0.467541	#NAME?	0.0085	0.0323443
LNC_001366	XLOC_031633	chrA08:16031447-16032046	0.322587	1.53901	-2.25425	0.013	0.0453518
LNC_001370	XLOC_031884	chrA08:18169618-18170463	1.8858	0	inf	5e-05	0.000411163
LNC_001383	XLOC_032048	chrA08_random:971426-978709	2.09868	0.552577	1.92524	5e-05	0.000411163
LNC_001390	XLOC_032169	chrA08_random:784141-785385	1.97337	10.9005	-2.46566	5e-05	0.000411163
LNC_001408	XLOC_032711	chrA09:3969866-3972860	1.28013	0.697698	0.875613	0.00385	0.0170828
LNC_001409	XLOC_032712	chrA09:3994051-3994858	2.19968	0.541946	2.02107	0.0005	0.00313553
LNC_001418	XLOC_032961	chrA09:7008703-7010759	1.02058	0.147484	2.79076	5e-05	0.000411163
LNC_001446	XLOC_033674	chrA09:19547569-19548165	2.41223	4.91545	-1.02696	0.0064	0.0257813
LNC_001462	XLOC_034076	chrA09:25158602-25159384	10.0908	18.6181	-0.883661	0.00125	0.0068029
LNC_001476	XLOC_034532	chrA09:29893033-29893347	0	1.68505	#NAME?	0.0007	0.00417462
LNC_001495	XLOC_035152	chrA09:1980469-1981884	3.97941	22.1201	-2.47473	5e-05	0.000411163
LNC_001496	XLOC_035275	chrA09:3130522-3130948	4.07234	0.829967	2.29473	0.0062	0.0251276
LNC_001497	XLOC_035294	chrA09:3248368-3249608	2.7214	28.816	-3.40445	5e-05	0.000411163
LNC_001537	XLOC_035937	chrA09:12609210-12610267	0.893813	1.94357	-1.12066	0.00415	0.0181529
LNC_001549	XLOC_036068	chrA09:14554837-14555725	1.21697	2.3778	-0.96633	0.01175	0.0418712
LNC_001559	XLOC_036238	chrA09:17451140-17451486	27.8084	89.6663	-1.68905	0.00015	0.00110418
LNC_001562	XLOC_036268	chrA09:18417119-18419318	0.985877	0.160069	2.62271	0.0006	0.00366291
LNC_001566	XLOC_036315	chrA09:19289447-19290198	1.57273	3.04637	-0.953817	0.01115	0.0401644
LNC_001609	XLOC_037025	chrA09:28530105-28530770	7.26198	13.5291	-0.897635	0.00135	0.00724295
LNC_001628	XLOC_037462	chrA09:32707455-32708135	1.03411	0	inf	5e-05	0.000411163
LNC_001643	XLOC_038021	chrA09_random:2386942-2391279	0.201098	0.853272	-2.08511	5e-05	0.000411163
LNC_001647	XLOC_038087	chrA09_random:3236658-3237885	0.816495	4.30301	-2.39783	5e-05	0.000411163
LNC_001648	XLOC_038088	chrA09_random:3262824-3264201	0.121693	3.32006	-4.76989	0.0007	0.00417462
LNC_001649	XLOC_038141	chrA09_random:3845989-3846888	23.3593	100.129	-2.09979	5e-05	0.000411163
LNC_001660	XLOC_038342	chrA10:1999231-1999498	0	2.98862	#NAME?	0.0025	0.0120453
LNC_001661	XLOC_038401	chrA10:2837272-2839156	0.521498	0	inf	5e-05	0.000411163
LNC_001666	XLOC_038481	chrA10:5149608-5150359	0.203045	1.34642	-2.72926	0.00815	0.0312693
LNC_001671	XLOC_038540	chrA10:6127867-6128397	0.990967	0	inf	5e-05	0.000411163
LNC_001698	XLOC_039449	chrA10:16633112-16635427	0.826051	0.116906	2.82088	0.0051	0.0214665
LNC_001706	XLOC_039579	chrA10:488717-489252	0.847378	3.94114	-2.21753	0.001	0.00564214
LNC_001709	XLOC_039722	chrA10:1764349-1765346	1.49838	3.39324	-1.17925	0.00065	0.00392007
LNC_001734	XLOC_040100	chrA10:8988149-8989278	3.50158	9.69185	-1.46876	0.00275	0.0129804
LNC_001744	XLOC_040530	chrA10:13603215-13604882	62.8239	35.4685	0.824774	0.00235	0.0114519
LNC_001750	XLOC_040718	chrA10:15227582-15228367	6.67755	0.809835	3.04362	0.0002	0.00142094
LNC_001753	XLOC_040861	chrA10:16368921-16370018	7.3697	12.663	-0.78094	0.0068	0.027049
LNC_001756	XLOC_040889	chrA10:16570238-16571360	0.780774	14.803	-4.24484	5e-05	0.000411163
LNC_001770	XLOC_041086	chrA10_random:1686690-1687472	0.90809	5.66589	-2.6414	5e-05	0.000411163
LNC_001799	XLOC_041337	chrAnn_random:544074-545041	51.2108	4.0091	3.6751	5e-05	0.000411163
LNC_001868	XLOC_042069	chrAnn_random:15517460-15517994	2.90555	0.605947	2.26155	0.00225	0.011049
LNC_001879	XLOC_042231	chrAnn_random:18629780-18630906	1.62853	4.30259	-1.40163	5e-05	0.000411163
LNC_001880	XLOC_042236	chrAnn_random:18693812-18694949	14.9908	6.69363	1.16322	5e-05	0.000411163
LNC_001891	XLOC_042431	chrAnn_random:23015412-23016459	4.3761	10.9152	-1.31862	5e-05	0.000411163
LNC_001900	XLOC_042472	chrAnn_random:23992250-23993600	0.799715	2.36397	-1.56365	5e-05	0.000411163
LNC_001916	XLOC_042721	chrAnn_random:29807506-29808244	18.4275	1.96102	3.23218	5e-05	0.000411163
LNC_001917	XLOC_042772	chrAnn_random:30659617-30660207	3.04287	1.14674	1.40789	0.00625	0.0252949
LNC_001921	XLOC_042827	chrAnn_random:31575649-31577297	0.536509	1.28665	-1.26195	0.0016	0.0083349
LNC_001924	XLOC_042849	chrAnn_random:31959940-31961205	0.56502	0.0533127	3.40575	0.0089	0.0335604
LNC_001932	XLOC_042894	chrAnn_random:32737277-32737881	4.37596	39.2814	-3.16617	5e-05	0.000411163
LNC_001947	XLOC_043002	chrAnn_random:34518222-34521866	0.230697	1.02231	-2.14776	5e-05	0.000411163
LNC_001949	XLOC_043075	chrAnn_random:36020619-36021503	0.767296	1.64924	-1.10395	0.0128	0.0447939
LNC_001975	XLOC_043462	chrAnn_random:42350782-42353345	1.70695	0.607104	1.49141	0.00515	0.0216417
LNC_001982	XLOC_043571	chrAnn_random:44131031-44132665	0.419924	1.15009	-1.45354	0.0008	0.004676
LNC_001996	XLOC_043762	chrAnn_random:47565393-47566033	0	0.469053	#NAME?	5e-05	0.000411163
LNC_002005	XLOC_044009	chrAnn_random:3807487-3808510	0.397899	1.34712	-1.75941	0.0029	0.013552
LNC_002010	XLOC_044035	chrAnn_random:4325601-4332465	3.1388	10.6868	-1.76754	5e-05	0.000411163
LNC_002030	XLOC_044363	chrAnn_random:10822690-10825783	0.384345	4.29063	-3.48072	5e-05	0.000411163
LNC_002029	XLOC_044363	chrAnn_random:10822690-10825783	0.292829	2.56445	-3.13052	0.0012	0.00657468
LNC_002058	XLOC_044943	chrAnn_random:23000216-23001366	0.504965	1.2826	-1.34482	0.0086	0.0326445
LNC_002110	XLOC_045749	chrAnn_random:38691313-38694568	0.744263	1.77174	-1.25128	0.00145	0.00767773
LNC_002114	XLOC_045811	chrAnn_random:39773271-39774285	0.598565	1.41522	-1.24145	0.01275	0.0446571
LNC_002135	XLOC_045970	chrAnn_random:42805194-42807307	0.264057	0.982017	-1.8949	0.00025	0.00172739
LNC_002150	XLOC_046137	chrAnn_random:45871420-45873117	0.808548	0	inf	5e-05	0.000411163
LNC_002172	XLOC_046342	chrC01:486525-488791	0.231413	1.42817	-2.62563	0.0006	0.00366291
LNC_002181	XLOC_046811	chrC01:6462713-6463742	2.40554	4.79661	-0.995653	0.0028	0.0131725
LNC_002236	XLOC_047718	chrC01:25566099-25572880	0.299014	1.40059	-2.22775	0.00095	0.00540531
LNC_002256	XLOC_048048	chrC01:33400096-33401594	0.419441	1.09181	-1.38018	0.0012	0.00657468
LNC_002275	XLOC_048868	chrC01:5827260-5828941	2.66777	4.62234	-0.792991	0.008	0.0308051
LNC_002299	XLOC_049457	chrC01:15082110-15085846	0.041347	0.629529	-3.92842	0.0002	0.00142094
LNC_002300	XLOC_049458	chrC01:15086454-15087388	0.160223	3.06301	-4.25679	0.0011	0.00611293
LNC_002327	XLOC_049746	chrC01:22696534-22702174	0.696374	6.48744	-3.21971	5e-05	0.000411163
LNC_002331	XLOC_049814	chrC01:24568533-24569486	0.675155	2.86703	-2.08627	0.0002	0.00142094
LNC_002372	XLOC_050077	chrC01:30785493-30787704	2.61301	4.40374	-0.753016	0.00385	0.0170828
LNC_002392	XLOC_050487	chrC01:38102285-38102832	33.1774	10.19	1.70305	5e-05	0.000411163
LNC_002412	XLOC_050584	chrC01_random:537375-538253	0.292315	0.926593	-1.66441	0.0133	0.0461755
LNC_002433	XLOC_050680	chrC01_random:2355108-2355898	0	1.07934	#NAME?	5e-05	0.000411163
LNC_002464	XLOC_050939	chrC01_random:3218976-3220112	1.80307	4.36163	-1.27441	0.0003	0.00202409
LNC_002519	XLOC_052120	chrC02:18455225-18457369	2.41479	0.227422	3.40845	5e-05	0.000411163
LNC_002535	XLOC_052298	chrC02:22465055-22473232	1.48169	3.65137	-1.30119	0.0011	0.00611293
LNC_002552	XLOC_052557	chrC02:30367090-30368150	3.76214	8.77582	-1.22198	5e-05	0.000411163
LNC_002561	XLOC_052629	chrC02:32653285-32654267	6.21723	37.64	-2.59792	5e-05	0.000411163
LNC_002562	XLOC_052635	chrC02:32723055-32724530	0.154247	0.609559	-1.98252	0.00575	0.0236456
LNC_002566	XLOC_052665	chrC02:33614620-33616575	0.863228	2.7778	-1.68613	0.0001	0.000770354
LNC_002586	XLOC_052975	chrC02:39805293-39811531	0.443542	1.37697	-1.63435	0.00525	0.0219756
LNC_002599	XLOC_053187	chrC02:43764509-43765739	6.0188	20.4477	-1.76439	5e-05	0.000411163
LNC_002604	XLOC_053402	chrC02:466793-468061	0.169785	0.637601	-1.90895	0.0132	0.045902
LNC_002619	XLOC_054191	chrC02:11530671-11533364	0.907165	0.347444	1.38458	0.00745	0.0291061
LNC_002661	XLOC_054581	chrC02:20200110-20201136	1.12463	0.224427	2.32514	0.0022	0.0108452
LNC_002679	XLOC_054830	chrC02:25787414-25790019	0.0373419	0.624791	-4.06451	0.00365	0.0163483
LNC_002705	XLOC_055107	chrC02:34740431-34742880	1.27723	2.35006	-0.879674	0.00695	0.0275248
LNC_002720	XLOC_055226	chrC02:37190296-37195712	0.304226	0.856778	-1.49378	5e-05	0.000411163
LNC_002727	XLOC_055383	chrC02:40649743-40651065	33.0404	51.1752	-0.631215	0.0111	0.0400208
LNC_002743	XLOC_055759	chrC02_random:759685-760609	0.195775	1.62726	-3.05518	0.00205	0.0102307
LNC_002752	XLOC_055821	chrC02_random:1939371-1944709	1.04998	0.612919	0.776591	0.0098	0.0362458
LNC_002753	XLOC_055823	chrC02_random:1963529-1966417	0.352735	1.22443	-1.79545	5e-05	0.000411163
LNC_002755	XLOC_055864	chrC02_random:2608089-2608458	26.4759	42.5447	-0.684301	0.0122	0.0431396
LNC_002765	XLOC_055934	chrC02_random:4355345-4356876	0.254281	10.3232	-5.34332	5e-05	0.000411163
LNC_002777	XLOC_056127	chrC02_random:2347193-2347645	3.17891	0.627659	2.34048	0.0091	0.0341612
LNC_002789	XLOC_056225	chrC02_random:4518682-4519552	0.321178	0.942485	-1.55309	0.01455	0.0495558
LNC_002806	XLOC_056582	chrC03:3150757-3156551	0.286434	0.994492	-1.79576	0.0059	0.0241422
LNC_002822	XLOC_057077	chrC03:8696878-8701691	7.06065	0.472397	3.90173	5e-05	0.000411163
LNC_002826	XLOC_057271	chrC03:11101642-11101942	0	2.66409	#NAME?	0.00015	0.00110418
LNC_002835	XLOC_057512	chrC03:14474306-14475307	0.264398	1.39202	-2.3964	0.00145	0.00767773
LNC_002840	XLOC_057631	chrC03:16295116-16295867	0	0.764936	#NAME?	5e-05	0.000411163
LNC_002842	XLOC_057656	chrC03:16758504-16759147	1.27758	3.37785	-1.4027	0.0016	0.0083349
LNC_002845	XLOC_057705	chrC03:17531836-17534561	0.687562	1.92234	-1.48331	5e-05	0.000411163
LNC_002864	XLOC_058150	chrC03:23453471-23455163	0.218667	0.59565	-1.44573	0.011	0.0397317
LNC_002872	XLOC_058379	chrC03:27513182-27513952	0.957197	3.4676	-1.85705	0.00225	0.011049
LNC_002876	XLOC_058405	chrC03:27962081-27963280	1.65791	0.784257	1.07996	0.00835	0.0318826
LNC_002896	XLOC_058627	chrC03:32173756-32174621	6.25517	10.437	-0.73859	0.0078	0.0301895
LNC_002898	XLOC_058727	chrC03:34154741-34168261	0.228235	0.851716	-1.89985	5e-05	0.000411163
LNC_002929	XLOC_058936	chrC03:38234325-38235238	0.243586	1.00756	-2.04836	0.0065	0.026107
LNC_002952	XLOC_059243	chrC03:47852687-47854037	0.436255	2.17416	-2.31721	5e-05	0.000411163
LNC_002977	XLOC_059704	chrC03:56537400-56538300	0.0764735	1.53383	-4.32604	0.00265	0.0125907
LNC_003003	XLOC_060581	chrC03:6335763-6336095	6.61913	1.51061	2.13151	0.01055	0.0384329
LNC_003033	XLOC_061258	chrC03:14679022-14680053	0.784208	0.241339	1.70018	0.0107	0.0388673
LNC_003040	XLOC_061429	chrC03:17395373-17397657	1.38911	6.34144	-2.19065	0.0103	0.037707
LNC_003051	XLOC_061820	chrC03:22448367-22451956	0.520967	2.60393	-2.32143	0.00045	0.00286693
LNC_003078	XLOC_062266	chrC03:30393663-30394607	0.490518	2.14146	-2.12622	0.00025	0.00172739
LNC_003097	XLOC_062547	chrC03:35202822-35204460	0.118965	0.542075	-2.18796	0.00455	0.0195582
LNC_003113	XLOC_062782	chrC03:43563365-43564527	2.69485	11.483	-2.09123	5e-05	0.000411163
LNC_003155	XLOC_063495	chrC03:57706135-57706800	10.8107	19.6866	-0.86475	0.0041	0.0179789
LNC_003171	XLOC_063726	chrC03_random:768805-769703	1.02176	3.51656	-1.78311	0.0002	0.00142094
LNC_003173	XLOC_063735	chrC03_random:934148-935142	0.431292	8.57925	-4.31412	5e-05	0.000411163
LNC_003215	XLOC_064147	chrC03_random:1256357-1258031	1.32999	3.37397	-1.34303	0.0034	0.0154234
LNC_003244	XLOC_065087	chrC04:9542332-9543534	0.434466	4.8114	-3.46914	5e-05	0.000411163
LNC_003245	XLOC_065093	chrC04:9607143-9608065	22.278	1.58897	3.80946	5e-05	0.000411163
LNC_003289	XLOC_065679	chrC04:24591437-24593038	17.7727	35.2962	-0.989847	0.002	0.0100234
LNC_003317	XLOC_066043	chrC04:31332558-31333293	3.73802	8.81452	-1.23761	0.0001	0.000770354
LNC_003337	XLOC_066294	chrC04:35929097-35930688	0.988627	2.8567	-1.53085	0.01075	0.0390122
LNC_003360	XLOC_066591	chrC04:40560564-40561578	0.595866	1.73073	-1.53832	0.00165	0.00854989
LNC_003382	XLOC_067041	chrC04:47223111-47223851	86.898	17.545	2.30826	5e-05	0.000411163
LNC_003388	XLOC_067205	chrC04:114176-115068	0.403017	1.25226	-1.63562	0.00535	0.0223101
LNC_003400	XLOC_067556	chrC04:6064389-6066563	3.03989	10.4922	-1.78723	5e-05	0.000411163
LNC_003403	XLOC_067593	chrC04:6581388-6582225	2.73823	5.36955	-0.971559	0.0013	0.00702991
LNC_003415	XLOC_067935	chrC04:13035581-13036398	0.320514	1.2701	-1.98649	0.00585	0.023978
LNC_003440	XLOC_068127	chrC04:18471763-18472559	1.12651	4.51554	-2.00304	0.0024	0.0116509
LNC_003444	XLOC_068189	chrC04:20789924-20790674	0.59035	2.39013	-2.01745	0.00725	0.0284754
LNC_003459	XLOC_068400	chrC04:25088608-25089531	13.7593	43.3569	-1.65586	5e-05	0.000411163
LNC_003478	XLOC_068691	chrC04:31500159-31500796	11.866	28.9293	-1.2857	5e-05	0.000411163
LNC_003486	XLOC_068865	chrC04:34960062-34961189	1.87266	0	inf	5e-05	0.000411163
LNC_003498	XLOC_069214	chrC04:41417910-41421464	0.304544	0.593808	-0.963343	0.0072	0.0283177
LNC_003501	XLOC_069322	chrC04:43115760-43117384	0.978389	3.84878	-1.97592	5e-05	0.000411163
LNC_003513	XLOC_069982	chrC04_random:3165557-3165835	6.92084	43.4574	-2.65058	0.0004	0.00259268
LNC_003530	XLOC_070392	chrC05:578119-578938	0.18339	1.88709	-3.36318	0.003	0.0139317
LNC_003540	XLOC_070700	chrC05:4125645-4132704	0.385496	1.43742	-1.8987	0.0005	0.00313553
LNC_003558	XLOC_071011	chrC05:7863740-7864761	1.96882	3.71106	-0.914497	0.00495	0.0209539
LNC_003564	XLOC_071273	chrC05:12434175-12435096	3.64393	0.681066	2.41963	0.0001	0.000770354
LNC_003574	XLOC_071408	chrC05:15301358-15302451	1.30372	6.58002	-2.33546	5e-05	0.000411163
LNC_003575	XLOC_071409	chrC05:15303089-15304038	1.57941	3.43796	-1.12217	0.0012	0.00657468
LNC_003581	XLOC_071447	chrC05:16119890-16122671	0.498813	0	inf	5e-05	0.000411163
LNC_003598	XLOC_071559	chrC05:18293667-18295089	0.133285	0.956063	-2.8426	0.00135	0.00724295
LNC_003613	XLOC_071682	chrC05:22294501-22295864	0.655987	4.38673	-2.74141	5e-05	0.000411163
LNC_003617	XLOC_071711	chrC05:23489481-23490524	0.25055	3.07985	-3.61969	0.00065	0.00392007
LNC_003618	XLOC_071726	chrC05:23942025-23943046	0.68415	1.51714	-1.14897	0.0088	0.0332583
LNC_003632	XLOC_071977	chrC05:31146438-31147596	4.25924	7.43215	-0.803185	0.0017	0.00876341
LNC_003644	XLOC_072214	chrC05:36106332-36109310	0.254678	1.74249	-2.7744	0.00045	0.00286693
LNC_003657	XLOC_072593	chrC05:40921354-40922287	0.961178	2.19726	-1.19283	0.003	0.0139317
LNC_003679	XLOC_073258	chrC05:4456746-4457039	0	3.57813	#NAME?	5e-05	0.000411163
LNC_003736	XLOC_074172	chrC05:21931071-21932927	3.16362	29.0362	-3.1982	0.00775	0.0300357
LNC_003767	XLOC_074561	chrC05:32212115-32213064	0.968612	0.322796	1.58529	0.00975	0.0361005
LNC_003769	XLOC_074677	chrC05:34025718-34026700	0.530421	1.90219	-1.84245	0.00075	0.00442646
LNC_003770	XLOC_074678	chrC05:34039442-34040437	0.884388	3.11815	-1.81794	0.00015	0.00110418
LNC_003781	XLOC_074921	chrC05:37544627-37545336	3.23386	1.18562	1.44761	0.00105	0.00587906
LNC_003790	XLOC_075343	chrC05:42603156-42603408	62.027	22.4307	1.46742	0.00485	0.0206093
LNC_003793	XLOC_075476	chrC05_random:1106849-1108043	1.16835	11.7691	-3.33246	5e-05	0.000411163
LNC_003805	XLOC_075535	chrC05_random:3181835-3182326	1.70969	0	inf	5e-05	0.000411163
LNC_003826	XLOC_075837	chrC06:2241502-2242970	1.44533	4.1571	-1.52418	0.0024	0.0116509
LNC_003832	XLOC_075904	chrC06:3532402-3533384	0.707025	6.86192	-3.27878	5e-05	0.000411163
LNC_003835	XLOC_076021	chrC06:5333589-5345846	0.518643	2.91143	-2.48892	0.00855	0.0324952
LNC_003836	XLOC_076021	chrC06:5333589-5345846	11.0778	22.4095	-1.01644	0.00835	0.0318826
LNC_003865	XLOC_076449	chrC06:15590537-15591658	0.793003	4.58283	-2.53084	5e-05	0.000411163
LNC_003876	XLOC_076526	chrC06:17061917-17062128	4263.17	6802.78	-0.674197	0.00525	0.0219756
LNC_003882	XLOC_076617	chrC06:18750695-18751494	0.532563	4.51792	-3.08463	0.00085	0.00492103
LNC_003907	XLOC_077149	chrC06:27970858-27971418	0.48857	0	inf	5e-05	0.000411163
LNC_003914	XLOC_077378	chrC06:31376271-31377039	3.58743	7.38847	-1.04233	0.00065	0.00392007
LNC_003921	XLOC_077565	chrC06:33906762-33907745	2.8801	8.23833	-1.51623	5e-05	0.000411163
LNC_003957	XLOC_078522	chrC06:14968040-14969791	0.527809	0.137011	1.94572	0.0054	0.0224776
LNC_003964	XLOC_078700	chrC06:18844112-18845264	17.2476	9.4394	0.86963	0.0004	0.00259268
LNC_003971	XLOC_078933	chrC06:22316449-22317741	0.745332	4.56652	-2.61514	5e-05	0.000411163
LNC_003975	XLOC_078957	chrC06:22720105-22723477	0.478056	1.18607	-1.31094	0.0002	0.00142094
LNC_003977	XLOC_079021	chrC06:23935328-23938142	0.19323	0.86028	-2.15448	0.0032	0.0146864
LNC_003978	XLOC_079051	chrC06:24321128-24322808	0.21369	0.866235	-2.01924	0.0009	0.00516453
LNC_003987	XLOC_079197	chrC06:26844899-26845751	3.85527	9.04752	-1.23069	0.0002	0.00142094
LNC_004016	XLOC_079673	chrC06:33953152-33955634	0.843507	1.76212	-1.06284	0.0007	0.00417462
LNC_004024	XLOC_079887	chrC06:36046701-36050302	0.177428	0.577048	-1.70146	0.0012	0.00657468
LNC_004033	XLOC_080108	chrC06_random:2186622-2187766	0.662195	3.59578	-2.44098	5e-05	0.000411163
LNC_004036	XLOC_080150	chrC06_random:3021307-3023262	0.234605	0.674977	-1.52461	0.002	0.0100234
LNC_004041	XLOC_080231	chrC06_random:1002382-1013187	1.74591	3.76978	-1.1105	0.0001	0.000770354
LNC_004070	XLOC_080547	chrC07:4660094-4661048	4.43571	2.16343	1.03584	0.00105	0.00587906
LNC_004085	XLOC_080725	chrC07:10420965-10422432	1.42878	2.82264	-0.982261	0.00115	0.00634248
LNC_004128	XLOC_081263	chrC07:22439778-22441662	1.13512	2.32682	-1.03551	0.0016	0.0083349
LNC_004138	XLOC_081527	chrC07:28291639-28297090	0.530173	1.29683	-1.29046	0.00545	0.0226446
LNC_004168	XLOC_082122	chrC07:36422860-36425740	0.485228	1.32234	-1.44635	0.0085	0.0323443
LNC_004186	XLOC_082447	chrC07:40388159-40389305	0.12796	0.864196	-2.75566	0.00625	0.0252949
LNC_004213	XLOC_082918	chrC07:1120414-1121455	0.150803	1.42841	-3.24368	0.00235	0.0114519
LNC_004214	XLOC_083039	chrC07:3716681-3717604	0.649583	2.04405	-1.65385	0.00095	0.00540531
LNC_004216	XLOC_083053	chrC07:3991837-3994256	1.74723	3.87957	-1.15083	0.0043	0.0186824
LNC_004249	XLOC_083199	chrC07:8864633-8871561	1.46035	2.49281	-0.771458	0.01045	0.0381391
LNC_004257	XLOC_083343	chrC07:12909704-12911005	0.66154	2.2078	-1.73871	0.00745	0.0291061
LNC_004268	XLOC_083384	chrC07:13997529-13998627	0.320288	2.78125	-3.11829	0.0014	0.00746861
LNC_004271	XLOC_083471	chrC07:15479879-15480926	3.31945	17.027	-2.35881	5e-05	0.000411163
LNC_004293	XLOC_083712	chrC07:20626945-20628894	0.293783	2.55744	-3.12188	0.0006	0.00366291
LNC_004301	XLOC_083850	chrC07:23503213-23504202	6.35776	24.2174	-1.92945	5e-05	0.000411163
LNC_004305	XLOC_083918	chrC07:24997730-24998485	32.9174	96.2207	-1.5475	5e-05	0.000411163
LNC_004309	XLOC_083983	chrC07:26260059-26262722	0.831857	3.48125	-2.0652	5e-05	0.000411163
LNC_004314	XLOC_084073	chrC07:27909559-27912437	0.211787	0.813091	-1.9408	5e-05	0.000411163
LNC_004318	XLOC_084171	chrC07:29693671-29694593	5.98735	2.88194	1.05488	0.0003	0.00202409
LNC_004322	XLOC_084196	chrC07:29966753-29968317	4.54327	0.798014	2.50924	0.00075	0.00442646
LNC_004323	XLOC_084196	chrC07:29966753-29968317	4.54327	0.798014	2.50924	0.00065	0.00392007
LNC_004325	XLOC_084226	chrC07:30487450-30488138	0.369741	2.78314	-2.91212	0.00045	0.00286693
LNC_004342	XLOC_084409	chrC07:33150959-33151263	3.13415	14.4877	-2.20868	0.00285	0.013364
LNC_004376	XLOC_085421	chrC07_random:1026659-1028319	1.68946	3.91548	-1.21263	0.0001	0.000770354
LNC_004385	XLOC_085494	chrC07_random:1995303-2007137	1.11382	2.58268	-1.21335	0.00015	0.00110418
LNC_004418	XLOC_086046	chrC08:7347639-7348258	27.9992	0.806978	5.11671	5e-05	0.000411163
LNC_004425	XLOC_086099	chrC08:8953350-8954825	0.212079	2.20858	-3.38044	0.0091	0.0341612
LNC_004427	XLOC_086104	chrC08:9030302-9031323	5.18388	9.9079	-0.934548	0.0012	0.00657468
LNC_004429	XLOC_086129	chrC08:9542567-9543432	1.06113	9.34758	-3.13899	5e-05	0.000411163
LNC_004440	XLOC_086303	chrC08:15658230-15659060	7.16569	19.2372	-1.42472	5e-05	0.000411163
LNC_004442	XLOC_086376	chrC08:17015115-17015951	3.7264	13.4865	-1.85566	5e-05	0.000411163
LNC_004447	XLOC_086497	chrC08:18802039-18803500	1.32749	2.51232	-0.920321	0.00305	0.014121
LNC_004452	XLOC_086851	chrC08:23770125-23771428	0.59198	2.504	-2.08062	5e-05	0.000411163
LNC_004470	XLOC_086976	chrC08:26023786-26025184	3.51596	6.69367	-0.928878	0.0018	0.00918709
LNC_004473	XLOC_087062	chrC08:27428785-27429715	2.01318	0.786548	1.35587	0.00175	0.00897534
LNC_004481	XLOC_087380	chrC08:31029657-31031097	0.172385	0.914429	-2.40724	0.0034	0.0154234
LNC_004482	XLOC_087430	chrC08:31584192-31584947	0.226259	4.30102	-4.24863	0.00095	0.00540531
LNC_004488	XLOC_087525	chrC08:32718577-32720406	0.428513	1.42542	-1.73398	0.00125	0.0068029
LNC_004518	XLOC_088220	chrC08:1656761-1657952	1.90689	3.67643	-0.947088	0.00395	0.0174372
LNC_004525	XLOC_088352	chrC08:4726643-4727499	0.360476	3.39295	-3.23456	5e-05	0.000411163
LNC_004534	XLOC_088429	chrC08:8180351-8182408	0.459488	1.29178	-1.49126	0.0145	0.0494182
LNC_004536	XLOC_088443	chrC08:8558290-8559041	1.77378	4.14669	-1.22514	0.00125	0.0068029
LNC_004540	XLOC_088563	chrC08:12044107-12045446	0.193975	0.644	-1.73119	0.00685	0.0272055
LNC_004542	XLOC_088600	chrC08:13049673-13052030	0.121729	0.927727	-2.93003	0.0003	0.00202409
LNC_004546	XLOC_088627	chrC08:13768262-13769927	0.376935	0.963087	-1.35335	0.00975	0.0361005
LNC_004570	XLOC_089047	chrC08:20760978-20761286	2.4222	0	inf	5e-05	0.000411163
LNC_004571	XLOC_089087	chrC08:21209580-21212168	9.32533	19.0548	-1.03093	0.00235	0.0114519
LNC_004594	XLOC_089352	chrC08:25154922-25156032	4.10101	6.68028	-0.70393	0.01345	0.0465827
LNC_004609	XLOC_089662	chrC08:28946621-28948646	16.717	52.9146	-1.66235	5e-05	0.000411163
LNC_004630	XLOC_089937	chrC08:32041149-32047894	0.684274	1.93685	-1.50107	0.0125	0.0439642
LNC_004632	XLOC_090031	chrC08:33323221-33324893	3.21097	5.53068	-0.78445	0.00515	0.0216417
LNC_004636	XLOC_090119	chrC08:34047298-34048675	0.514796	0	inf	5e-05	0.000411163
LNC_004644	XLOC_090431	chrC08:37076566-37083863	0.51903	1.11905	-1.10838	0.006	0.0244698
LNC_004651	XLOC_090588	chrC08_random:441593-442995	2.05947	6.38152	-1.63163	5e-05	0.000411163
LNC_004659	XLOC_090647	chrC08_random:2239973-2240916	0.824687	0	inf	0.0071	0.0280013
LNC_004660	XLOC_090647	chrC08_random:2239973-2240916	1.23089	0	inf	5e-05	0.000411163
LNC_004667	XLOC_090657	chrC08_random:2414268-2414597	8.05852	44.1758	-2.45467	5e-05	0.000411163
LNC_004670	XLOC_090696	chrC08_random:3066941-3074180	0.913062	2.28218	-1.32162	0.0037	0.0165316
LNC_004675	XLOC_090881	chrC08_random:2479741-2481124	1.10912	2.27125	-1.03408	0.0051	0.0214665
LNC_004677	XLOC_090893	chrC08_random:2878386-2879429	12.4206	43.3856	-1.80448	5e-05	0.000411163
LNC_004687	XLOC_091053	chrC09:493255-494814	1.05513	3.0316	-1.52266	0.0002	0.00142094
LNC_004692	XLOC_091194	chrC09:1894978-1895948	0	1.38414	#NAME?	5e-05	0.000411163
LNC_004710	XLOC_091611	chrC09:7800330-7801440	2.34464	5.60274	-1.25677	0.00535	0.0223101
LNC_004712	XLOC_091636	chrC09:8091317-8092166	2.47178	6.82565	-1.46542	0.0001	0.000770354
LNC_004723	XLOC_091885	chrC09:12899975-12902080	6.7078	13.1898	-0.975506	0.0001	0.000770354
LNC_004732	XLOC_092016	chrC09:15389237-15389980	0.658072	1.67928	-1.35152	0.01445	0.0492863
LNC_004745	XLOC_092131	chrC09:18166692-18167801	2.46541	10.2021	-2.04896	5e-05	0.000411163
LNC_004765	XLOC_092359	chrC09:23678842-23687465	0.59153	2.3201	-1.97167	0.01125	0.0404495
LNC_004774	XLOC_092403	chrC09:25716872-25717696	1.32245	2.85487	-1.11021	0.00295	0.0137409
LNC_004775	XLOC_092408	chrC09:25835996-25836956	6.27242	15.7872	-1.33166	5e-05	0.000411163
LNC_004779	XLOC_092432	chrC09:27099878-27104839	0.548722	0.998004	-0.862972	0.00845	0.032191
LNC_004827	XLOC_093275	chrC09:43780525-43782080	2.94278	6.10018	-1.05167	5e-05	0.000411163
LNC_004833	XLOC_093558	chrC09:46917553-46919161	1.44901	3.27262	-1.17537	0.00015	0.00110418
LNC_004834	XLOC_093614	chrC09:47555810-47556054	15.6166	0	inf	5e-05	0.000411163
LNC_004837	XLOC_093734	chrC09:378572-381562	0.99235	2.13266	-1.10374	0.00115	0.00634248
LNC_004839	XLOC_093758	chrC09:661400-662349	1.64511	31.5692	-4.26226	5e-05	0.000411163
LNC_004872	XLOC_094213	chrC09:6998885-7000534	10.5361	6.30444	0.740895	0.0024	0.0116509
LNC_004910	XLOC_094838	chrC09:19118666-19119307	4.47774	10.2458	-1.19419	0.0118	0.0420164
LNC_004924	XLOC_094954	chrC09:21994200-21995015	1.16226	4.34463	-1.90229	5e-05	0.000411163
LNC_004939	XLOC_095219	chrC09:30984823-30985799	1.13384	10.9023	-3.26534	5e-05	0.000411163
LNC_004940	XLOC_095223	chrC09:31154175-31155219	0.422037	1.36235	-1.69066	0.00575	0.0236456
LNC_004945	XLOC_095305	chrC09:32979481-32980411	0.332998	1.86979	-2.48929	0.0005	0.00313553
LNC_004956	XLOC_095469	chrC09:36450957-36451292	31.3895	54.2206	-0.788558	0.00785	0.0303447
LNC_004962	XLOC_095530	chrC09:37786237-37787215	0.47487	1.80676	-1.9278	0.0007	0.00417462
LNC_004970	XLOC_095617	chrC09:39395520-39396651	0.457516	1.58156	-1.78945	0.0016	0.0083349
LNC_004983	XLOC_095963	chrC09:44263366-44266541	0.234242	1.09184	-2.22069	0.0063	0.0254568
LNC_004990	XLOC_096112	chrC09:46082888-46084075	0.397711	1.27176	-1.67704	0.0016	0.0083349
LNC_005018	XLOC_096452	chrC09_random:1950853-1952393	1.24388	2.7836	-1.16211	0.01125	0.0404495
LNC_005033	XLOC_096564	chrC09_random:55993-57372	2.5369	4.28089	-0.754843	0.0125	0.0439642
LNC_005043	XLOC_096672	chrC09_random:2280737-2281655	0.409451	1.27563	-1.63944	0.0069	0.0273654
LNC_005114	XLOC_097590	chrCnn_random:14092438-14093067	0.400225	1.33	-1.73255	0.01415	0.0484828
LNC_005130	XLOC_097815	chrCnn_random:18406140-18407111	0.826191	5.29862	-2.68107	5e-05	0.000411163
LNC_005145	XLOC_098064	chrCnn_random:22518250-22519083	1.12737	0.365877	1.62353	0.014	0.0480831
LNC_005157	XLOC_098183	chrCnn_random:24887689-24888394	0.327883	1.09476	-1.73937	0.0146	0.0496868
LNC_005163	XLOC_098330	chrCnn_random:27662080-27664103	0.788414	1.63251	-1.05007	0.0014	0.00746861
LNC_005164	XLOC_098397	chrCnn_random:29140883-29141363	0	1.25592	#NAME?	5e-05	0.000411163
LNC_005178	XLOC_098503	chrCnn_random:31211307-31212157	0.450784	0	inf	5e-05	0.000411163
LNC_005187	XLOC_098612	chrCnn_random:33235913-33236936	1.19345	24.3012	-4.34782	5e-05	0.000411163
LNC_005193	XLOC_098756	chrCnn_random:36189829-36193289	1.1291	0.100075	3.49601	5e-05	0.000411163
LNC_005194	XLOC_098773	chrCnn_random:36429593-36430057	3.54271	10.0686	-1.50693	0.00025	0.00172739
LNC_005199	XLOC_098843	chrCnn_random:38026116-38027184	4.34917	11.2188	-1.36711	5e-05	0.000411163
LNC_005264	XLOC_099794	chrCnn_random:55980602-55988467	1.85208	4.6046	-1.31393	0.00015	0.00110418
LNC_005266	XLOC_099814	chrCnn_random:56265076-56266178	7.10293	4.07847	0.800386	0.004	0.0176189
LNC_005288	XLOC_100153	chrCnn_random:62710409-62713326	3.69732	5.74461	-0.635729	0.00985	0.0363924
LNC_005291	XLOC_100228	chrCnn_random:64028655-64029705	0.618582	1.77495	-1.52074	0.00085	0.00492103
LNC_005293	XLOC_100243	chrCnn_random:64350735-64354484	0.303384	0.580096	-0.935145	0.0105	0.0382838
LNC_005302	XLOC_100353	chrCnn_random:66472901-66473684	0	2.8726	#NAME?	5e-05	0.000411163
LNC_005303	XLOC_100416	chrCnn_random:67428554-67429536	5.58097	10.3089	-0.885301	0.0045	0.0193801
LNC_005311	XLOC_100535	chrCnn_random:69561553-69561783	249.615	142.232	0.811462	0.0139	0.0478082
LNC_005315	XLOC_100575	chrCnn_random:70345972-70346913	0.347872	1.41895	-2.02819	0.0073	0.0286347
LNC_005324	XLOC_100682	chrCnn_random:72428498-72429129	0.221082	2.22519	-3.33127	0.0069	0.0273654
LNC_005356	XLOC_101029	chrCnn_random:78555993-78557881	0.960456	2.02509	-1.07619	0.0008	0.004676
LNC_005364	XLOC_101111	chrCnn_random:80243948-80244310	6.73385	14.0451	-1.06056	0.0073	0.0286347
LNC_005366	XLOC_101130	chrCnn_random:80606720-80607399	1.11284	2.36601	-1.08821	0.0118	0.0420164
LNC_005385	XLOC_101404	chrCnn_random:4585661-4600535	0.379597	0.745416	-0.973575	0.01335	0.0463147
LNC_005398	XLOC_101705	chrCnn_random:9761348-9763132	1.75241	3.1105	-0.827802	0.00755	0.0294212
LNC_005405	XLOC_101798	chrCnn_random:11891694-11892836	0.941893	0.265141	1.82881	0.0034	0.0154234
LNC_005406	XLOC_101809	chrCnn_random:11965898-11966615	9.28793	5.03632	0.882988	0.00215	0.0106408
LNC_005407	XLOC_101815	chrCnn_random:12060631-12061620	0.477617	8.64885	-4.17858	5e-05	0.000411163
LNC_005419	XLOC_101980	chrCnn_random:14850046-14850522	0.222066	2.26083	-3.34779	0.00325	0.0148679
LNC_005438	XLOC_102289	chrCnn_random:20270257-20278477	1.61593	3.38401	-1.06637	0.0114	0.0408749
LNC_005439	XLOC_102306	chrCnn_random:20557101-20558057	0.366424	4.75166	-3.69685	5e-05	0.000411163
LNC_005445	XLOC_102418	chrCnn_random:22511029-22512027	1.09317	0.0687359	3.99131	0.0026	0.0124194
LNC_005455	XLOC_102599	chrCnn_random:25677207-25679485	0.347462	4.90924	-3.82058	5e-05	0.000411163
LNC_005463	XLOC_102686	chrCnn_random:27245814-27246302	0.526191	0	inf	0.0004	0.00259268
LNC_005494	XLOC_103445	chrCnn_random:41184866-41185987	0.575834	2.13176	-1.88832	0.0002	0.00142094
LNC_005504	XLOC_103602	chrCnn_random:44216003-44216278	39.3391	3.66053	3.42584	0.0011	0.00611293
LNC_005518	XLOC_103720	chrCnn_random:46620559-46621504	0.547057	13.8738	-4.66452	5e-05	0.000411163
LNC_005526	XLOC_103878	chrCnn_random:49891951-49892552	7.45877	13.4602	-0.851686	0.0146	0.0496868
LNC_005558	XLOC_104430	chrCnn_random:59576047-59580583	0.409088	1.10737	-1.43666	0.0131	0.0456263
LNC_005572	XLOC_104507	chrCnn_random:60817410-60819186	0.135109	0.852075	-2.65686	0.00065	0.00392007
LNC_005590	XLOC_104868	chrCnn_random:66376678-66379367	1.90542	3.88678	-1.02847	0.00125	0.0068029
LNC_005608	XLOC_105062	chrCnn_random:69929975-69932466	0.781301	1.57423	-1.0107	0.00075	0.00442646
LNC_005615	XLOC_105142	chrCnn_random:71340778-71342125	0.225242	1.52751	-2.76163	0.00475	0.0202617
LNC_005616	XLOC_105142	chrCnn_random:71340778-71342125	0.50218	3.17986	-2.66268	0.00155	0.0081164
LNC_005620	XLOC_105215	chrCnn_random:72681468-72684068	9.7686	1.00911	3.27506	5e-05	0.000411163
LNC_005624	XLOC_105285	chrCnn_random:73883652-73884915	4.9532	7.83333	-0.661264	0.0113	0.0405905
LNC_005633	XLOC_105372	chrCnn_random:75493569-75494322	1.07116	2.50917	-1.22804	0.00405	0.0177998
LNC_005639	XLOC_105436	chrCnn_random:76601162-76602129	1.35903	5.174	-1.9287	5e-05	0.000411163
LNC_005641	XLOC_105446	chrCnn_random:76697671-76698854	0.0991958	0.935965	-3.2381	0.00925	0.0346096
LNC_005643	XLOC_105465	chrCnn_random:77032358-77032696	18.1706	5.6584	1.68314	0.00065	0.00392007
LNC_005650	XLOC_105542	chrCnn_random:78269158-78269496	2.67414	0	inf	5e-05	0.000411163
LNC_005658	XLOC_105633	chrCnn_random:79932372-79933576	0.386839	1.30387	-1.75299	0.00155	0.0081164
LNC_005672	XLOC_105765	chrUnn_random:1993723-1995024	6.35969	10.2346	-0.686428	0.0109	0.0394459
LNC_005683	XLOC_105843	chrUnn_random:4075586-4076945	0.59227	1.81049	-1.61205	0.0072	0.0283177
LNC_005685	XLOC_105845	chrUnn_random:4109681-4110956	1.39171	4.59064	-1.72184	0.0002	0.00142094
LNC_005706	XLOC_106090	chrUnn_random:1373580-1374890	6.05755	13.3657	-1.14173	0.0003	0.00202409
LNC_005727	XLOC_106254	chrUnn_random:5064044-5064880	2.22532	18.6732	-3.06889	5e-05	0.000411163
LNC_005728	XLOC_106282	chrUnn_random:5777724-5778698	1.35521	3.00827	-1.15042	0.00145	0.00767773
LNC_005735	XLOC_106324	chrUnn_random:6859129-6859763	129.21	53.7931	1.26422	5e-05	0.000411163
LNC_005753	XLOC_106345	chrUnn_random:7373525-7374713	0.121794	0.923547	-2.92274	0.0042	0.0183297
LNC_005758	XLOC_106382	chrUnn_random:8193106-8193754	11.2973	23.6433	-1.06545	0.00915	0.0343126

## Sheet: Qinyou8
Transcript_id	Gene_id	Gene_location	Qinyou8RW_FPKM	Qinyou8DS_FPKM	log2(foldchange)	pvalue	qvalue
LNC_000003	XLOC_000087	chrA01:802275-802577	0	6.20856	#NAME?	5e-05	0.000411163
LNC_000009	XLOC_000404	chrA01:4159860-4163098	1.1062	0.290889	1.92707	5e-05	0.000411163
LNC_000011	XLOC_000437	chrA01:4534466-4536251	8.99382	4.74075	0.92382	0.00065	0.00392007
LNC_000012	XLOC_000489	chrA01:5120959-5121513	9.04802	22.2596	-1.29875	5e-05	0.000411163
LNC_000031	XLOC_000858	chrA01:9277474-9278118	3.4224	0.968294	1.82149	0.00245	0.0118466
LNC_000032	XLOC_000892	chrA01:9653606-9654537	2.40553	6.18219	-1.36176	5e-05	0.000411163
LNC_000034	XLOC_000909	chrA01:9978470-9979234	2.56891	0.806313	1.67174	0.00105	0.00587906
LNC_000035	XLOC_000916	chrA01:10035589-10045064	0.246679	0.680591	-1.46415	0.00855	0.0324952
LNC_000049	XLOC_001140	chrA01:14809950-14810733	0	0.978175	#NAME?	5e-05	0.000411163
LNC_000053	XLOC_001229	chrA01:16713933-16714835	1.77726	4.78938	-1.43018	5e-05	0.000411163
LNC_000072	XLOC_001589	chrA01:21411945-21412964	0.190156	1.22882	-2.69201	0.00325	0.0148679
LNC_000078	XLOC_002110	chrA01:3486145-3487078	0.152279	6.83501	-5.48815	0.00265	0.0125907
LNC_000117	XLOC_002874	chrA01:14483569-14484652	2.33901	1.09638	1.09315	0.01295	0.0452116
LNC_000126	XLOC_003009	chrA01:16778115-16779783	0.626588	0.129969	2.26935	0.00165	0.00854989
LNC_000139	XLOC_003358	chrA01:21332281-21333988	0.154535	0.635445	-2.03983	0.00285	0.013364
LNC_000141	XLOC_003390	chrA01:21649560-21650383	13.0064	0.408004	4.9945	5e-05	0.000411163
LNC_000145	XLOC_003512	chrA01_random:48403-52329	15.645	8.48694	0.882384	0.0119	0.0422932
LNC_000147	XLOC_003536	chrA01_random:408875-411598	0.156184	0.870831	-2.47915	0.0007	0.00417462
LNC_000157	XLOC_003707	chrA01_random:501252-501954	2.1276	10.1385	-2.25255	5e-05	0.000411163
LNC_000159	XLOC_003778	chrA01_random:1990864-1991500	0	2.12009	#NAME?	5e-05	0.000411163
LNC_000161	XLOC_003950	chrA02:1139147-1139644	0	2.67683	#NAME?	5e-05	0.000411163
LNC_000172	XLOC_004124	chrA02:2824198-2824636	43.6425	3.46306	3.65562	5e-05	0.000411163
LNC_000174	XLOC_004166	chrA02:3371872-3372814	0	1.317	#NAME?	5e-05	0.000411163
LNC_000175	XLOC_004168	chrA02:3389420-3389814	0	1.13858	#NAME?	5e-05	0.000411163
LNC_000183	XLOC_004383	chrA02:5946196-5947602	2.25801	0.0804348	4.81109	0.0096	0.0356571
LNC_000187	XLOC_004440	chrA02:6744983-6745740	1.48825	0.518055	1.52244	0.01	0.0368343
LNC_000206	XLOC_004750	chrA02:10971383-10972161	0.982671	4.83707	-2.29935	5e-05	0.000411163
LNC_000208	XLOC_004906	chrA02:13591702-13592561	1.26956	2.73222	-1.10574	0.00345	0.0156076
LNC_000211	XLOC_005006	chrA02:16195176-16196421	2.57506	4.54024	-0.818163	0.0052	0.02181
LNC_000225	XLOC_005213	chrA02:19750754-19756110	1.40891	0.712013	0.984599	0.00195	0.00981842
LNC_000227	XLOC_005235	chrA02:20017996-20024112	0.6021	1.47809	-1.29566	0.00305	0.014121
LNC_000233	XLOC_005481	chrA02:22973655-22974646	1.87892	73.6178	-5.29208	5e-05	0.000411163
LNC_000238	XLOC_005485	chrA02:23008802-23009641	0.833703	5.64881	-2.76034	0.0001	0.000770354
LNC_000241	XLOC_005632	chrA02:24758075-24758993	0	9.14543	#NAME?	5e-05	0.000411163
LNC_000264	XLOC_005912	chrA02:2475946-2477340	13.7697	4.68524	1.5553	5e-05	0.000411163
LNC_000269	XLOC_006093	chrA02:4320676-4321947	1.38588	0.57662	1.26511	0.0038	0.0169023
LNC_000276	XLOC_006171	chrA02:5225003-5229477	2.97653	18.5542	-2.64004	5e-05	0.000411163
LNC_000280	XLOC_006310	chrA02:6918720-6920704	1.6857	0.644304	1.38754	0.0002	0.00142094
LNC_000286	XLOC_006392	chrA02:8284930-8286613	1.01137	0.285144	1.82655	0.0005	0.00313553
LNC_000293	XLOC_006455	chrA02:9124068-9124988	0.312699	1.71903	-2.45874	0.0011	0.00611293
LNC_000302	XLOC_006505	chrA02:9863548-9865764	0.247933	1.28244	-2.37087	5e-05	0.000411163
LNC_000308	XLOC_006703	chrA02:12777141-12777985	0.652392	3.94811	-2.59735	0.0002	0.00142094
LNC_000311	XLOC_006755	chrA02:13736348-13738021	0.50718	0.159847	1.6658	0.00995	0.0366858
LNC_000341	XLOC_007000	chrA02:19087615-19090829	0.792842	1.74004	-1.13401	0.0069	0.0273654
LNC_000343	XLOC_007014	chrA02:19380024-19381091	0.181192	1.16781	-2.68822	0.00205	0.0102307
LNC_000344	XLOC_007049	chrA02:19969243-19969828	3.71126	7.25942	-0.967943	0.0044	0.0190304
LNC_000346	XLOC_007139	chrA02:21111870-21117049	0	3.2973	#NAME?	5e-05	0.000411163
LNC_000358	XLOC_007310	chrA02:23113069-23114532	0.474514	3.20268	-2.75476	5e-05	0.000411163
LNC_000367	XLOC_007380	chrA02:24094303-24094988	0	1.60172	#NAME?	5e-05	0.000411163
LNC_000379	XLOC_007608	chrA02_random:447325-448687	1.42457	3.25996	-1.19433	0.00015	0.00110418
LNC_000394	XLOC_007830	chrA03:1213836-1215141	2.68036	0.814516	1.71841	0.0027	0.0127851
LNC_000406	XLOC_008258	chrA03:5303114-5304034	0	15.3887	#NAME?	5e-05	0.000411163
LNC_000409	XLOC_008374	chrA03:6476569-6481271	4.31564	0.0459	6.55494	0.00115	0.00634248
LNC_000429	XLOC_009118	chrA03:13829377-13830285	881.642	27.1961	5.01872	5e-05	0.000411163
LNC_000433	XLOC_009588	chrA03:18539639-18540706	0.752031	1.68307	-1.16223	0.0054	0.0224776
LNC_000439	XLOC_009756	chrA03:20332777-20333746	4.34944	14.59	-1.74608	5e-05	0.000411163
LNC_000445	XLOC_010042	chrA03:23837943-23838261	2.40339	12.2983	-2.35531	0.00315	0.0145
LNC_000456	XLOC_010239	chrA03:26012878-26013850	0	1.74681	#NAME?	5e-05	0.000411163
LNC_000457	XLOC_010261	chrA03:26325054-26325907	1.1536	22.5491	-4.28886	5e-05	0.000411163
LNC_000458	XLOC_010265	chrA03:26364569-26364904	12.0999	22.7323	-0.909752	0.0124	0.0436963
LNC_000460	XLOC_010360	chrA03:27446278-27448004	0.429054	1.29548	-1.59425	0.0099	0.0365405
LNC_000472	XLOC_010577	chrA03:918399-919228	3.96039	0.457251	3.11458	5e-05	0.000411163
LNC_000476	XLOC_010640	chrA03:1514128-1516570	0.479701	2.67473	-2.47918	0.0003	0.00202409
LNC_000474	XLOC_010640	chrA03:1514128-1516570	0.609052	2.85946	-2.23111	5e-05	0.000411163
LNC_000518	XLOC_011667	chrA03:11174413-11175084	0	1.49752	#NAME?	5e-05	0.000411163
LNC_000522	XLOC_012123	chrA03:15702706-15703935	1.13291	8.40417	-2.89107	5e-05	0.000411163
LNC_000524	XLOC_012247	chrA03:17199942-17200813	0	0.779901	#NAME?	5e-05	0.000411163
LNC_000527	XLOC_012357	chrA03:18507380-18508786	0.206926	0.627571	-1.60066	0.00675	0.0268894
LNC_000532	XLOC_012456	chrA03:19581098-19583732	1.4248	4.36887	-1.6165	5e-05	0.000411163
LNC_000539	XLOC_012868	chrA03:24233697-24234508	6.02394	17.3531	-1.52641	5e-05	0.000411163
LNC_000545	XLOC_012981	chrA03:25720107-25722354	0.164224	0.505157	-1.62106	0.00625	0.0252949
LNC_000546	XLOC_013009	chrA03:26080648-26081659	0.060873	0.999171	-4.03686	0.00265	0.0125907
LNC_000550	XLOC_013143	chrA03:27527217-27527509	0	3.34215	#NAME?	0.0001	0.000770354
LNC_000554	XLOC_013182	chrA03:28091843-28094258	32.6167	94.9793	-1.542	5e-05	0.000411163
LNC_000578	XLOC_013290	chrA03_random:248236-248756	1.44168	0.18432	2.96747	0.00675	0.0268894
LNC_000585	XLOC_013563	chrA03_random:5209456-5211026	2.49156	1.20736	1.04519	0.0029	0.013552
LNC_000586	XLOC_013564	chrA03_random:5289066-5289654	0	1.43337	#NAME?	5e-05	0.000411163
LNC_000601	XLOC_013714	chrA03_random:1053659-1054551	19.7822	37.4593	-0.921124	0.0001	0.000770354
LNC_000607	XLOC_013859	chrA03_random:3884802-3885204	1.57977	0	inf	5e-05	0.000411163
LNC_000611	XLOC_013901	chrA03_random:5163798-5164075	0	12.7121	#NAME?	5e-05	0.000411163
LNC_000614	XLOC_014014	chrA04:1216014-1216290	186.701	89.1353	1.06666	0.00035	0.00231227
LNC_000623	XLOC_014306	chrA04:5949261-5950448	0.934035	1.97329	-1.07905	0.00405	0.0177998
LNC_000626	XLOC_014315	chrA04:6057263-6060565	0.39353	0.97321	-1.30628	0.00085	0.00492103
LNC_000637	XLOC_014453	chrA04:8806698-8809583	39.6664	25.2808	0.649875	0.00965	0.0358066
LNC_000648	XLOC_014582	chrA04:10575440-10576854	3.32369	1.65258	1.00807	0.00385	0.0170828
LNC_000659	XLOC_014814	chrA04:13885342-13886701	1.14334	0.276733	2.04668	0.00215	0.0106408
LNC_000661	XLOC_014854	chrA04:14336341-14337532	0.403873	1.29153	-1.67711	0.00915	0.0343126
LNC_000663	XLOC_014856	chrA04:14359995-14363368	5.06927	0.512772	3.30539	5e-05	0.000411163
LNC_000665	XLOC_014858	chrA04:14392692-14393815	2.49564	10.1129	-2.01871	5e-05	0.000411163
LNC_000668	XLOC_015081	chrA04:16855434-16856359	0.929344	15.9186	-4.09836	5e-05	0.000411163
LNC_000671	XLOC_015146	chrA04:17496165-17496472	0	5.7359	#NAME?	5e-05	0.000411163
LNC_000683	XLOC_015510	chrA04:2236398-2237880	0.160174	0.994959	-2.635	0.00045	0.00286693
LNC_000689	XLOC_015660	chrA04:4866622-4867917	3.57523	1.19814	1.57723	5e-05	0.000411163
LNC_000699	XLOC_015737	chrA04:6755650-6757361	0.117322	0.672536	-2.51914	0.0053	0.0221432
LNC_000713	XLOC_015888	chrA04:9320331-9320635	0	6.99476	#NAME?	5e-05	0.000411163
LNC_000726	XLOC_016271	chrA04:14306410-14306978	1.7843	0.15612	3.51463	0.00295	0.0137409
LNC_000733	XLOC_016486	chrA04:16511868-16514155	0.355661	0.924671	-1.37844	0.00905	0.0340105
LNC_000735	XLOC_016620	chrA04:17952994-17958819	0.313472	1.07622	-1.77956	0.00735	0.0287878
LNC_000746	XLOC_016949	chrA04_random:988906-989897	1.46327	4.95292	-1.75908	5e-05	0.000411163
LNC_000749	XLOC_016977	chrA04_random:1248155-1248749	10.6398	4.60327	1.20875	0.00025	0.00172739
LNC_000768	XLOC_017661	chrA05:7499819-7501430	0.145233	0.495614	-1.77085	0.0132	0.045902
LNC_000780	XLOC_017878	chrA05:11358082-11366200	0.492836	0	inf	5e-05	0.000411163
LNC_000789	XLOC_018104	chrA05:16330389-16349552	11.8144	23.2804	-0.978575	0.0037	0.0165316
LNC_000795	XLOC_018238	chrA05:17867266-17870077	6.8824	1.31605	2.38669	5e-05	0.000411163
LNC_000799	XLOC_018361	chrA05:19260110-19260744	67.584	21.5112	1.65159	5e-05	0.000411163
LNC_000801	XLOC_018428	chrA05:19879665-19880862	0	3.53754	#NAME?	5e-05	0.000411163
LNC_000807	XLOC_018799	chrA05:282883-283879	0.799057	2.68925	-1.75083	5e-05	0.000411163
LNC_000808	XLOC_018828	chrA05:687824-689333	3.3018	1.7269	0.935064	0.0017	0.00876341
LNC_000811	XLOC_018840	chrA05:815395-816466	22.9394	10.4216	1.13826	0.0052	0.02181
LNC_000815	XLOC_019015	chrA05:2691497-2694633	0.388534	2.15059	-2.46862	0.00285	0.013364
LNC_000829	XLOC_019436	chrA05:8527581-8528742	0.748763	8.69084	-3.53691	5e-05	0.000411163
LNC_000831	XLOC_019442	chrA05:8612029-8613477	0.114402	0.672369	-2.55515	0.00755	0.0294212
LNC_000837	XLOC_019521	chrA05:9961742-9962496	0.282883	3.57897	-3.66126	0.00055	0.00340171
LNC_000846	XLOC_019601	chrA05:11635109-11635509	0	1.58922	#NAME?	5e-05	0.000411163
LNC_000877	XLOC_020275	chrA05:20644353-20644724	466.141	188.615	1.30532	5e-05	0.000411163
LNC_000880	XLOC_020503	chrA05_random:177017-177516	0	1.12045	#NAME?	5e-05	0.000411163
LNC_000896	XLOC_020891	chrA06:702992-703271	30.8455	11.5527	1.41683	0.0054	0.0224776
LNC_000902	XLOC_021208	chrA06:3974502-3975672	4.38165	9.33633	-1.09138	0.00015	0.00110418
LNC_000904	XLOC_021278	chrA06:4871404-4871824	0	2.50774	#NAME?	5e-05	0.000411163
LNC_000905	XLOC_021318	chrA06:5229012-5229966	0.899926	0.135251	2.73417	0.0103	0.037707
LNC_000908	XLOC_021374	chrA06:5709080-5709829	0.539128	2.71626	-2.33292	0.00105	0.00587906
LNC_000913	XLOC_021649	chrA06:9009450-9011069	0.166408	0.590447	-1.82709	0.0045	0.0193801
LNC_000918	XLOC_021788	chrA06:11006190-11007426	5.75188	14.5753	-1.34142	5e-05	0.000411163
LNC_000926	XLOC_022007	chrA06:15823477-15824717	0	1.00605	#NAME?	5e-05	0.000411163
LNC_000941	XLOC_022496	chrA06:21693379-21694156	0.542005	0	inf	5e-05	0.000411163
LNC_000943	XLOC_022664	chrA06:23681704-23682864	21.4129	10.9345	0.969586	0.0008	0.004676
LNC_000956	XLOC_023218	chrA06:5210417-5211002	7.37154	1.89543	1.95944	5e-05	0.000411163
LNC_000973	XLOC_023392	chrA06:7076012-7076442	2.0033	0	inf	5e-05	0.000411163
LNC_000983	XLOC_023691	chrA06:12097620-12099319	0.345646	2.26219	-2.71035	0.0001	0.000770354
LNC_000984	XLOC_023702	chrA06:12433052-12437614	0.698284	0.213915	1.70678	5e-05	0.000411163
LNC_001011	XLOC_023936	chrA06:16929791-16931424	1.63127	0.895699	0.86491	0.0101	0.0371268
LNC_001014	XLOC_023975	chrA06:17477169-17481065	0.21167	0.559308	-1.40183	0.00085	0.00492103
LNC_001022	XLOC_024321	chrA06:21308128-21311581	0.633375	0.179253	1.82106	0.01385	0.0476743
LNC_001024	XLOC_024347	chrA06:21575265-21575749	0	1.49517	#NAME?	5e-05	0.000411163
LNC_001076	XLOC_025268	chrA07:5704906-5706625	13.2355	4.93331	1.42379	5e-05	0.000411163
LNC_001085	XLOC_025375	chrA07:7887557-7890388	0.273488	0.92806	-1.76274	0.01165	0.0415933
LNC_001087	XLOC_025381	chrA07:7985012-8000469	2.65551	0.752408	1.8194	0.0104	0.0379935
LNC_001092	XLOC_025436	chrA07:8748095-8751231	2.83127	7.17571	-1.34167	5e-05	0.000411163
LNC_001105	XLOC_025583	chrA07:10700228-10701011	4.87876	0.763307	2.67618	5e-05	0.000411163
LNC_001108	XLOC_025690	chrA07:12054790-12055816	0.679285	0.189052	1.84523	0.01205	0.042718
LNC_001114	XLOC_025800	chrA07:13513445-13513973	0.637794	0	inf	5e-05	0.000411163
LNC_001123	XLOC_026070	chrA07:16556946-16557976	0	0.502565	#NAME?	5e-05	0.000411163
LNC_001124	XLOC_026089	chrA07:16746606-16746991	1.18538	4.43904	-1.9049	0.01325	0.0460349
LNC_001126	XLOC_026131	chrA07:17157774-17158896	3.25292	10.3715	-1.67281	5e-05	0.000411163
LNC_001127	XLOC_026141	chrA07:17229252-17230845	6.12498	1.40677	2.12231	5e-05	0.000411163
LNC_001140	XLOC_026425	chrA07:20527604-20529015	0.609023	0	inf	5e-05	0.000411163
LNC_001161	XLOC_027006	chrA07:4448593-4449112	1.37429	0	inf	5e-05	0.000411163
LNC_001167	XLOC_027151	chrA07:7242331-7243315	0.778302	0.193578	2.00742	0.01085	0.0393052
LNC_001197	XLOC_028248	chrA07:20256308-20257257	0	0.784285	#NAME?	5e-05	0.000411163
LNC_001201	XLOC_028366	chrA07:21591414-21592503	0.671163	9.95696	-3.89097	5e-05	0.000411163
LNC_001204	XLOC_028508	chrA07:22773327-22774758	11.4823	5.66888	1.01828	0.0001	0.000770354
LNC_001205	XLOC_028554	chrA07:23145722-23149542	0.405078	0.754074	-0.896507	0.0121	0.0428562
LNC_001209	XLOC_028667	chrA07_random:199452-200523	35.7798	67.212	-0.909575	0.00675	0.0268894
LNC_001208	XLOC_028667	chrA07_random:199452-200523	13.4693	49.2973	-1.87183	0.0001	0.000770354
LNC_001210	XLOC_028678	chrA07_random:371164-373179	1.42761	0.549392	1.37769	0.0018	0.00918709
LNC_001215	XLOC_028712	chrA07_random:817684-818791	0.212779	1.36554	-2.68204	0.00065	0.00392007
LNC_001250	XLOC_029011	chrA07_random:1941440-1944985	2.24419	6.92777	-1.6262	5e-05	0.000411163
LNC_001255	XLOC_029162	chrA08:1987547-1988451	0	0.701039	#NAME?	5e-05	0.000411163
LNC_001282	XLOC_029478	chrA08:8521007-8521244	1576.25	719.711	1.13101	5e-05	0.000411163
LNC_001286	XLOC_029570	chrA08:9852063-9853119	0	1.92394	#NAME?	5e-05	0.000411163
LNC_001292	XLOC_029800	chrA08:12761396-12762201	1.7825	3.7882	-1.08761	0.01035	0.0378506
LNC_001301	XLOC_030264	chrA08:17071523-17072140	12.9563	2.46208	2.39571	5e-05	0.000411163
LNC_001303	XLOC_030323	chrA08:17575593-17576109	32.1668	12.2651	1.39102	5e-05	0.000411163
LNC_001311	XLOC_030535	chrA08:713796-714770	1.76091	36.0378	-4.35512	5e-05	0.000411163
LNC_001316	XLOC_030682	chrA08:3125731-3126493	3.76771	1.3487	1.48212	0.0019	0.00960796
LNC_001322	XLOC_030746	chrA08:4920198-4922172	0.123167	1.55523	-3.65845	0.0005	0.00313553
LNC_001324	XLOC_030800	chrA08:5973630-5975024	5.05043	18.8336	-1.89883	5e-05	0.000411163
LNC_001353	XLOC_031279	chrA08:12361899-12363907	0	0.942399	#NAME?	5e-05	0.000411163
LNC_001352	XLOC_031279	chrA08:12361899-12363907	0	2.14011	#NAME?	5e-05	0.000411163
LNC_001354	XLOC_031279	chrA08:12361899-12363907	0	3.28061	#NAME?	5e-05	0.000411163
LNC_001357	XLOC_031316	chrA08:12784646-12785008	0	9.73549	#NAME?	5e-05	0.000411163
LNC_001362	XLOC_031537	chrA08:15061982-15063256	0.327475	0.82786	-1.338	0.00875	0.0331012
LNC_001370	XLOC_031884	chrA08:18169618-18170463	1.37765	0.453139	1.60418	0.01405	0.0482175
LNC_001375	XLOC_032009	chrA08_random:178543-180289	0.350218	1.0115	-1.53017	0.00095	0.00540531
LNC_001383	XLOC_032048	chrA08_random:971426-978709	1.75621	0.105798	4.05308	0.0001	0.000770354
LNC_001401	XLOC_032463	chrA09:1707114-1707836	0	1.34356	#NAME?	5e-05	0.000411163
LNC_001408	XLOC_032711	chrA09:3969866-3972860	0.470256	0.144748	1.6999	0.00095	0.00540531
LNC_001410	XLOC_032724	chrA09:4149665-4150541	3.23486	20.9915	-2.69803	5e-05	0.000411163
LNC_001413	XLOC_032800	chrA09:5008724-5009754	0.907033	0.0644855	3.81411	0.0026	0.0124194
LNC_001414	XLOC_032829	chrA09:5332622-5333374	1.50161	0.405638	1.88824	0.00525	0.0219756
LNC_001444	XLOC_033645	chrA09:19074733-19075794	0.574222	1.48756	-1.37327	0.00355	0.0159779
LNC_001448	XLOC_033695	chrA09:19968130-19969965	0.252947	0.678125	-1.42271	0.00425	0.0185059
LNC_001462	XLOC_034076	chrA09:25158602-25159384	8.3989	16.7853	-0.998926	0.0008	0.004676
LNC_001476	XLOC_034532	chrA09:29893033-29893347	0	12.4054	#NAME?	5e-05	0.000411163
LNC_001483	XLOC_034742	chrA09:31893453-31907381	0.196316	0.736975	-1.90844	5e-05	0.000411163
LNC_001482	XLOC_034742	chrA09:31893453-31907381	0.234291	0.878313	-1.90643	0.00175	0.00897534
LNC_001495	XLOC_035152	chrA09:1980469-1981884	0.495737	6.0089	-3.59945	5e-05	0.000411163
LNC_001497	XLOC_035294	chrA09:3248368-3249608	1.59126	15.9208	-3.32267	5e-05	0.000411163
LNC_001504	XLOC_035608	chrA09:7465310-7466281	2.17419	0.363373	2.58096	0.00025	0.00172739
LNC_001516	XLOC_035715	chrA09:9119950-9120901	0.403838	3.04126	-2.91282	0.0001	0.000770354
LNC_001523	XLOC_035767	chrA09:9914671-9915520	1.91481	0.342436	2.4833	0.00125	0.0068029
LNC_001537	XLOC_035937	chrA09:12609210-12610267	0.975614	0.376121	1.37511	0.0102	0.0374188
LNC_001549	XLOC_036068	chrA09:14554837-14555725	11.1247	2.17651	2.35368	5e-05	0.000411163
LNC_001553	XLOC_036127	chrA09:15449458-15450445	0.247916	1.23379	-2.31518	0.0023	0.011252
LNC_001559	XLOC_036238	chrA09:17451140-17451486	40.9075	186.231	-2.18666	5e-05	0.000411163
LNC_001561	XLOC_036262	chrA09:18184375-18191131	0	2.23819	#NAME?	5e-05	0.000411163
LNC_001564	XLOC_036296	chrA09:18959998-18960784	0.792655	12.8979	-4.0243	5e-05	0.000411163
LNC_001610	XLOC_037053	chrA09:28773460-28774560	0.544834	0	inf	5e-05	0.000411163
LNC_001643	XLOC_038021	chrA09_random:2386942-2391279	0.208612	1.25102	-2.5842	5e-05	0.000411163
LNC_001647	XLOC_038087	chrA09_random:3236658-3237885	0.243143	4.84282	-4.31597	5e-05	0.000411163
LNC_001648	XLOC_038088	chrA09_random:3262824-3264201	0.0555029	3.80438	-6.09895	0.0108	0.0391587
LNC_001649	XLOC_038141	chrA09_random:3845989-3846888	18.6055	74.0102	-1.99199	5e-05	0.000411163
LNC_001655	XLOC_038243	chrA10:764186-765805	0.118452	2.55408	-4.43043	0.01165	0.0415933
LNC_001660	XLOC_038342	chrA10:1999231-1999498	0	21.1334	#NAME?	5e-05	0.000411163
LNC_001674	XLOC_038741	chrA10:9587437-9588561	1.40515	2.6434	-0.911668	0.0139	0.0478082
LNC_001689	XLOC_039001	chrA10:12523201-12524573	0	1.46945	#NAME?	5e-05	0.000411163
LNC_001726	XLOC_039935	chrA10:5702765-5703230	0.501676	3.03843	-2.5985	0.00825	0.0315764
LNC_001733	XLOC_040095	chrA10:8904741-8905797	0	0.966378	#NAME?	5e-05	0.000411163
LNC_001742	XLOC_040300	chrA10:11517653-11517970	0	14.6371	#NAME?	5e-05	0.000411163
LNC_001744	XLOC_040530	chrA10:13603215-13604882	61.7766	33.4173	0.886464	0.00055	0.00340171
LNC_001750	XLOC_040718	chrA10:15227582-15228367	4.4424	0.482099	3.20394	0.00325	0.0148679
LNC_001753	XLOC_040861	chrA10:16368921-16370018	7.72901	15.2255	-0.978137	0.0004	0.00259268
LNC_001756	XLOC_040889	chrA10:16570238-16571360	1.37621	13.2373	-3.26583	5e-05	0.000411163
LNC_001799	XLOC_041337	chrAnn_random:544074-545041	40.6972	11.7343	1.79419	5e-05	0.000411163
LNC_001827	XLOC_041604	chrAnn_random:6101083-6102620	0.435971	1.01536	-1.21969	0.0078	0.0301895
LNC_001829	XLOC_041657	chrAnn_random:6832514-6833172	0	12.8624	#NAME?	5e-05	0.000411163
LNC_001850	XLOC_041919	chrAnn_random:12584871-12585519	0.382539	1.88575	-2.30146	0.0053	0.0221432
LNC_001868	XLOC_042069	chrAnn_random:15517460-15517994	3.13091	0.874541	1.83998	0.00325	0.0148679
LNC_001880	XLOC_042236	chrAnn_random:18693812-18694949	13.8033	3.50263	1.9785	5e-05	0.000411163
LNC_001891	XLOC_042431	chrAnn_random:23015412-23016459	5.41239	26.0268	-2.26566	5e-05	0.000411163
LNC_001900	XLOC_042472	chrAnn_random:23992250-23993600	0.820978	5.63799	-2.77977	5e-05	0.000411163
LNC_001905	XLOC_042549	chrAnn_random:25681006-25681641	47.8381	5.61774	3.0901	5e-05	0.000411163
LNC_001916	XLOC_042721	chrAnn_random:29807506-29808244	10.5859	0.289923	5.19034	0.00195	0.00981842
LNC_001928	XLOC_042872	chrAnn_random:32333740-32334898	0	0.510435	#NAME?	5e-05	0.000411163
LNC_001932	XLOC_042894	chrAnn_random:32737277-32737881	2.47297	124.976	-5.65927	5e-05	0.000411163
LNC_001933	XLOC_042920	chrAnn_random:33211002-33212023	1.06503	2.8466	-1.41834	0.0066	0.0264163
LNC_001944	XLOC_042954	chrAnn_random:33757148-33757785	9.82392	3.82784	1.35977	0.0001	0.000770354
LNC_001964	XLOC_043243	chrAnn_random:38785418-38785811	0	1.83668	#NAME?	5e-05	0.000411163
LNC_001965	XLOC_043313	chrAnn_random:39939941-39940925	1.44343	0.607485	1.24858	0.0089	0.0335604
LNC_001982	XLOC_043571	chrAnn_random:44131031-44132665	0.428309	0.886673	-1.04975	0.0116	0.0414516
LNC_001986	XLOC_043661	chrAnn_random:45607610-45608729	0.570477	0	inf	5e-05	0.000411163
LNC_001998	XLOC_043818	chrAnn_random:143950-145570	0.756566	0.0522765	3.85523	0.01405	0.0482175
LNC_002000	XLOC_043832	chrAnn_random:447244-453538	0.623134	0.105301	2.56502	0.00815	0.0312693
LNC_002006	XLOC_044011	chrAnn_random:3858879-3861970	1.77971	4.97993	-1.48449	5e-05	0.000411163
LNC_002010	XLOC_044035	chrAnn_random:4325601-4332465	8.52421	15.55	-0.867275	0.0012	0.00657468
LNC_002013	XLOC_044066	chrAnn_random:5412921-5413821	1.10034	4.61569	-2.0686	5e-05	0.000411163
LNC_002014	XLOC_044096	chrAnn_random:5783227-5785075	1.2118	0.199264	2.6044	5e-05	0.000411163
LNC_002024	XLOC_044249	chrAnn_random:8091707-8091991	4.45521	0	inf	0.0001	0.000770354
LNC_002030	XLOC_044363	chrAnn_random:10822690-10825783	0.496385	9.17596	-4.20833	5e-05	0.000411163
LNC_002058	XLOC_044943	chrAnn_random:23000216-23001366	0.532617	2.62245	-2.29974	0.0001	0.000770354
LNC_002061	XLOC_045037	chrAnn_random:25222510-25224173	6.67925	0.728502	3.19668	5e-05	0.000411163
LNC_002062	XLOC_045048	chrAnn_random:25483267-25483837	0.145543	0.945231	-2.69922	0.00445	0.0192031
LNC_002063	XLOC_045051	chrAnn_random:25528965-25529553	1.94236	0.602008	1.68996	0.0099	0.0365405
LNC_002082	XLOC_045491	chrAnn_random:34159333-34161148	0.173486	0.662867	-1.9339	0.0041	0.0179789
LNC_002115	XLOC_045822	chrAnn_random:39961249-39963435	0	0.661696	#NAME?	5e-05	0.000411163
LNC_002120	XLOC_045893	chrAnn_random:41398410-41398734	8.80626	18.8625	-1.09892	0.00945	0.0352027
LNC_002121	XLOC_045898	chrAnn_random:41455687-41456048	70.8614	36.802	0.945215	0.001	0.00564214
LNC_002135	XLOC_045970	chrAnn_random:42805194-42807307	0.128383	1.49214	-3.53886	5e-05	0.000411163
LNC_002153	XLOC_046169	chrAnn_random:46520608-46521263	11.0773	6.61872	0.742982	0.0079	0.0304977
LNC_002154	XLOC_046170	chrAnn_random:46560407-46560942	0	1.36471	#NAME?	5e-05	0.000411163
LNC_002156	XLOC_046195	chrAnn_random:46922101-46923692	2.3157	6.51088	-1.49141	5e-05	0.000411163
LNC_002172	XLOC_046342	chrC01:486525-488791	0.330879	2.95822	-3.16035	5e-05	0.000411163
LNC_002175	XLOC_046424	chrC01:1333842-1334159	0	3.75547	#NAME?	5e-05	0.000411163
LNC_002183	XLOC_046864	chrC01:7140102-7141780	0.468798	1.18761	-1.34102	0.00715	0.0281583
LNC_002186	XLOC_046877	chrC01:7335294-7336065	0	0.87217	#NAME?	5e-05	0.000411163
LNC_002201	XLOC_047222	chrC01:12843831-12844496	0.182459	1.99885	-3.45352	0.0103	0.037707
LNC_002203	XLOC_047276	chrC01:13521411-13523048	0.17439	1.644	-3.23682	0.0011	0.00611293
LNC_002206	XLOC_047351	chrC01:14737016-14745538	0.184506	0.731942	-1.98807	5e-05	0.000411163
LNC_002207	XLOC_047397	chrC01:15345565-15346509	0.521147	0	inf	5e-05	0.000411163
LNC_002224	XLOC_047579	chrC01:20884062-20884989	5.06694	1.3505	1.90762	5e-05	0.000411163
LNC_002236	XLOC_047718	chrC01:25566099-25572880	0.894863	3.91219	-2.12824	5e-05	0.000411163
LNC_002252	XLOC_047951	chrC01:31380060-31383813	0.340167	0.779999	-1.19723	0.00245	0.0118466
LNC_002257	XLOC_048055	chrC01:33528844-33538279	0.473603	0	inf	5e-05	0.000411163
LNC_002266	XLOC_048460	chrC01:744125-745175	0	1.33446	#NAME?	5e-05	0.000411163
LNC_002281	XLOC_049029	chrC01:8648171-8649233	0	0.734698	#NAME?	5e-05	0.000411163
LNC_002282	XLOC_049030	chrC01:8655510-8656343	0.174758	14.0973	-6.33391	0.0016	0.0083349
LNC_002283	XLOC_049031	chrC01:8662593-8664941	0	0.559266	#NAME?	5e-05	0.000411163
LNC_002285	XLOC_049120	chrC01:10011960-10012389	0.868948	0	inf	0.00015	0.00110418
LNC_002286	XLOC_049121	chrC01:10019478-10020448	0.160705	1.08685	-2.75766	0.00835	0.0318826
LNC_002291	XLOC_049279	chrC01:12719121-12720294	1.29662	6.501	-2.32591	5e-05	0.000411163
LNC_002299	XLOC_049457	chrC01:15082110-15085846	0.197913	0.457411	-1.20863	0.00895	0.0337125
LNC_002300	XLOC_049458	chrC01:15086454-15087388	0.929027	3.10933	-1.74281	0.0005	0.00313553
LNC_002304	XLOC_049524	chrC01:16200815-16202713	0.307784	2.30305	-2.90356	0.00665	0.0265753
LNC_002315	XLOC_049575	chrC01:17153166-17154439	0.557635	2.03675	-1.86888	0.0067	0.0267367
LNC_002316	XLOC_049597	chrC01:17915741-17916571	4.60871	8.53639	-0.889262	0.0014	0.00746861
LNC_002325	XLOC_049704	chrC01:21434056-21435616	1.79582	3.73164	-1.05517	0.00045	0.00286693
LNC_002327	XLOC_049746	chrC01:22696534-22702174	0.674922	6.35887	-3.23598	0.0027	0.0127851
LNC_002331	XLOC_049814	chrC01:24568533-24569486	0.514355	5.57929	-3.43924	5e-05	0.000411163
LNC_002361	XLOC_049950	chrC01:28021303-28022181	0.0728437	1.47677	-4.34149	0.00445	0.0192031
LNC_002372	XLOC_050077	chrC01:30785493-30787704	1.41289	2.39044	-0.75862	0.00805	0.0309607
LNC_002374	XLOC_050091	chrC01:31162404-31163400	0.446517	1.95236	-2.12843	0.00015	0.00110418
LNC_002375	XLOC_050096	chrC01:31295793-31296820	33.6051	9.67477	1.79638	5e-05	0.000411163
LNC_002386	XLOC_050415	chrC01:37269789-37270438	0.599238	2.44162	-2.02664	0.002	0.0100234
LNC_002392	XLOC_050487	chrC01:38102285-38102832	58.9975	18.4898	1.67392	5e-05	0.000411163
LNC_002400	XLOC_050555	chrC01_random:133952-135067	8.68359	2.03464	2.09352	0.00695	0.0275248
LNC_002403	XLOC_050555	chrC01_random:133952-135067	26.9885	7.4635	1.85442	0.00065	0.00392007
LNC_002410	XLOC_050580	chrC01_random:496281-497290	2.25808	0.468242	2.26977	0.0065	0.026107
LNC_002414	XLOC_050592	chrC01_random:745518-747795	0.358566	1.45137	-2.0171	0.0011	0.00611293
LNC_002454	XLOC_050829	chrC01_random:777400-778309	0.135787	1.83918	-3.75965	0.00455	0.0195582
LNC_002476	XLOC_051632	chrC02:7858700-7859240	0	0.751375	#NAME?	5e-05	0.000411163
LNC_002477	XLOC_051655	chrC02:8238003-8238972	0	1.61272	#NAME?	5e-05	0.000411163
LNC_002479	XLOC_051686	chrC02:8596588-8597187	0.544152	2.00823	-1.88384	0.0068	0.027049
LNC_002484	XLOC_051718	chrC02:9312898-9313503	0.670591	2.90123	-2.11316	0.00115	0.00634248
LNC_002504	XLOC_051926	chrC02:14066129-14067344	0.770832	1.89812	-1.30008	0.0013	0.00702991
LNC_002516	XLOC_052118	chrC02:18435293-18439485	0.299154	0.702308	-1.23122	0.0016	0.0083349
LNC_002519	XLOC_052120	chrC02:18455225-18457369	2.44568	0	inf	5e-05	0.000411163
LNC_002521	XLOC_052153	chrC02:19205690-19208713	0	1.4579	#NAME?	5e-05	0.000411163
LNC_002535	XLOC_052298	chrC02:22465055-22473232	1.63505	0.53136	1.62157	0.00315	0.0145
LNC_002545	XLOC_052481	chrC02:26856591-26859382	0.158913	0.463541	-1.54446	0.00295	0.0137409
LNC_002547	XLOC_052503	chrC02:27939812-27940409	0	0.938424	#NAME?	5e-05	0.000411163
LNC_002561	XLOC_052629	chrC02:32653285-32654267	4.41466	18.3445	-2.05498	5e-05	0.000411163
LNC_002567	XLOC_052677	chrC02:33950445-33951970	0.197242	0.715513	-1.85901	0.0024	0.0116509
LNC_002576	XLOC_052789	chrC02:36189620-36195887	1.652	11.769	-2.8327	5e-05	0.000411163
LNC_002577	XLOC_052807	chrC02:36465558-36466807	0.543945	2.1399	-1.97601	5e-05	0.000411163
LNC_002586	XLOC_052975	chrC02:39805293-39811531	0.309068	1.46515	-2.24505	0.00525	0.0219756
LNC_002591	XLOC_052993	chrC02:40153307-40155265	0.33843	0.752464	-1.15277	0.0069	0.0273654
LNC_002592	XLOC_053011	chrC02:40561680-40562737	0	1.15232	#NAME?	5e-05	0.000411163
LNC_002599	XLOC_053187	chrC02:43764509-43765739	2.9063	15.1844	-2.38533	5e-05	0.000411163
LNC_002600	XLOC_053219	chrC02:44186432-44187980	0.248093	0.697305	-1.49091	0.00725	0.0284754
LNC_002601	XLOC_053259	chrC02:44884155-44884890	0	4.20495	#NAME?	5e-05	0.000411163
LNC_002609	XLOC_053894	chrC02:5889599-5890235	10.4637	2.7605	1.92239	5e-05	0.000411163
LNC_002610	XLOC_053945	chrC02:6581325-6581738	12.5885	5.90919	1.09108	0.01085	0.0393052
LNC_002657	XLOC_054483	chrC02:18349993-18350651	3.05271	0.304417	3.32597	0.00205	0.0102307
LNC_002660	XLOC_054566	chrC02:19902013-19903533	1.73995	0.814404	1.09523	0.0023	0.011252
LNC_002661	XLOC_054581	chrC02:20200110-20201136	0.987371	0.23828	2.05093	0.0033	0.0150556
LNC_002680	XLOC_054840	chrC02:26210721-26211893	3.15854	5.65364	-0.839921	0.00705	0.0278434
LNC_002720	XLOC_055226	chrC02:37190296-37195712	0.211688	1.12187	-2.4059	5e-05	0.000411163
LNC_002724	XLOC_055279	chrC02:38608656-38609832	3.77953	6.67379	-0.820301	0.0027	0.0127851
LNC_002725	XLOC_055295	chrC02:39005048-39005754	3.63334	0.457341	2.98995	0.0015	0.00789863
LNC_002727	XLOC_055383	chrC02:40649743-40651065	16.8565	28.0036	-0.732306	0.004	0.0176189
LNC_002740	XLOC_055600	chrC02:44649304-44650261	0.477987	1.35892	-1.50742	0.00745	0.0291061
LNC_002741	XLOC_055692	chrC02:45641154-45647375	0.0714353	2.19988	-4.94465	0.00055	0.00340171
LNC_002753	XLOC_055823	chrC02_random:1963529-1966417	0.258415	2.66502	-3.36638	5e-05	0.000411163
LNC_002765	XLOC_055934	chrC02_random:4355345-4356876	0	5.37689	#NAME?	5e-05	0.000411163
LNC_002785	XLOC_056215	chrC02_random:4339599-4340497	0	0.983395	#NAME?	5e-05	0.000411163
LNC_002791	XLOC_056280	chrC03:188325-189412	0.412676	14.5633	-5.14119	5e-05	0.000411163
LNC_002797	XLOC_056385	chrC03:1090371-1092030	2.2077	1.00235	1.13916	0.0029	0.013552
LNC_002820	XLOC_057011	chrC03:7878364-7879878	0.590814	1.63854	-1.47164	0.0003	0.00202409
LNC_002822	XLOC_057077	chrC03:8696878-8701691	6.8029	0.140549	5.597	5e-05	0.000411163
LNC_002825	XLOC_057194	chrC03:10114539-10114887	0	1.89633	#NAME?	5e-05	0.000411163
LNC_002828	XLOC_057343	chrC03:12292062-12293346	2.38954	1.15627	1.04726	0.00265	0.0125907
LNC_002833	XLOC_057479	chrC03:14092740-14093126	1.74694	7.24275	-2.0517	0.00185	0.00939747
LNC_002835	XLOC_057512	chrC03:14474306-14475307	0.172484	1.06091	-2.62077	0.0053	0.0221432
LNC_002842	XLOC_057656	chrC03:16758504-16759147	2.04233	27.8612	-3.76997	5e-05	0.000411163
LNC_002845	XLOC_057705	chrC03:17531836-17534561	0.587739	2.55751	-2.12149	5e-05	0.000411163
LNC_002855	XLOC_057833	chrC03:19474407-19474690	0	1.95539	#NAME?	0.00525	0.0219756
LNC_002886	XLOC_058544	chrC03:30618041-30618989	0.830159	0.168808	2.298	0.01155	0.0413085
LNC_002887	XLOC_058545	chrC03:30664985-30665370	0	7.08694	#NAME?	5e-05	0.000411163
LNC_002897	XLOC_058703	chrC03:33568537-33569849	42.0613	8.24097	2.35161	5e-05	0.000411163
LNC_002898	XLOC_058727	chrC03:34154741-34168261	0.369881	2.2247	-2.58848	5e-05	0.000411163
LNC_002899	XLOC_058727	chrC03:34154741-34168261	0.0766511	0.501554	-2.71003	0.00105	0.00587906
LNC_002902	XLOC_058784	chrC03:34956168-34957397	0	0.467013	#NAME?	5e-05	0.000411163
LNC_002932	XLOC_058955	chrC03:38700784-38702086	0.916745	2.68347	-1.54951	0.00575	0.0236456
LNC_002940	XLOC_059025	chrC03:42121878-42122757	6.84186	3.92197	0.802811	0.00685	0.0272055
LNC_002945	XLOC_059036	chrC03:42411690-42412903	0.199626	1.11776	-2.48523	0.00095	0.00540531
LNC_002948	XLOC_059176	chrC03:46692215-46694644	0	2.03569	#NAME?	5e-05	0.000411163
LNC_002952	XLOC_059243	chrC03:47852687-47854037	0.279605	2.3395	-3.06474	5e-05	0.000411163
LNC_002955	XLOC_059337	chrC03:49497763-49498391	0	1.43415	#NAME?	5e-05	0.000411163
LNC_002960	XLOC_059431	chrC03:51086534-51089684	4.81479	1.62845	1.56397	0.00555	0.0229846
LNC_002971	XLOC_059655	chrC03:55641629-55643695	0.459552	0.948708	-1.04574	0.0064	0.0257813
LNC_002975	XLOC_059683	chrC03:56286341-56287496	1.47418	0.329377	2.1621	0.0004	0.00259268
LNC_002977	XLOC_059704	chrC03:56537400-56538300	0.201316	1.32045	-2.7135	0.004	0.0176189
LNC_002979	XLOC_059826	chrC03:58947751-58949971	0.17892	0.774397	-2.11376	0.0015	0.00789863
LNC_003000	XLOC_060463	chrC03:5212214-5212867	4.72026	1.79257	1.39684	0.00275	0.0129804
LNC_003007	XLOC_060698	chrC03:7525477-7526182	10.332	4.27056	1.27463	5e-05	0.000411163
LNC_003015	XLOC_060861	chrC03:9377087-9378110	0.126411	3.40034	-4.74948	0.0028	0.0131725
LNC_003016	XLOC_060867	chrC03:9428674-9430732	0.546742	1.54862	-1.50205	0.00085	0.00492103
LNC_003040	XLOC_061429	chrC03:17395373-17397657	2.95525	7.06989	-1.25841	0.01365	0.0471261
LNC_003042	XLOC_061508	chrC03:18940129-18942175	0.704151	1.58845	-1.17366	0.0071	0.0280013
LNC_003050	XLOC_061750	chrC03:21710445-21711896	49.9522	2.49313	4.32452	5e-05	0.000411163
LNC_003049	XLOC_061750	chrC03:21710445-21711896	66.9978	3.06778	4.44885	5e-05	0.000411163
LNC_003051	XLOC_061820	chrC03:22448367-22451956	0.737749	3.22013	-2.12592	0.00025	0.00172739
LNC_003059	XLOC_062031	chrC03:25978846-25980579	0.860564	0.277098	1.63489	0.005	0.0211269
LNC_003063	XLOC_062143	chrC03:27990911-27992622	0.108608	1.49712	-3.78499	0.00115	0.00634248
LNC_003073	XLOC_062180	chrC03:29011771-29013069	0	1.06219	#NAME?	5e-05	0.000411163
LNC_003078	XLOC_062266	chrC03:30393663-30394607	0.311089	1.48199	-2.25214	0.00165	0.00854989
LNC_003098	XLOC_062562	chrC03:35371582-35376007	0.134646	1.33765	-3.31246	5e-05	0.000411163
LNC_003113	XLOC_062782	chrC03:43563365-43564527	1.31641	8.57196	-2.70302	5e-05	0.000411163
LNC_003114	XLOC_062790	chrC03:44131681-44132380	2.4128	0.903016	1.41789	0.0056	0.0231448
LNC_003118	XLOC_062974	chrC03:47702216-47704525	0.225275	0.797034	-1.82295	0.0049	0.0207813
LNC_003119	XLOC_062996	chrC03:48096785-48099837	0	1.53615	#NAME?	5e-05	0.000411163
LNC_003123	XLOC_063013	chrC03:48412717-48413680	1.62796	0.18521	3.13583	0.0122	0.0431396
LNC_003124	XLOC_063016	chrC03:48469533-48471793	0.680773	0.216602	1.65213	0.00085	0.00492103
LNC_003134	XLOC_063195	chrC03:51824443-51825226	0.573558	0.0926367	2.63028	0.0098	0.0362458
LNC_003145	XLOC_063354	chrC03:55142646-55143462	0.37256	1.52435	-2.03265	0.0029	0.013552
LNC_003165	XLOC_063573	chrC03:59385919-59386773	0	0.566526	#NAME?	5e-05	0.000411163
LNC_003173	XLOC_063735	chrC03_random:934148-935142	0.0913087	2.92453	-5.00131	0.01425	0.0487501
LNC_003189	XLOC_063866	chrC03_random:3382416-3382969	0.16005	0.911066	-2.50904	0.0115	0.0411639
LNC_003190	XLOC_063867	chrC03_random:3385231-3386426	0.534445	1.23372	-1.2069	0.0076	0.0295732
LNC_003191	XLOC_063886	chrC03_random:4280407-4288378	0.665803	2.21988	-1.73731	0.0004	0.00259268
LNC_003204	XLOC_063969	chrC03_random:5624425-5625849	0.401966	1.38399	-1.78368	0.0022	0.0108452
LNC_003206	XLOC_063970	chrC03_random:5626874-5627988	1.45503	0.356832	2.02773	0.0017	0.00876341
LNC_003212	XLOC_064066	chrC03_random:217535-219088	0.0835588	1.24426	-3.89635	0.00385	0.0170828
LNC_003215	XLOC_064147	chrC03_random:1256357-1258031	1.44239	4.062	-1.49373	0.00055	0.00340171
LNC_003219	XLOC_064192	chrC03_random:1835542-1837271	3.58852	6.89996	-0.943198	0.0003	0.00202409
LNC_003233	XLOC_064887	chrC04:6309120-6310238	0.228042	1.83307	-3.00689	0.00445	0.0192031
LNC_003241	XLOC_064939	chrC04:7003303-7004339	0.504294	0.0612017	3.04262	0.0056	0.0231448
LNC_003244	XLOC_065087	chrC04:9542332-9543534	2.34132	20.2092	-3.10962	5e-05	0.000411163
LNC_003247	XLOC_065153	chrC04:10727289-10739206	0.753518	0	inf	0.00015	0.00110418
LNC_003263	XLOC_065355	chrC04:15789374-15791377	0.576582	2.31505	-2.00545	0.0015	0.00789863
LNC_003269	XLOC_065356	chrC04:15792557-15793203	2.96035	0.810562	1.86877	0.0072	0.0283177
LNC_003274	XLOC_065381	chrC04:16626571-16627215	0.638272	2.11093	-1.72563	0.00495	0.0209539
LNC_003283	XLOC_065583	chrC04:22421585-22422671	4.86427	0.522852	3.21775	5e-05	0.000411163
LNC_003299	XLOC_065809	chrC04:26928964-26930401	0	1.95296	#NAME?	5e-05	0.000411163
LNC_003300	XLOC_065809	chrC04:26928964-26930401	0	3.63433	#NAME?	5e-05	0.000411163
LNC_003301	XLOC_065823	chrC04:27277406-27278213	0	1.90734	#NAME?	5e-05	0.000411163
LNC_003305	XLOC_065886	chrC04:28378009-28378561	0	2.56712	#NAME?	0.00025	0.00172739
LNC_003317	XLOC_066043	chrC04:31332558-31333293	9.38092	3.89124	1.2695	5e-05	0.000411163
LNC_003320	XLOC_066099	chrC04:32861031-32861711	2.42454	0.495493	2.29077	0.0046	0.0197337
LNC_003351	XLOC_066406	chrC04:37877280-37878913	1.87528	0.876158	1.09784	0.00105	0.00587906
LNC_003359	XLOC_066568	chrC04:40316473-40318121	0.293456	0.799998	-1.44685	0.004	0.0176189
LNC_003382	XLOC_067041	chrC04:47223111-47223851	39.614	3.45902	3.51758	5e-05	0.000411163
LNC_003388	XLOC_067205	chrC04:114176-115068	1.05799	2.32868	-1.13818	0.00455	0.0195582
LNC_003389	XLOC_067227	chrC04:630532-631519	0	2.5483	#NAME?	5e-05	0.000411163
LNC_003400	XLOC_067556	chrC04:6064389-6066563	2.07645	15.4431	-2.89477	5e-05	0.000411163
LNC_003401	XLOC_067572	chrC04:6323636-6324151	0.645731	0	inf	5e-05	0.000411163
LNC_003403	XLOC_067593	chrC04:6581388-6582225	5.90812	3.00344	0.976086	0.0013	0.00702991
LNC_003419	XLOC_067975	chrC04:13971006-13971841	0.0817236	0.793062	-3.27861	0.00445	0.0192031
LNC_003440	XLOC_068127	chrC04:18471763-18472559	3.57735	11.8683	-1.73015	5e-05	0.000411163
LNC_003445	XLOC_068239	chrC04:21906591-21907398	1.12508	0.0846775	3.7319	0.00265	0.0125907
LNC_003447	XLOC_068327	chrC04:23592833-23594204	20.7178	11.8429	0.806847	0.0007	0.00417462
LNC_003448	XLOC_068353	chrC04:24094494-24095600	0.553084	0	inf	5e-05	0.000411163
LNC_003459	XLOC_068400	chrC04:25088608-25089531	30.68	66.6702	-1.11974	5e-05	0.000411163
LNC_003462	XLOC_068432	chrC04:25798604-25802463	2.17802	0.69113	1.65599	0.00085	0.00492103
LNC_003463	XLOC_068440	chrC04:25920148-25921202	0	0.904055	#NAME?	5e-05	0.000411163
LNC_003467	XLOC_068543	chrC04:28140029-28147591	0	1.37965	#NAME?	5e-05	0.000411163
LNC_003466	XLOC_068543	chrC04:28140029-28147591	0	0.458269	#NAME?	5e-05	0.000411163
LNC_003486	XLOC_068865	chrC04:34960062-34961189	2.24524	0	inf	5e-05	0.000411163
LNC_003487	XLOC_068887	chrC04:35343357-35343739	9.7716	4.48047	1.12494	0.00865	0.0327995
LNC_003495	XLOC_069142	chrC04:40202128-40203820	0.0878635	0.815092	-3.21363	0.00185	0.00939747
LNC_003500	XLOC_069291	chrC04:42678449-42678742	18631.2	7053.97	1.40121	5e-05	0.000411163
LNC_003501	XLOC_069322	chrC04:43115760-43117384	1.34766	4.25401	-1.65837	5e-05	0.000411163
LNC_003507	XLOC_069585	chrC04:46566635-46567224	0.969746	0	inf	5e-05	0.000411163
LNC_003514	XLOC_069988	chrC04_random:3311309-3312993	0.387625	0.97897	-1.3366	0.00205	0.0102307
LNC_003521	XLOC_070210	chrC04_random:1677167-1682119	0.526193	0.136758	1.94396	5e-05	0.000411163
LNC_003530	XLOC_070392	chrC05:578119-578938	0.219824	5.97281	-4.76399	0.00055	0.00340171
LNC_003532	XLOC_070572	chrC05:2561041-2566415	0.289279	1.80896	-2.64463	0.00025	0.00172739
LNC_003539	XLOC_070680	chrC05:3881152-3881593	3.33769	0.905359	1.88229	0.00855	0.0324952
LNC_003556	XLOC_070878	chrC05:6649756-6650221	2.83407	0.769421	1.88103	0.00925	0.0346096
LNC_003558	XLOC_071011	chrC05:7863740-7864761	1.02126	5.68821	-2.47763	5e-05	0.000411163
LNC_003561	XLOC_071111	chrC05:9520648-9521571	6.06042	1.03815	2.5454	5e-05	0.000411163
LNC_003563	XLOC_071196	chrC05:11232704-11234385	0.886842	0	inf	5e-05	0.000411163
LNC_003564	XLOC_071273	chrC05:12434175-12435096	2.55137	0.336712	2.92168	0.00055	0.00340171
LNC_003566	XLOC_071294	chrC05:12724576-12725295	0.995689	0	inf	5e-05	0.000411163
LNC_003568	XLOC_071308	chrC05:13071548-13072591	1.19413	3.68231	-1.62465	0.003	0.0139317
LNC_003574	XLOC_071408	chrC05:15301358-15302451	2.33457	10.4006	-2.15544	5e-05	0.000411163
LNC_003575	XLOC_071409	chrC05:15303089-15304038	1.44749	3.04745	-1.07405	0.0025	0.0120453
LNC_003582	XLOC_071462	chrC05:16351845-16353560	0.453686	1.34994	-1.57313	0.00035	0.00231227
LNC_003591	XLOC_071504	chrC05:17206770-17211232	0.382986	1.653	-2.10973	0.01295	0.0452116
LNC_003597	XLOC_071548	chrC05:18067623-18068542	2.12067	0.57997	1.87047	0.0005	0.00313553
LNC_003598	XLOC_071559	chrC05:18293667-18295089	0.157132	6.78065	-5.43138	5e-05	0.000411163
LNC_003603	XLOC_071623	chrC05:20000641-20002495	0.318775	1.13388	-1.83065	0.00085	0.00492103
LNC_003608	XLOC_071670	chrC05:21886097-21887325	0.63102	0.0469778	3.74763	0.00265	0.0125907
LNC_003613	XLOC_071682	chrC05:22294501-22295864	0.848154	8.65666	-3.35141	5e-05	0.000411163
LNC_003615	XLOC_071705	chrC05:23102538-23103894	1.80666	19.3352	-3.41983	5e-05	0.000411163
LNC_003617	XLOC_071711	chrC05:23489481-23490524	0.194519	4.76734	-4.6152	0.0016	0.0083349
LNC_003622	XLOC_071847	chrC05:28026738-28027621	0.432871	4.3225	-3.31986	5e-05	0.000411163
LNC_003626	XLOC_071867	chrC05:28297236-28299281	1.76175	0.381225	2.20829	5e-05	0.000411163
LNC_003633	XLOC_072000	chrC05:31952258-31953567	0.615306	0.228184	1.4311	0.0124	0.0436963
LNC_003634	XLOC_072049	chrC05:32895522-32896147	0.875828	3.98158	-2.18462	0.0003	0.00202409
LNC_003643	XLOC_072209	chrC05:35996403-35997646	0.255097	1.34098	-2.39417	0.0003	0.00202409
LNC_003644	XLOC_072214	chrC05:36106332-36109310	0.32392	2.00741	-2.63162	0.00015	0.00110418
LNC_003653	XLOC_072452	chrC05:39415741-39419526	0	2.64479	#NAME?	5e-05	0.000411163
LNC_003655	XLOC_072503	chrC05:40041041-40041348	8.99873	0.8253	3.44673	0.00335	0.0152363
LNC_003675	XLOC_073089	chrC05:2573965-2574522	279.735	127.49	1.13367	5e-05	0.000411163
LNC_003679	XLOC_073258	chrC05:4456746-4457039	0	11.2329	#NAME?	5e-05	0.000411163
LNC_003685	XLOC_073398	chrC05:6630337-6631284	6.60648	3.83958	0.782935	0.00975	0.0361005
LNC_003710	XLOC_073649	chrC05:9973154-9978075	0.675476	0.073956	3.19116	0.01435	0.0490159
LNC_003728	XLOC_074040	chrC05:17759136-17761273	2.63519	0.855239	1.62351	0.0029	0.013552
LNC_003742	XLOC_074302	chrC05:26513289-26514658	17.1613	7.02208	1.28919	5e-05	0.000411163
LNC_003744	XLOC_074311	chrC05:26809235-26810200	1.85493	3.22529	-0.798061	0.01295	0.0452116
LNC_003751	XLOC_074362	chrC05:28108645-28109850	0.20616	1.12547	-2.4487	0.01165	0.0415933
LNC_003759	XLOC_074510	chrC05:31372788-31374123	0.828608	0.221479	1.90352	0.0026	0.0124194
LNC_003769	XLOC_074677	chrC05:34025718-34026700	0.522504	3.6199	-2.79243	5e-05	0.000411163
LNC_003770	XLOC_074678	chrC05:34039442-34040437	0.963623	4.23181	-2.13473	5e-05	0.000411163
LNC_003777	XLOC_074894	chrC05:37265056-37266424	1.78151	3.29476	-0.887069	0.0024	0.0116509
LNC_003781	XLOC_074921	chrC05:37544627-37545336	6.49036	1.71663	1.91872	5e-05	0.000411163
LNC_003793	XLOC_075476	chrC05_random:1106849-1108043	0.561408	14.7559	-4.7161	5e-05	0.000411163
LNC_003807	XLOC_075593	chrC05_random:485787-487119	20.1805	12.8494	0.651258	0.0099	0.0365405
LNC_003832	XLOC_075904	chrC06:3532402-3533384	2.76838	23.3757	-3.0779	5e-05	0.000411163
LNC_003833	XLOC_075940	chrC06:3939100-3939748	1.01419	0.116368	3.12356	0.0056	0.0231448
LNC_003835	XLOC_076021	chrC06:5333589-5345846	0.986312	12.6328	-3.67899	0.00505	0.0212988
LNC_003836	XLOC_076021	chrC06:5333589-5345846	5.68696	29.285	-2.36443	0.00925	0.0346096
LNC_003839	XLOC_076105	chrC06:6938743-6941327	0.905096	0.344673	1.39284	0.01015	0.0372715
LNC_003845	XLOC_076161	chrC06:7966067-7966930	2.05631	0.780325	1.39791	0.0117	0.0417315
LNC_003846	XLOC_076199	chrC06:8968405-8969195	0.312067	1.17658	-1.91468	0.00835	0.0318826
LNC_003862	XLOC_076415	chrC06:14689841-14690333	19.6859	10.4879	0.908441	0.00135	0.00724295
LNC_003865	XLOC_076449	chrC06:15590537-15591658	1.05732	5.8	-2.45564	5e-05	0.000411163
LNC_003866	XLOC_076493	chrC06:16318555-16319944	0.654138	1.36593	-1.06222	0.0124	0.0436963
LNC_003872	XLOC_076503	chrC06:16605695-16606422	0	1.05941	#NAME?	5e-05	0.000411163
LNC_003878	XLOC_076581	chrC06:18048521-18049604	0	0.971011	#NAME?	5e-05	0.000411163
LNC_003882	XLOC_076617	chrC06:18750695-18751494	1.05303	9.48604	-3.17126	5e-05	0.000411163
LNC_003888	XLOC_076754	chrC06:21210188-21210840	0.510649	2.45084	-2.26287	0.0056	0.0231448
LNC_003889	XLOC_076776	chrC06:21533335-21534443	0.117946	0.994639	-3.07604	0.0043	0.0186824
LNC_003890	XLOC_076793	chrC06:21723345-21723973	2.3462	4.61742	-0.976761	0.0132	0.045902
LNC_003892	XLOC_076871	chrC06:22923579-22924677	1.3226	2.88652	-1.12596	0.01405	0.0482175
LNC_003900	XLOC_076976	chrC06:25027958-25028598	0	0.566568	#NAME?	5e-05	0.000411163
LNC_003901	XLOC_077021	chrC06:25630691-25632026	0.923279	0.228753	2.01298	0.00305	0.014121
LNC_003913	XLOC_077335	chrC06:30809206-30810272	1.10656	0	inf	0.0001	0.000770354
LNC_003914	XLOC_077378	chrC06:31376271-31377039	4.00238	24.1827	-2.59504	5e-05	0.000411163
LNC_003921	XLOC_077565	chrC06:33906762-33907745	0.818441	3.9813	-2.28229	5e-05	0.000411163
LNC_003927	XLOC_077951	chrC06:2816679-2817802	1.71993	3.45811	-1.00764	0.00275	0.0129804
LNC_003928	XLOC_077974	chrC06:3163407-3165141	1.3716	0.632071	1.11771	0.00265	0.0125907
LNC_003934	XLOC_078236	chrC06:8212561-8213417	9.30399	3.18186	1.54798	5e-05	0.000411163
LNC_003964	XLOC_078700	chrC06:18844112-18845264	16.6391	7.32991	1.18271	5e-05	0.000411163
LNC_003970	XLOC_078932	chrC06:22314186-22315107	0.458104	5.93799	-3.69623	5e-05	0.000411163
LNC_003971	XLOC_078933	chrC06:22316449-22317741	0.466585	5.71748	-3.61517	5e-05	0.000411163
LNC_003975	XLOC_078957	chrC06:22720105-22723477	0.514538	1.38166	-1.42506	5e-05	0.000411163
LNC_003978	XLOC_079051	chrC06:24321128-24322808	0.253549	0.624087	-1.29948	0.0134	0.0464513
LNC_003981	XLOC_079135	chrC06:25778091-25778797	2.28144	0.559891	2.02673	0.0014	0.00746861
LNC_004000	XLOC_079483	chrC06:31478916-31480464	1.22162	2.75482	-1.17316	0.0143	0.0488848
LNC_004020	XLOC_079754	chrC06:34733847-34736043	1.86504	0.0907198	4.36165	0.0014	0.00746861
LNC_004029	XLOC_080092	chrC06_random:1638405-1639775	0.229618	2.2321	-3.28109	0.0128	0.0447939
LNC_004031	XLOC_080099	chrC06_random:1967789-1970705	5.51962	2.78144	0.988738	0.0001	0.000770354
LNC_004033	XLOC_080108	chrC06_random:2186622-2187766	0.820419	5.68437	-2.79257	5e-05	0.000411163
LNC_004041	XLOC_080231	chrC06_random:1002382-1013187	1.46885	3.20229	-1.12442	0.0003	0.00202409
LNC_004043	XLOC_080239	chrC06_random:1141525-1141909	0.613661	0	inf	0.0044	0.0190304
LNC_004047	XLOC_080256	chrC06_random:1531564-1532730	0.957922	0.326978	1.55071	0.00645	0.0259452
LNC_004049	XLOC_080273	chrC06_random:1953891-1954558	1.21617	0	inf	5e-05	0.000411163
LNC_004068	XLOC_080510	chrC07:3392367-3393023	37.8921	14.842	1.35222	5e-05	0.000411163
LNC_004070	XLOC_080547	chrC07:4660094-4661048	4.20132	1.08331	1.9554	5e-05	0.000411163
LNC_004085	XLOC_080725	chrC07:10420965-10422432	2.99909	6.36443	-1.08551	5e-05	0.000411163
LNC_004096	XLOC_080857	chrC07:14038164-14039679	0.651099	1.6586	-1.34902	0.01125	0.0404495
LNC_004099	XLOC_080858	chrC07:14072833-14073746	4.23841	9.02773	-1.09084	0.01445	0.0492863
LNC_004116	XLOC_081003	chrC07:17317973-17318641	1.60481	0.179774	3.15814	0.01365	0.0471261
LNC_004119	XLOC_081156	chrC07:20484641-20485458	0.747691	12.5711	-4.07153	5e-05	0.000411163
LNC_004121	XLOC_081220	chrC07:21686673-21687569	0.357289	1.21841	-1.76984	0.006	0.0244698
LNC_004128	XLOC_081263	chrC07:22439778-22441662	1.68061	4.06786	-1.27528	5e-05	0.000411163
LNC_004144	XLOC_081646	chrC07:30313763-30314559	11.6689	5.66886	1.04154	0.00255	0.0122459
LNC_004147	XLOC_081666	chrC07:30643262-30644989	1.10474	0.42365	1.38276	0.00805	0.0309607
LNC_004162	XLOC_082036	chrC07:35574976-35576041	0.905961	0.281641	1.68559	0.01425	0.0487501
LNC_004186	XLOC_082447	chrC07:40388159-40389305	0.212169	1.08809	-2.35852	0.00165	0.00854989
LNC_004199	XLOC_082727	chrC07:43208544-43209894	0.794711	0.145543	2.44899	0.00985	0.0363924
LNC_004200	XLOC_082728	chrC07:43225862-43227656	0.957019	0.261708	1.87059	0.00065	0.00392007
LNC_004213	XLOC_082918	chrC07:1120414-1121455	0	1.12748	#NAME?	5e-05	0.000411163
LNC_004216	XLOC_083053	chrC07:3991837-3994256	2.00165	4.44012	-1.14941	0.00275	0.0129804
LNC_004228	XLOC_083141	chrC07:6520042-6521188	0	0.750869	#NAME?	5e-05	0.000411163
LNC_004252	XLOC_083242	chrC07:10014863-10015946	0.966653	2.4642	-1.35005	0.001	0.00564214
LNC_004268	XLOC_083384	chrC07:13997529-13998627	0.232133	3.07715	-3.72857	0.0003	0.00202409
LNC_004271	XLOC_083471	chrC07:15479879-15480926	4.15142	19.0494	-2.19807	5e-05	0.000411163
LNC_004273	XLOC_083496	chrC07:15893436-15894313	5.51074	1.77217	1.63673	5e-05	0.000411163
LNC_004301	XLOC_083850	chrC07:23503213-23504202	3.76622	17.1156	-2.18412	5e-05	0.000411163
LNC_004304	XLOC_083890	chrC07:24634135-24637174	0.360788	2.51768	-2.80287	5e-05	0.000411163
LNC_004305	XLOC_083918	chrC07:24997730-24998485	20.0483	65.7036	-1.71249	5e-05	0.000411163
LNC_004310	XLOC_083996	chrC07:26574834-26575631	0.184272	0.972922	-2.40049	0.01225	0.0432832
LNC_004311	XLOC_084029	chrC07:27054136-27055353	0.458536	0	inf	5e-05	0.000411163
LNC_004322	XLOC_084196	chrC07:29966753-29968317	3.75806	0.166514	4.49627	0.01035	0.0378506
LNC_004323	XLOC_084196	chrC07:29966753-29968317	3.75806	0.166514	4.49627	0.01075	0.0390122
LNC_004325	XLOC_084226	chrC07:30487450-30488138	0.376037	4.43041	-3.5585	0.0003	0.00202409
LNC_004345	XLOC_084518	chrC07:34335761-34338679	0.675856	1.38917	-1.03943	0.0012	0.00657468
LNC_004349	XLOC_084646	chrC07:36061556-36068407	0.451974	2.54493	-2.49332	0.00315	0.0145
LNC_004362	XLOC_084942	chrC07:39741331-39742633	0.895246	0.0934317	3.2603	0.0042	0.0183297
LNC_004375	XLOC_085419	chrC07_random:1006187-1008011	4.01342	0.0715923	5.80888	0.00095	0.00540531
LNC_004376	XLOC_085421	chrC07_random:1026659-1028319	1.73907	3.28602	-0.918028	0.00235	0.0114519
LNC_004403	XLOC_085807	chrC08:555076-555807	0.657397	0	inf	5e-05	0.000411163
LNC_004404	XLOC_085872	chrC08:1755215-1756363	10.8336	6.52692	0.731039	0.00685	0.0272055
LNC_004418	XLOC_086046	chrC08:7347639-7348258	19.5201	1.666	3.5505	5e-05	0.000411163
LNC_004442	XLOC_086376	chrC08:17015115-17015951	13.7869	30.2469	-1.13349	5e-05	0.000411163
LNC_004452	XLOC_086851	chrC08:23770125-23771428	0.700486	1.80981	-1.36941	0.0006	0.00366291
LNC_004454	XLOC_086856	chrC08:24010993-24015645	0	0.550743	#NAME?	5e-05	0.000411163
LNC_004457	XLOC_086915	chrC08:25231487-25236102	1.10793	2.48605	-1.166	0.0031	0.014312
LNC_004458	XLOC_086915	chrC08:25231487-25236102	1.02692	3.27495	-1.67315	0.0016	0.0083349
LNC_004461	XLOC_086965	chrC08:25787712-25788852	0.497562	1.61181	-1.69573	0.00065	0.00392007
LNC_004470	XLOC_086976	chrC08:26023786-26025184	4.83219	1.28236	1.91387	5e-05	0.000411163
LNC_004482	XLOC_087430	chrC08:31584192-31584947	0.408591	4.58199	-3.48724	5e-05	0.000411163
LNC_004488	XLOC_087525	chrC08:32718577-32720406	0.467502	2.10008	-2.1674	5e-05	0.000411163
LNC_004496	XLOC_087872	chrC08:36237105-36237683	3.42473	0	inf	5e-05	0.000411163
LNC_004520	XLOC_088282	chrC08:2899041-2899891	6.15414	2.49187	1.30433	0.0002	0.00142094
LNC_004522	XLOC_088288	chrC08:3049869-3053601	0.168124	0.853928	-2.34459	0.00405	0.0177998
LNC_004525	XLOC_088352	chrC08:4726643-4727499	0.674659	6.07283	-3.17014	5e-05	0.000411163
LNC_004545	XLOC_088619	chrC08:13613672-13619708	0.838313	0.143309	2.54836	0.0001	0.000770354
LNC_004564	XLOC_088904	chrC08:19256035-19256605	36.248	13.7451	1.39898	5e-05	0.000411163
LNC_004570	XLOC_089047	chrC08:20760978-20761286	3.13018	0	inf	0.0001	0.000770354
LNC_004593	XLOC_089319	chrC08:24741081-24742170	5.94849	2.30001	1.37088	5e-05	0.000411163
LNC_004594	XLOC_089352	chrC08:25154922-25156032	5.53702	1.35978	2.02573	5e-05	0.000411163
LNC_004596	XLOC_089385	chrC08:25530717-25531806	0.95345	4.20902	-2.14225	5e-05	0.000411163
LNC_004602	XLOC_089441	chrC08:26162698-26163958	1.09596	0.466605	1.23193	0.0073	0.0286347
LNC_004609	XLOC_089662	chrC08:28946621-28948646	43.3704	90.9702	-1.06868	0.0027	0.0127851
LNC_004632	XLOC_090031	chrC08:33323221-33324893	3.21651	5.48009	-0.768704	0.00595	0.0243055
LNC_004636	XLOC_090119	chrC08:34047298-34048675	0.673342	0	inf	5e-05	0.000411163
LNC_004651	XLOC_090588	chrC08_random:441593-442995	2.54441	5.08065	-0.997685	0.0144	0.0491505
LNC_004654	XLOC_090589	chrC08_random:466969-468183	1.135	0.423884	1.42095	0.00435	0.0188545
LNC_004655	XLOC_090592	chrC08_random:659182-660317	0	1.1829	#NAME?	5e-05	0.000411163
LNC_004658	XLOC_090634	chrC08_random:2009837-2011318	1.66842	0.187497	3.15354	0.00445	0.0192031
LNC_004657	XLOC_090634	chrC08_random:2009837-2011318	4.72822	0.396373	3.57637	5e-05	0.000411163
LNC_004666	XLOC_090656	chrC08_random:2398223-2399745	1.81114	4.79456	-1.4045	0.00145	0.00767773
LNC_004667	XLOC_090657	chrC08_random:2414268-2414597	9.79277	22.431	-1.1957	0.00275	0.0129804
LNC_004668	XLOC_090665	chrC08_random:2540097-2540699	12.864	3.3763	1.92982	5e-05	0.000411163
LNC_004687	XLOC_091053	chrC09:493255-494814	1.53274	3.78666	-1.30481	0.0004	0.00259268
LNC_004693	XLOC_091266	chrC09:2623470-2627019	0.599346	0.0483574	3.63158	0.01275	0.0446571
LNC_004695	XLOC_091306	chrC09:3192900-3194305	0.132551	2.06263	-3.95986	0.0002	0.00142094
LNC_004696	XLOC_091309	chrC09:3215525-3217968	0.835084	0.445056	0.907934	0.01445	0.0492863
LNC_004707	XLOC_091466	chrC09:5299942-5301978	1.877	0.500242	1.90773	5e-05	0.000411163
LNC_004716	XLOC_091727	chrC09:9871507-9880513	0.0552834	0.486606	-3.13784	0.0029	0.013552
LNC_004720	XLOC_091796	chrC09:11049859-11050840	1.48251	0.282317	2.39266	0.0048	0.0204352
LNC_004728	XLOC_091934	chrC09:13887165-13889986	0.465216	0.876637	-0.91408	0.0077	0.0298798
LNC_004741	XLOC_092071	chrC09:16751094-16751725	0.71766	2.02802	-1.4987	0.00975	0.0361005
LNC_004742	XLOC_092114	chrC09:17719165-17719875	4.06605	1.87178	1.11922	0.00235	0.0114519
LNC_004745	XLOC_092131	chrC09:18166692-18167801	2.93712	5.11683	-0.800846	0.00425	0.0185059
LNC_004753	XLOC_092256	chrC09:20627396-20629157	1.09675	0.472312	1.21542	0.00175	0.00897534
LNC_004761	XLOC_092359	chrC09:23678842-23687465	1.77501	5.3845	-1.60098	0.00405	0.0177998
LNC_004773	XLOC_092401	chrC09:25628189-25629542	0.133769	1.12404	-3.07088	0.0016	0.0083349
LNC_004774	XLOC_092403	chrC09:25716872-25717696	0	1.39113	#NAME?	5e-05	0.000411163
LNC_004775	XLOC_092408	chrC09:25835996-25836956	7.2824	14.9067	-1.03347	5e-05	0.000411163
LNC_004789	XLOC_092584	chrC09:31901520-31904565	0.386233	1.32849	-1.78224	5e-05	0.000411163
LNC_004794	XLOC_092644	chrC09:33276192-33277201	8.06178	2.08765	1.94922	5e-05	0.000411163
LNC_004811	XLOC_092890	chrC09:38334537-38336149	0	0.885001	#NAME?	5e-05	0.000411163
LNC_004815	XLOC_092991	chrC09:39977337-39980355	3.48384	0.923011	1.91626	5e-05	0.000411163
LNC_004824	XLOC_093180	chrC09:42642268-42643767	0.40251	1.01289	-1.33138	0.0042	0.0183297
LNC_004831	XLOC_093445	chrC09:45854817-45857920	0.890199	0.389913	1.19097	0.003	0.0139317
LNC_004833	XLOC_093558	chrC09:46917553-46919161	1.83171	3.86667	-1.0779	0.0002	0.00142094
LNC_004834	XLOC_093614	chrC09:47555810-47556054	7.50896	0	inf	0.002	0.0100234
LNC_004836	XLOC_093728	chrC09:327193-328729	0.916066	0.399339	1.19784	0.01175	0.0418712
LNC_004837	XLOC_093734	chrC09:378572-381562	1.8608	0.705404	1.39941	0.0003	0.00202409
LNC_004839	XLOC_093758	chrC09:661400-662349	3.37469	48.5003	-3.84517	5e-05	0.000411163
LNC_004843	XLOC_093860	chrC09:1849116-1849898	5.2088	1.97295	1.4006	0.00225	0.011049
LNC_004872	XLOC_094213	chrC09:6998885-7000534	4.13094	2.3795	0.795812	0.0032	0.0146864
LNC_004882	XLOC_094494	chrC09:12956403-12957265	0.903831	3.91222	-2.11386	0.0074	0.0289484
LNC_004911	XLOC_094896	chrC09:20484604-20485151	0	1.05961	#NAME?	5e-05	0.000411163
LNC_004912	XLOC_094903	chrC09:20773763-20775258	10.0531	4.94051	1.02491	0.0049	0.0207813
LNC_004924	XLOC_094954	chrC09:21994200-21995015	2.90012	1.18583	1.29021	0.0018	0.00918709
LNC_004926	XLOC_095038	chrC09:25164300-25165042	0	1.91847	#NAME?	5e-05	0.000411163
LNC_004927	XLOC_095038	chrC09:25164300-25165042	0	2.73089	#NAME?	5e-05	0.000411163
LNC_004928	XLOC_095040	chrC09:25193975-25200181	0.201477	0.611013	-1.60059	0.0062	0.0251276
LNC_004939	XLOC_095219	chrC09:30984823-30985799	1.38139	8.81562	-2.67394	5e-05	0.000411163
LNC_004945	XLOC_095305	chrC09:32979481-32980411	0.789266	4.74599	-2.58813	5e-05	0.000411163
LNC_004958	XLOC_095501	chrC09:37152775-37154812	0	1.08165	#NAME?	5e-05	0.000411163
LNC_004960	XLOC_095518	chrC09:37501959-37503152	0.794102	10.1305	-3.67324	5e-05	0.000411163
LNC_004965	XLOC_095572	chrC09:38487058-38489995	0.0848446	0.965532	-3.50843	0.0022	0.0108452
LNC_004966	XLOC_095577	chrC09:38598114-38598753	3.86568	0.806835	2.26038	0.0001	0.000770354
LNC_004970	XLOC_095617	chrC09:39395520-39396651	0.504953	1.82851	-1.85645	0.0022	0.0108452
LNC_005043	XLOC_096672	chrC09_random:2280737-2281655	0.620787	1.39361	-1.16665	0.01395	0.0479484
LNC_005046	XLOC_096691	chrC09_random:2819623-2822426	0.131291	0.776005	-2.5633	0.0004	0.00259268
LNC_005049	XLOC_096793	chrC09_random:4413341-4414213	0.863974	0	inf	5e-05	0.000411163
LNC_005056	XLOC_096867	chrCnn_random:1409065-1416235	1.89781	0.794036	1.25706	0.0037	0.0165316
LNC_005097	XLOC_097245	chrCnn_random:7956607-7957676	0.776423	1.79021	-1.20522	0.01055	0.0384329
LNC_005119	XLOC_097672	chrCnn_random:15858941-15859876	0.391418	7.91794	-4.33834	5e-05	0.000411163
LNC_005121	XLOC_097692	chrCnn_random:16235878-16240320	0.314816	0.904949	-1.52333	0.0012	0.00657468
LNC_005130	XLOC_097815	chrCnn_random:18406140-18407111	0.655944	6.48889	-3.30633	5e-05	0.000411163
LNC_005134	XLOC_097833	chrCnn_random:18636233-18659903	0.171021	0.90242	-2.39963	0.00065	0.00392007
LNC_005132	XLOC_097833	chrCnn_random:18636233-18659903	0.181933	0.485879	-1.41719	0.003	0.0139317
LNC_005140	XLOC_097973	chrCnn_random:21048685-21050029	1.37151	0.0694552	4.30354	0.0081	0.031114
LNC_005143	XLOC_098061	chrCnn_random:22432559-22433193	0	1.52408	#NAME?	5e-05	0.000411163
LNC_005144	XLOC_098063	chrCnn_random:22506907-22507358	7.76042	2.78236	1.47983	0.0094	0.0350558
LNC_005148	XLOC_098090	chrCnn_random:22894516-22895320	2.1982	4.47656	-1.02607	0.0082	0.0314243
LNC_005163	XLOC_098330	chrCnn_random:27662080-27664103	0.788626	1.54522	-0.970402	0.00365	0.0163483
LNC_005164	XLOC_098397	chrCnn_random:29140883-29141363	0.246672	11.0391	-5.48388	0.00265	0.0125907
LNC_005172	XLOC_098430	chrCnn_random:29709412-29737098	1.21506	3.03249	-1.31948	0.0139	0.0478082
LNC_005185	XLOC_098587	chrCnn_random:32804234-32805093	1.48719	6.87181	-2.2081	5e-05	0.000411163
LNC_005187	XLOC_098612	chrCnn_random:33235913-33236936	0.53015	10.4741	-4.30428	5e-05	0.000411163
LNC_005193	XLOC_098756	chrCnn_random:36189829-36193289	1.09993	0.112514	3.28924	5e-05	0.000411163
LNC_005199	XLOC_098843	chrCnn_random:38026116-38027184	1.14464	4.95456	-2.11386	5e-05	0.000411163
LNC_005245	XLOC_099475	chrCnn_random:50012707-50016189	0.0550535	1.0661	-4.27537	5e-05	0.000411163
LNC_005249	XLOC_099574	chrCnn_random:51812384-51815350	1.26673	2.87728	-1.1836	0.0022	0.0108452
LNC_005285	XLOC_100060	chrCnn_random:60803821-60804347	17.5182	6.233	1.49086	0.0002	0.00142094
LNC_005289	XLOC_100164	chrCnn_random:62964385-62965009	0.996918	2.81436	-1.49726	0.00365	0.0163483
LNC_005291	XLOC_100228	chrCnn_random:64028655-64029705	1.22397	2.30855	-0.915425	0.0123	0.0434206
LNC_005303	XLOC_100416	chrCnn_random:67428554-67429536	1.8186	3.91773	-1.10719	0.00875	0.0331012
LNC_005305	XLOC_100450	chrCnn_random:67940013-67942232	1.34026	0.0238168	5.81439	0.0026	0.0124194
LNC_005307	XLOC_100451	chrCnn_random:67991257-67992282	13.323	1.38981	3.26096	5e-05	0.000411163
LNC_005321	XLOC_100638	chrCnn_random:71598504-71599306	0	0.828952	#NAME?	5e-05	0.000411163
LNC_005324	XLOC_100682	chrCnn_random:72428498-72429129	0.994608	12.9635	-3.70418	5e-05	0.000411163
LNC_005329	XLOC_100731	chrCnn_random:73268812-73269729	2.54387	1.19537	1.08957	0.01065	0.0387204
LNC_005330	XLOC_100738	chrCnn_random:73461700-73463691	1.38384	0	inf	5e-05	0.000411163
LNC_005339	XLOC_100829	chrCnn_random:75108086-75108658	8.3287	2.29613	1.85889	5e-05	0.000411163
LNC_005352	XLOC_101006	chrCnn_random:78105532-78107741	5.12622	3.27161	0.647894	0.01425	0.0487501
LNC_005357	XLOC_101044	chrCnn_random:78983380-78984377	0.236765	1.39893	-2.56279	0.00115	0.00634248
LNC_005360	XLOC_101090	chrCnn_random:79884809-79885170	12.5076	1.96985	2.66664	0.0004	0.00259268
LNC_005361	XLOC_101091	chrCnn_random:79890607-79891193	4.09133	15.474	-1.91921	5e-05	0.000411163
LNC_005379	XLOC_101375	chrCnn_random:3959848-3962243	4.12582	8.37255	-1.02099	5e-05	0.000411163
LNC_005398	XLOC_101705	chrCnn_random:9761348-9763132	1.19136	2.44551	-1.03753	0.00425	0.0185059
LNC_005401	XLOC_101732	chrCnn_random:10441013-10442776	0	1.7981	#NAME?	5e-05	0.000411163
LNC_005400	XLOC_101732	chrCnn_random:10441013-10442776	0	1.45447	#NAME?	5e-05	0.000411163
LNC_005405	XLOC_101798	chrCnn_random:11891694-11892836	1.14847	0.507072	1.17945	0.0091	0.0341612
LNC_005407	XLOC_101815	chrCnn_random:12060631-12061620	0	3.48102	#NAME?	5e-05	0.000411163
LNC_005409	XLOC_101859	chrCnn_random:12595392-12597549	4.63492	0.808399	2.5194	5e-05	0.000411163
LNC_005427	XLOC_102109	chrCnn_random:16952938-16954925	0.32231	1.10834	-1.78188	0.00055	0.00340171
LNC_005426	XLOC_102109	chrCnn_random:16952938-16954925	0.32231	1.10834	-1.78188	0.00095	0.00540531
LNC_005437	XLOC_102288	chrCnn_random:20263236-20264951	4.05443	0.41695	3.28155	5e-05	0.000411163
LNC_005438	XLOC_102289	chrCnn_random:20270257-20278477	3.04006	0.172568	4.13886	0.0063	0.0254568
LNC_005439	XLOC_102306	chrCnn_random:20557101-20558057	0.404162	4.69931	-3.53944	5e-05	0.000411163
LNC_005455	XLOC_102599	chrCnn_random:25677207-25679485	0.193773	21.9876	-6.82618	0.0006	0.00366291
LNC_005457	XLOC_102663	chrCnn_random:26876922-26877880	0	0.834393	#NAME?	5e-05	0.000411163
LNC_005462	XLOC_102685	chrCnn_random:27228573-27229021	31.0346	0	inf	5e-05	0.000411163
LNC_005479	XLOC_103159	chrCnn_random:35200755-35204809	1.11853	6.77065	-2.59769	0.0045	0.0193801
LNC_005480	XLOC_103161	chrCnn_random:35200755-35204809	0.144902	0.802209	-2.4689	0.00325	0.0148679
LNC_005481	XLOC_103172	chrCnn_random:35446909-35448650	4.62312	12.7048	-1.45844	0.00705	0.0278434
LNC_005483	XLOC_103180	chrCnn_random:35588677-35589334	60.8255	5.82626	3.38403	5e-05	0.000411163
LNC_005494	XLOC_103445	chrCnn_random:41184866-41185987	0.859132	2.7194	-1.66234	0.0003	0.00202409
LNC_005518	XLOC_103720	chrCnn_random:46620559-46621504	0.783561	7.49108	-3.25706	5e-05	0.000411163
LNC_005520	XLOC_103797	chrCnn_random:47959805-47960716	0	2.07532	#NAME?	5e-05	0.000411163
LNC_005525	XLOC_103872	chrCnn_random:49784502-49785151	1.72093	0.360823	2.25383	0.0078	0.0301895
LNC_005539	XLOC_103954	chrCnn_random:51077558-51080235	0.515794	1.2045	-1.22356	0.00115	0.00634248
LNC_005546	XLOC_104104	chrCnn_random:53845217-53846062	0.095365	3.09512	-5.02039	0.01435	0.0490159
LNC_005551	XLOC_104291	chrCnn_random:57209336-57210145	3.03267	0.990048	1.61502	0.0002	0.00142094
LNC_005577	XLOC_104641	chrCnn_random:62741880-62742654	2.61665	0.375881	2.79937	0.00215	0.0106408
LNC_005608	XLOC_105062	chrCnn_random:69929975-69932466	0.262476	1.39677	-2.41183	5e-05	0.000411163
LNC_005617	XLOC_105146	chrCnn_random:71390645-71392631	0.133714	0.671211	-2.32762	0.00065	0.00392007
LNC_005618	XLOC_105187	chrCnn_random:72167339-72169336	0.996973	0.285843	1.80233	0.00025	0.00172739
LNC_005621	XLOC_105225	chrCnn_random:72808606-72809549	1.15699	2.85358	-1.3024	0.0015	0.00789863
LNC_005633	XLOC_105372	chrCnn_random:75493569-75494322	0.667175	3.53074	-2.40383	5e-05	0.000411163
LNC_005639	XLOC_105436	chrCnn_random:76601162-76602129	0.557324	6.20222	-3.4762	5e-05	0.000411163
LNC_005643	XLOC_105465	chrCnn_random:77032358-77032696	20.4829	2.64835	2.95125	5e-05	0.000411163
LNC_005649	XLOC_105531	chrCnn_random:78024734-78025098	98.0358	49.9081	0.974035	0.0001	0.000770354
LNC_005653	XLOC_105583	chrCnn_random:79137434-79138242	5.65321	0.709912	2.99336	5e-05	0.000411163
LNC_005658	XLOC_105633	chrCnn_random:79932372-79933576	0.434569	1.28402	-1.56301	0.0032	0.0146864
LNC_005672	XLOC_105765	chrUnn_random:1993723-1995024	8.76497	4.05059	1.11362	0.0002	0.00142094
LNC_005678	XLOC_105811	chrUnn_random:3126288-3127818	0.435829	1.76049	-2.01415	5e-05	0.000411163
LNC_005679	XLOC_105821	chrUnn_random:3427571-3427900	13.161	1.70214	2.95085	0.0031	0.014312
LNC_005685	XLOC_105845	chrUnn_random:4109681-4110956	0.386766	2.7936	-2.85259	0.00285	0.013364
LNC_005706	XLOC_106090	chrUnn_random:1373580-1374890	3.82465	9.7741	-1.35364	0.0004	0.00259268
LNC_005717	XLOC_106144	chrUnn_random:2770443-2770857	4.54107	0.898364	2.33766	0.004	0.0176189
LNC_005720	XLOC_106153	chrUnn_random:3078275-3080549	0	0.754841	#NAME?	5e-05	0.000411163
LNC_005727	XLOC_106254	chrUnn_random:5064044-5064880	2.10027	13.1896	-2.65075	5e-05	0.000411163
LNC_005755	XLOC_106348	chrUnn_random:7403853-7404359	7.31312	1.91935	1.92987	5e-05	0.000411163
LNC_005760	XLOC_106384	chrUnn_random:8279983-8281984	0.808312	0.0770958	3.39019	0.0015	0.00789863
