# Supplementary material for: Genome-wide analysis of long non-coding RNAs (lncRNAs) in two contrasting rapeseed (Brassica napus L.) genotypes subjected to drought stress and re-watering
Source: BMC Plant Biol. 2020 Feb 19;20:81. doi: 10.1186/s12870-020-2286-9 (PMC7032001; doi:10.1186/s12870-020-2286-9)
Supplement: Supplementary file 8 — Additional file 8. The lncRNA-mRNA pairs in the lncRNA-mRNA co-expression network of plant hormone signal transduction. [file 12870_2020_2286_MOESM8_ESM.xlsx]

## Sheet: Q2
The lncRNA-mRNA pairs in the lncRNA-mRNA co-expression network of plant hormone signal transduction (Q2)
Transcript id	Gene id	Q2RW FPKM	Q2DS FPKM	log2(fold	Target prediction	Target gene id	Gene name	Plant hormone type
				change)	method
LNC_001891	XLOC_042431	4.3761	10.9152	-1.31862	co_expression	BnaC06g05090D	Aux/IAA	Auxin
LNC_003598	XLOC_071559	0.133285	0.956063	-2.8426	co_expression	BnaC06g05090D
LNC_004945	XLOC_095305	0.332998	1.86979	-2.48929	co_expression	BnaC06g05090D
LNC_005324	XLOC_100682	0.221082	2.22519	-3.33127	co_expression	BnaC06g05090D
LNC_000837	XLOC_019521	0.256809	1.13347	-2.14198	co_expression	BnaC06g05090D
LNC_001932	XLOC_042894	4.37596	39.2814	-3.16617	co_expression	BnaC06g05090D
LNC_005164	XLOC_098397	0	1.25592	/	co_expression	BnaA05g14780D	GH3
LNC_001476	XLOC_034532	0	1.68505	/	co_expression	BnaA05g14780D
LNC_001660	XLOC_038342	0	2.98862	/	co_expression	BnaA05g14780D
LNC_002898	XLOC_058727	0.228235	0.851716	-1.89985	co_expression	BnaC08g30850D	SAUR
LNC_003613	XLOC_071682	0.655987	4.38673	-2.74141	co_expression	BnaC08g30850D
LNC_001900	XLOC_042472	0.799715	2.36397	-1.56365	co_expression	BnaC08g30850D
LNC_003769	XLOC_074677	0.530421	1.90219	-1.84245	co_expression	BnaC08g30850D
LNC_001891	XLOC_042431	4.3761	10.9152	-1.31862	co_expression	BnaC08g30850D
LNC_003598	XLOC_071559	0.133285	0.956063	-2.8426	co_expression	BnaC08g30850D
LNC_004945	XLOC_095305	0.332998	1.86979	-2.48929	co_expression	BnaC08g30850D
LNC_002030	XLOC_044363	0.384345	4.29063	-3.48072	co_expression	BnaC08g30850D
LNC_005324	XLOC_100682	0.221082	2.22519	-3.33127	co_expression	BnaC08g30850D
LNC_003832	XLOC_075904	0.707025	6.86192	-3.27878	co_expression	BnaC08g30850D
LNC_001932	XLOC_042894	4.37596	39.2814	-3.16617	co_expression	BnaC08g30850D
LNC_005753	XLOC_106345	0.121794	0.923547	-2.92274	co_expression	BnaC08g30850D
LNC_003598	XLOC_071559	0.133285	0.956063	-2.8426	co_expression	BnaC07g11340D	CRE1	Cytokinine
LNC_002030	XLOC_044363	0.384345	4.29063	-3.48072	co_expression	BnaC07g11340D
LNC_001932	XLOC_042894	4.37596	39.2814	-3.16617	co_expression	BnaC07g11340D
LNC_005753	XLOC_106345	0.121794	0.923547	-2.92274	co_expression	BnaC07g11340D
LNC_003530	XLOC_070392	0.18339	1.88709	-3.36318	co_expression	BnaC01g31940D	AHP
LNC_003793	XLOC_075476	1.16835	11.7691	-3.33246	co_expression	BnaA01g17750D	B-ARR
LNC_003769	XLOC_074677	0.530421	1.90219	-1.84245	co_expression	BnaA01g17750D
LNC_005164	XLOC_098397	0	1.25592	/	co_expression	BnaA07g19530D	GID1	Gibberellin
LNC_001660	XLOC_038342	0	2.98862	/	co_expression	BnaA07g19530D
LNC_000668	XLOC_015081	0.25082	0.82969	-1.72592	co_expression	BnaCnng55170D
LNC_003598	XLOC_071559	0.133285	0.956063	-2.8426	co_expression	BnaCnng55170D
LNC_005324	XLOC_100682	0.221082	2.22519	-3.33127	co_expression	BnaCnng55170D
LNC_001932	XLOC_042894	4.37596	39.2814	-3.16617	co_expression	BnaCnng55170D
LNC_001024	XLOC_024347	0	2.12869	/	co_expression	BnaA06g37850D	TF
LNC_003793	XLOC_075476	1.16835	11.7691	-3.33246	co_expression	BnaC05g07080D
LNC_003865	XLOC_076449	0.793003	4.58283	-2.53084	co_expression	BnaA01g15250D	PP2C	Abscisic acid
LNC_003835	XLOC_076021	0.518643	2.91143	-2.48892	co_expression	BnaA01g37370D
LNC_002898	XLOC_058727	0.228235	0.851716	-1.89985	co_expression	BnaA03g47830D
LNC_003769	XLOC_074677	0.530421	1.90219	-1.84245	co_expression	BnaA03g47830D
LNC_001891	XLOC_042431	4.3761	10.9152	-1.31862	co_expression	BnaA03g47830D
LNC_004945	XLOC_095305	0.332998	1.86979	-2.48929	co_expression	BnaA03g47830D
LNC_002030	XLOC_044363	0.384345	4.29063	-3.48072	co_expression	BnaA03g47830D
LNC_005324	XLOC_100682	0.221082	2.22519	-3.33127	co_expression	BnaA03g47830D
LNC_001932	XLOC_042894	4.37596	39.2814	-3.16617	co_expression	BnaA03g47830D
LNC_005753	XLOC_106345	0.121794	0.923547	-2.92274	co_expression	BnaA03g47830D
LNC_003679	XLOC_073258	0	3.57813	/	co_expression	BnaA05g27660D
LNC_001353	XLOC_031279	0	0.464957	/	co_expression	BnaA05g27660D
LNC_003613	XLOC_071682	0.655987	4.38673	-2.74141	co_expression	BnaA07g30430D
LNC_001900	XLOC_042472	0.799715	2.36397	-1.56365	co_expression	BnaA07g30430D
LNC_003769	XLOC_074677	0.530421	1.90219	-1.84245	co_expression	BnaA07g30430D
LNC_001891	XLOC_042431	4.3761	10.9152	-1.31862	co_expression	BnaA07g30430D
LNC_004839	XLOC_093758	1.64511	31.5692	-4.26226	co_expression	BnaA07g30430D
LNC_002030	XLOC_044363	0.384345	4.29063	-3.48072	co_expression	BnaA07g30430D
LNC_003530	XLOC_070392	0.18339	1.88709	-3.36318	co_expression	BnaA07g30430D
LNC_004525	XLOC_088352	0.360476	3.39295	-3.23456	co_expression	BnaA07g30430D
LNC_005753	XLOC_106345	0.121794	0.923547	-2.92274	co_expression	BnaA07g30430D
LNC_000238	XLOC_005485	0.881199	3.32917	-1.91762	co_expression	BnaA07g30430D
LNC_003835	XLOC_076021	0.518643	2.91143	-2.48892	co_expression	BnaA09g49440D
LNC_003598	XLOC_071559	0.133285	0.956063	-2.8426	co_expression	BnaA09g49440D
LNC_003679	XLOC_073258	0	3.57813	/	co_expression	BnaA09g49440D
LNC_001354	XLOC_031279	0	0.467541	/	co_expression	BnaA09g49440D
LNC_001932	XLOC_042894	4.37596	39.2814	-3.16617	co_expression	BnaA09g49440D
LNC_003835	XLOC_076021	0.518643	2.91143	-2.48892	co_expression	BnaA10g04840D
LNC_000668	XLOC_015081	0.25082	0.82969	-1.72592	co_expression	BnaA10g04840D
LNC_002842	XLOC_057656	1.27758	3.37785	-1.4027	co_expression	BnaA10g04840D
LNC_001891	XLOC_042431	4.3761	10.9152	-1.31862	co_expression	BnaA10g04840D
LNC_003598	XLOC_071559	0.133285	0.956063	-2.8426	co_expression	BnaA10g04840D
LNC_003679	XLOC_073258	0	3.57813	/	co_expression	BnaA10g04840D
LNC_004945	XLOC_095305	0.332998	1.86979	-2.48929	co_expression	BnaA10g04840D
LNC_005324	XLOC_100682	0.221082	2.22519	-3.33127	co_expression	BnaA10g04840D
LNC_003832	XLOC_075904	0.707025	6.86192	-3.27878	co_expression	BnaA10g04840D
LNC_000837	XLOC_019521	0.256809	1.13347	-2.14198	co_expression	BnaA10g04840D
LNC_001354	XLOC_031279	0	0.467541	/	co_expression	BnaA10g04840D
LNC_001932	XLOC_042894	4.37596	39.2814	-3.16617	co_expression	BnaA10g04840D
LNC_002172	XLOC_046342	0.231413	1.42817	-2.62563	co_expression	BnaA10g11080D
LNC_003882	XLOC_076617	0.532563	4.51792	-3.08463	co_expression	BnaA10g11080D
LNC_002030	XLOC_044363	0.384345	4.29063	-3.48072	co_expression	BnaA10g11080D
LNC_001932	XLOC_042894	4.37596	39.2814	-3.16617	co_expression	BnaA10g11080D
LNC_004692	XLOC_091194	0	1.38414	/	co_expression	BnaA10g12140D
LNC_003617	XLOC_071711	0.25055	3.07985	-3.61969	co_expression	BnaA10g12140D
LNC_003613	XLOC_071682	0.655987	4.38673	-2.74141	co_expression	BnaA10g12140D
LNC_003679	XLOC_073258	0	3.57813	/	co_expression	BnaA10g12140D
LNC_001353	XLOC_031279	0	0.464957	/	co_expression	BnaA10g12140D
LNC_000238	XLOC_005485	0.881199	3.32917	-1.91762	co_expression	BnaA10g12140D
LNC_003835	XLOC_076021	0.518643	2.91143	-2.48892	co_expression	BnaC05g05180D
LNC_001476	XLOC_034532	0	1.68505	/	co_expression	BnaC05g05180D
LNC_003882	XLOC_076617	0.532563	4.51792	-3.08463	co_expression	BnaC05g05180D
LNC_001660	XLOC_038342	0	2.98862	/	co_expression	BnaC05g05180D
LNC_005324	XLOC_100682	0.221082	2.22519	-3.33127	co_expression	BnaC05g05180D
LNC_000837	XLOC_019521	0.256809	1.13347	-2.14198	co_expression	BnaC05g05180D
LNC_001932	XLOC_042894	4.37596	39.2814	-3.16617	co_expression	BnaC05g05180D
LNC_003793	XLOC_075476	1.16835	11.7691	-3.33246	co_expression	BnaC05g41830D
LNC_005639	XLOC_105436	1.35903	5.174	-1.9287	co_expression	BnaC05g41830D
LNC_003644	XLOC_072214	0.254678	1.74249	-2.7744	co_expression	BnaC05g41830D
LNC_002327	XLOC_049746	0.696374	6.48744	-3.21971	co_expression	BnaC05g41830D
LNC_002561	XLOC_052629	6.21723	37.64	-2.59792	co_expression	BnaC06g33910D
LNC_002898	XLOC_058727	0.228235	0.851716	-1.89985	co_expression	BnaC07g40100D
LNC_003613	XLOC_071682	0.655987	4.38673	-2.74141	co_expression	BnaC07g40100D
LNC_001900	XLOC_042472	0.799715	2.36397	-1.56365	co_expression	BnaC07g40100D
LNC_002842	XLOC_057656	1.27758	3.37785	-1.4027	co_expression	BnaC07g40100D
LNC_003244	XLOC_065087	0.434466	4.8114	-3.46914	co_expression	BnaC07g40100D
LNC_003769	XLOC_074677	0.530421	1.90219	-1.84245	co_expression	BnaC07g40100D
LNC_001891	XLOC_042431	4.3761	10.9152	-1.31862	co_expression	BnaC07g40100D
LNC_003598	XLOC_071559	0.133285	0.956063	-2.8426	co_expression	BnaC07g40100D
LNC_004945	XLOC_095305	0.332998	1.86979	-2.48929	co_expression	BnaC07g40100D
LNC_002030	XLOC_044363	0.384345	4.29063	-3.48072	co_expression	BnaC07g40100D
LNC_005324	XLOC_100682	0.221082	2.22519	-3.33127	co_expression	BnaC07g40100D
LNC_003832	XLOC_075904	0.707025	6.86192	-3.27878	co_expression	BnaC07g40100D
LNC_001354	XLOC_031279	0	0.467541	/	co_expression	BnaC07g40100D
LNC_001932	XLOC_042894	4.37596	39.2814	-3.16617	co_expression	BnaC07g40100D
LNC_005753	XLOC_106345	0.121794	0.923547	-2.92274	co_expression	BnaC07g40100D
LNC_003617	XLOC_071711	0.25055	3.07985	-3.61969	co_expression	BnaC09g34350D
LNC_003882	XLOC_076617	0.532563	4.51792	-3.08463	co_expression	BnaC09g34350D
LNC_003882	XLOC_076617	0.532563	4.51792	-3.08463	co_expression	BnaC09g53650D
LNC_003835	XLOC_076021	0.518643	2.91143	-2.48892	co_expression	BnaA01g03110D	SnRK2
LNC_000668	XLOC_015081	0.25082	0.82969	-1.72592	co_expression	BnaA01g03110D
LNC_003598	XLOC_071559	0.133285	0.956063	-2.8426	co_expression	BnaA01g03110D
LNC_005324	XLOC_100682	0.221082	2.22519	-3.33127	co_expression	BnaA01g03110D
LNC_000837	XLOC_019521	0.256809	1.13347	-2.14198	co_expression	BnaA01g03110D
LNC_003617	XLOC_071711	0.25055	3.07985	-3.61969	co_expression	BnaA10g28780D	ABF
LNC_002030	XLOC_044363	0.384345	4.29063	-3.48072	co_expression	BnaA10g28780D
LNC_003613	XLOC_071682	0.655987	4.38673	-2.74141	co_expression	BnaAnng26550D
LNC_003769	XLOC_074677	0.530421	1.90219	-1.84245	co_expression	BnaAnng26550D
LNC_002030	XLOC_044363	0.384345	4.29063	-3.48072	co_expression	BnaAnng26550D
LNC_001932	XLOC_042894	4.37596	39.2814	-3.16617	co_expression	BnaAnng26550D
LNC_005753	XLOC_106345	0.121794	0.923547	-2.92274	co_expression	BnaAnng26550D
LNC_001891	XLOC_042431	4.3761	10.9152	-1.31862	co_expression	BnaC01g04330D
LNC_005324	XLOC_100682	0.221082	2.22519	-3.33127	co_expression	BnaC01g04330D
LNC_001932	XLOC_042894	4.37596	39.2814	-3.16617	co_expression	BnaC01g04330D
LNC_004692	XLOC_091194	0	1.38414	/	co_expression	BnaC04g09030D
LNC_003793	XLOC_075476	1.16835	11.7691	-3.33246	co_expression	BnaC05g33570D
LNC_004839	XLOC_093758	1.64511	31.5692	-4.26226	co_expression	BnaC05g33570D
LNC_002030	XLOC_044363	0.384345	4.29063	-3.48072	co_expression	BnaC05g33570D
LNC_002898	XLOC_058727	0.228235	0.851716	-1.89985	co_expression	BnaC06g00420D
LNC_004692	XLOC_091194	0	1.38414	/	co_expression	BnaC06g00420D
LNC_003835	XLOC_076021	0.518643	2.91143	-2.48892	co_expression	BnaC06g00420D
LNC_003613	XLOC_071682	0.655987	4.38673	-2.74141	co_expression	BnaC06g00420D
LNC_000668	XLOC_015081	0.25082	0.82969	-1.72592	co_expression	BnaC06g00420D
LNC_001900	XLOC_042472	0.799715	2.36397	-1.56365	co_expression	BnaC06g00420D
LNC_002842	XLOC_057656	1.27758	3.37785	-1.4027	co_expression	BnaC06g00420D
LNC_003244	XLOC_065087	0.434466	4.8114	-3.46914	co_expression	BnaC06g00420D
LNC_003598	XLOC_071559	0.133285	0.956063	-2.8426	co_expression	BnaC06g00420D
LNC_003679	XLOC_073258	0	3.57813	/	co_expression	BnaC06g00420D
LNC_004945	XLOC_095305	0.332998	1.86979	-2.48929	co_expression	BnaC06g00420D
LNC_005324	XLOC_100682	0.221082	2.22519	-3.33127	co_expression	BnaC06g00420D
LNC_003832	XLOC_075904	0.707025	6.86192	-3.27878	co_expression	BnaC06g00420D
LNC_001354	XLOC_031279	0	0.467541	/	co_expression	BnaC06g00420D
LNC_001932	XLOC_042894	4.37596	39.2814	-3.16617	co_expression	BnaC06g00420D
LNC_003769	XLOC_074677	0.530421	1.90219	-1.84245	co_expression	BnaC07g44670D
LNC_004839	XLOC_093758	1.64511	31.5692	-4.26226	co_expression	BnaC07g44670D
LNC_002030	XLOC_044363	0.384345	4.29063	-3.48072	co_expression	BnaC07g44670D
LNC_003865	XLOC_076449	0.793003	4.58283	-2.53084	co_expression	BnaC07g44670D
LNC_003613	XLOC_071682	0.655987	4.38673	-2.74141	co_expression	BnaCnng41320D
LNC_004033	XLOC_080108	0.662195	3.59578	-2.44098	co_expression	BnaCnng41320D
LNC_001706	XLOC_039579	0.847378	3.94114	-2.21753	co_expression	BnaA09g04600D	EBF1/2	Ethylene
LNC_001409	XLOC_032712	2.19968	0.541946	2.02107	co_expression	BnaC05g17700D	TGA	Salicylic acid

## Sheet: Qinyou8
The lncRNA-mRNA pairs in the lncRNA-mRNA co-expression network of plant hormone signal transduction (Qinyou8)
Transcript id	Gene id	Qinyou8RW FPKM	Qinyou8DS FPKM	log2(fold	Target prediction	Target gene id	Gene name	Plant hormone type
				change)	method
LNC_003927	XLOC_077951	1.71993	3.45811	-1.00764	co_expression	BnaA06g02010D	Aux/IAA	Auxin
LNC_000780	XLOC_017878	0.492836	0	/	co_expression	BnaC01g06240D
LNC_001905	XLOC_042549	47.8381	5.61774	3.0901	co_expression	BnaC03g78000D
LNC_004911	XLOC_094896	0	1.05961	/	co_expression	BnaC06g05090D
LNC_005720	XLOC_106153	0	0.754841	/	co_expression	BnaC06g05090D
LNC_001891	XLOC_042431	5.41239	26.0268	-2.26566	co_expression	BnaC06g05090D
LNC_003598	XLOC_071559	0.157132	6.78065	-5.43138	co_expression	BnaC06g05090D
LNC_002361	XLOC_049950	0.072844	1.47677	-4.34149	co_expression	BnaC06g05090D
LNC_005546	XLOC_104104	0.095365	3.09512	-5.02039	co_expression	BnaC06g05090D
LNC_001352	XLOC_031279	0	2.14011	/	co_expression	BnaC06g05090D
LNC_004945	XLOC_095305	0.789266	4.74599	-2.58813	co_expression	BnaC06g05090D
LNC_005324	XLOC_100682	0.994608	12.9635	-3.70418	co_expression	BnaC06g05090D
LNC_000837	XLOC_019521	0.282883	3.57897	-3.66126	co_expression	BnaC06g05090D
LNC_001932	XLOC_042894	2.47297	124.976	-5.65927	co_expression	BnaC06g05090D
LNC_003300	XLOC_065809	0	3.63433	/	co_expression	BnaC06g05090D
LNC_000780	XLOC_017878	0.492836	0	/	co_expression	BnaC07g20610D
LNC_001210	XLOC_028678	1.42761	0.549392	1.37769	co_expression	BnaC08g43830D
LNC_001561	XLOC_036262	0	2.23819	/	co_expression	BnaA05g14780D	GH3
LNC_005164	XLOC_098397	0.246672	11.0391	-5.48388	co_expression	BnaA05g14780D
LNC_001476	XLOC_034532	0	12.4054	/	co_expression	BnaA05g14780D
LNC_000159	XLOC_003778	0	2.12009	/	co_expression	BnaA05g14780D
LNC_001660	XLOC_038342	0	21.1334	/	co_expression	BnaA05g14780D
LNC_002282	XLOC_049030	0.174758	14.0973	-6.33391	co_expression	BnaA05g14780D
LNC_002281	XLOC_049029	0	0.734698	/	co_expression	BnaA05g14780D
LNC_005143	XLOC_098061	0	1.52408	/	co_expression	BnaA05g14780D
LNC_005400	XLOC_101732	0	1.45447	/	co_expression	BnaA05g14780D
LNC_005245	XLOC_099475	0.055054	1.0661	-4.27537	co_expression	BnaA05g14780D
LNC_004927	XLOC_095038	0	2.73089	/	co_expression	BnaA05g14780D
LNC_000780	XLOC_017878	0.492836	0	/	co_expression	BnaA09g42140D
LNC_000780	XLOC_017878	0.492836	0	/	co_expression	BnaC08g34560D
LNC_002898	XLOC_058727	0.369881	2.2247	-2.58848	co_expression	BnaC08g30850D	SAUR
LNC_003613	XLOC_071682	0.848154	8.65666	-3.35141	co_expression	BnaC08g30850D
LNC_001900	XLOC_042472	0.820978	5.63799	-2.77977	co_expression	BnaC08g30850D
LNC_003769	XLOC_074677	0.522504	3.6199	-2.79243	co_expression	BnaC08g30850D
LNC_001891	XLOC_042431	5.41239	26.0268	-2.26566	co_expression	BnaC08g30850D
LNC_003598	XLOC_071559	0.157132	6.78065	-5.43138	co_expression	BnaC08g30850D
LNC_002361	XLOC_049950	0.072844	1.47677	-4.34149	co_expression	BnaC08g30850D
LNC_003622	XLOC_071847	0.432871	4.3225	-3.31986	co_expression	BnaC08g30850D
LNC_004945	XLOC_095305	0.789266	4.74599	-2.58813	co_expression	BnaC08g30850D
LNC_004119	XLOC_081156	0.747691	12.5711	-4.07153	co_expression	BnaC08g30850D
LNC_002030	XLOC_044363	0.496385	9.17596	-4.20833	co_expression	BnaC08g30850D
LNC_005324	XLOC_100682	0.994608	12.9635	-3.70418	co_expression	BnaC08g30850D
LNC_003832	XLOC_075904	2.76838	23.3757	-3.0779	co_expression	BnaC08g30850D
LNC_004304	XLOC_083890	0.360788	2.51768	-2.80287	co_expression	BnaC08g30850D
LNC_001932	XLOC_042894	2.47297	124.976	-5.65927	co_expression	BnaC08g30850D
LNC_001829	XLOC_041657	0	12.8624	/	co_expression	BnaC08g30850D
LNC_001286	XLOC_029570	0	1.92394	/	co_expression	BnaA10g14730D
LNC_000174	XLOC_004166	0	1.317	/	co_expression	BnaA10g14730D
LNC_002547	XLOC_052503	0	0.938424	/	co_expression	BnaA10g14730D
LNC_002266	XLOC_048460	0	1.33446	/	co_expression	BnaA10g14730D
LNC_002887	XLOC_058545	0	7.08694	/	co_expression	BnaA10g14730D
LNC_002521	XLOC_052153	0	1.4579	/	co_expression	BnaA10g14730D
LNC_003878	XLOC_076581	0	0.971011	/	co_expression	BnaA10g14730D
LNC_000524	XLOC_012247	0	0.779901	/	co_expression	BnaA10g14730D
LNC_001928	XLOC_042872	0	0.510435	/	co_expression	BnaA10g14730D
LNC_000780	XLOC_017878	0.492836	0	/	co_expression	BnaC04g09120D
LNC_003598	XLOC_071559	0.157132	6.78065	-5.43138	co_expression	BnaC07g11340D	CRE1	Cytokinine
LNC_004119	XLOC_081156	0.747691	12.5711	-4.07153	co_expression	BnaC07g11340D
LNC_002030	XLOC_044363	0.496385	9.17596	-4.20833	co_expression	BnaC07g11340D
LNC_001932	XLOC_042894	2.47297	124.976	-5.65927	co_expression	BnaC07g11340D
LNC_002252	XLOC_047951	0.340167	0.779999	-1.19723	co_expression	BnaA04g07540D
LNC_000241	XLOC_005632	0	9.14543	/	co_expression	BnaC01g31940D	AHP
LNC_004695	XLOC_091306	0.132551	2.06263	-3.95986	co_expression	BnaC01g31940D
LNC_000175	XLOC_004168	0	1.13858	/	co_expression	BnaC01g31940D
LNC_001352	XLOC_031279	0	2.14011	/	co_expression	BnaC01g31940D
LNC_000926	XLOC_022007	0	1.00605	/	co_expression	BnaC01g31940D
LNC_002592	XLOC_053011	0	1.15232	/	co_expression	BnaC01g31940D
LNC_003530	XLOC_070392	0.219824	5.97281	-4.76399	co_expression	BnaC01g31940D
LNC_002741	XLOC_055692	0.071435	2.19988	-4.94465	co_expression	BnaC01g31940D
LNC_001964	XLOC_043243	0	1.83668	/	co_expression	BnaC01g31940D
LNC_002601	XLOC_053259	0	4.20495	/	co_expression	BnaC01g31940D
LNC_003793	XLOC_075476	0.561408	14.7559	-4.7161	co_expression	BnaA01g17750D	B-ARR
LNC_003769	XLOC_074677	0.522504	3.6199	-2.79243	co_expression	BnaA01g17750D
LNC_004119	XLOC_081156	0.747691	12.5711	-4.07153	co_expression	BnaA01g17750D
LNC_001286	XLOC_029570	0	1.92394	/	co_expression	BnaC06g18770D	A-ARR
LNC_000174	XLOC_004166	0	1.317	/	co_expression	BnaC06g18770D
LNC_002547	XLOC_052503	0	0.938424	/	co_expression	BnaC06g18770D
LNC_002266	XLOC_048460	0	1.33446	/	co_expression	BnaC06g18770D
LNC_002887	XLOC_058545	0	7.08694	/	co_expression	BnaC06g18770D
LNC_002521	XLOC_052153	0	1.4579	/	co_expression	BnaC06g18770D
LNC_003878	XLOC_076581	0	0.971011	/	co_expression	BnaC06g18770D
LNC_000524	XLOC_012247	0	0.779901	/	co_expression	BnaC06g18770D
LNC_001928	XLOC_042872	0	0.510435	/	co_expression	BnaC06g18770D
LNC_001726	XLOC_039935	0.501676	3.03843	-2.5985	co_expression	BnaA07g19530D	GID1	Gibberellin
LNC_001564	XLOC_036296	0.792655	12.8979	-4.0243	co_expression	BnaA07g19530D
LNC_005164	XLOC_098397	0.246672	11.0391	-5.48388	co_expression	BnaA07g19530D
LNC_003301	XLOC_065823	0	1.90734	/	co_expression	BnaA07g19530D
LNC_000159	XLOC_003778	0	2.12009	/	co_expression	BnaA07g19530D
LNC_001660	XLOC_038342	0	21.1334	/	co_expression	BnaA07g19530D
LNC_002186	XLOC_046877	0	0.87217	/	co_expression	BnaA07g19530D
LNC_003653	XLOC_072452	0	2.64479	/	co_expression	BnaA07g19530D
LNC_005143	XLOC_098061	0	1.52408	/	co_expression	BnaA07g19530D
LNC_005245	XLOC_099475	0.055054	1.0661	-4.27537	co_expression	BnaA07g19530D
LNC_004911	XLOC_094896	0	1.05961	/	co_expression	BnaCnng55170D
LNC_000668	XLOC_015081	0.929344	15.9186	-4.09836	co_expression	BnaCnng55170D
LNC_005720	XLOC_106153	0	0.754841	/	co_expression	BnaCnng55170D
LNC_000233	XLOC_005481	1.87892	73.6178	-5.29208	co_expression	BnaCnng55170D
LNC_001655	XLOC_038243	0.118452	2.55408	-4.43043	co_expression	BnaCnng55170D
LNC_003598	XLOC_071559	0.157132	6.78065	-5.43138	co_expression	BnaCnng55170D
LNC_003467	XLOC_068543	0	1.37965	/	co_expression	BnaCnng55170D
LNC_005546	XLOC_104104	0.095365	3.09512	-5.02039	co_expression	BnaCnng55170D
LNC_001352	XLOC_031279	0	2.14011	/	co_expression	BnaCnng55170D
LNC_000518	XLOC_011667	0	1.49752	/	co_expression	BnaCnng55170D
LNC_005324	XLOC_100682	0.994608	12.9635	-3.70418	co_expression	BnaCnng55170D
LNC_002283	XLOC_049031	0	0.559266	/	co_expression	BnaCnng55170D
LNC_001932	XLOC_042894	2.47297	124.976	-5.65927	co_expression	BnaCnng55170D
LNC_003300	XLOC_065809	0	3.63433	/	co_expression	BnaCnng55170D
LNC_001410	XLOC_032724	3.23486	20.9915	-2.69803	co_expression	BnaCnng55170D
LNC_005245	XLOC_099475	0.055054	1.0661	-4.27537	co_expression	BnaCnng55170D
LNC_002601	XLOC_053259	0	4.20495	/	co_expression	BnaCnng55170D
LNC_001742	XLOC_040300	0	14.6371	/	co_expression	BnaCnng55170D
LNC_003793	XLOC_075476	0.561408	14.7559	-4.7161	co_expression	BnaC05g07080D	TF
LNC_002361	XLOC_049950	0.072844	1.47677	-4.34149	co_expression	BnaC05g07080D
LNC_001024	XLOC_024347	0	1.49517	/	co_expression	BnaA06g37850D
LNC_003865	XLOC_076449	1.05732	5.8	-2.45564	co_expression	BnaA01g15250D	PP2C	Abscisic acid
LNC_003835	XLOC_076021	0.986312	12.6328	-3.67899	co_expression	BnaA01g37370D
LNC_001564	XLOC_036296	0.792655	12.8979	-4.0243	co_expression	BnaA01g37370D
LNC_001561	XLOC_036262	0	2.23819	/	co_expression	BnaA01g37370D
LNC_005720	XLOC_106153	0	0.754841	/	co_expression	BnaA01g37370D
LNC_002361	XLOC_049950	0.072844	1.47677	-4.34149	co_expression	BnaA01g37370D
LNC_001742	XLOC_040300	0	14.6371	/	co_expression	BnaA01g37370D
LNC_002898	XLOC_058727	0.369881	2.2247	-2.58848	co_expression	BnaA03g47830D
LNC_003769	XLOC_074677	0.522504	3.6199	-2.79243	co_expression	BnaA03g47830D
LNC_001891	XLOC_042431	5.41239	26.0268	-2.26566	co_expression	BnaA03g47830D
LNC_004945	XLOC_095305	0.789266	4.74599	-2.58813	co_expression	BnaA03g47830D
LNC_004119	XLOC_081156	0.747691	12.5711	-4.07153	co_expression	BnaA03g47830D
LNC_002030	XLOC_044363	0.496385	9.17596	-4.20833	co_expression	BnaA03g47830D
LNC_005324	XLOC_100682	0.994608	12.9635	-3.70418	co_expression	BnaA03g47830D
LNC_001932	XLOC_042894	2.47297	124.976	-5.65927	co_expression	BnaA03g47830D
LNC_003679	XLOC_073258	0	11.2329	/	co_expression	BnaA05g27660D
LNC_001353	XLOC_031279	0	0.942399	/	co_expression	BnaA05g27660D
LNC_002454	XLOC_050829	0.135787	1.83918	-3.75965	co_expression	BnaA05g27660D
LNC_002304	XLOC_049524	0.307784	2.30305	-2.90356	co_expression	BnaA05g27660D
LNC_000367	XLOC_007380	0	1.60172	/	co_expression	BnaA07g30430D
LNC_003613	XLOC_071682	0.848154	8.65666	-3.35141	co_expression	BnaA07g30430D
LNC_001900	XLOC_042472	0.820978	5.63799	-2.77977	co_expression	BnaA07g30430D
LNC_003769	XLOC_074677	0.522504	3.6199	-2.79243	co_expression	BnaA07g30430D
LNC_001891	XLOC_042431	5.41239	26.0268	-2.26566	co_expression	BnaA07g30430D
LNC_003622	XLOC_071847	0.432871	4.3225	-3.31986	co_expression	BnaA07g30430D
LNC_004839	XLOC_093758	3.37469	48.5003	-3.84517	co_expression	BnaA07g30430D
LNC_004119	XLOC_081156	0.747691	12.5711	-4.07153	co_expression	BnaA07g30430D
LNC_002030	XLOC_044363	0.496385	9.17596	-4.20833	co_expression	BnaA07g30430D
LNC_003530	XLOC_070392	0.219824	5.97281	-4.76399	co_expression	BnaA07g30430D
LNC_004525	XLOC_088352	0.674659	6.07283	-3.17014	co_expression	BnaA07g30430D
LNC_004304	XLOC_083890	0.360788	2.51768	-2.80287	co_expression	BnaA07g30430D
LNC_000238	XLOC_005485	0.833703	5.64881	-2.76034	co_expression	BnaA07g30430D
LNC_003835	XLOC_076021	0.986312	12.6328	-3.67899	co_expression	BnaA09g49440D
LNC_001561	XLOC_036262	0	2.23819	/	co_expression	BnaA09g49440D
LNC_005720	XLOC_106153	0	0.754841	/	co_expression	BnaA09g49440D
LNC_003598	XLOC_071559	0.157132	6.78065	-5.43138	co_expression	BnaA09g49440D
LNC_003679	XLOC_073258	0	11.2329	/	co_expression	BnaA09g49440D
LNC_002361	XLOC_049950	0.072844	1.47677	-4.34149	co_expression	BnaA09g49440D
LNC_002454	XLOC_050829	0.135787	1.83918	-3.75965	co_expression	BnaA09g49440D
LNC_001354	XLOC_031279	0	3.28061	/	co_expression	BnaA09g49440D
LNC_001932	XLOC_042894	2.47297	124.976	-5.65927	co_expression	BnaA09g49440D
LNC_003300	XLOC_065809	0	3.63433	/	co_expression	BnaA09g49440D
LNC_001829	XLOC_041657	0	12.8624	/	co_expression	BnaA09g49440D
LNC_004695	XLOC_091306	0.132551	2.06263	-3.95986	co_expression	BnaA10g04840D
LNC_003835	XLOC_076021	0.986312	12.6328	-3.67899	co_expression	BnaA10g04840D
LNC_000668	XLOC_015081	0.929344	15.9186	-4.09836	co_expression	BnaA10g04840D
LNC_002842	XLOC_057656	2.04233	27.8612	-3.76997	co_expression	BnaA10g04840D
LNC_005720	XLOC_106153	0	0.754841	/	co_expression	BnaA10g04840D
LNC_000233	XLOC_005481	1.87892	73.6178	-5.29208	co_expression	BnaA10g04840D
LNC_001891	XLOC_042431	5.41239	26.0268	-2.26566	co_expression	BnaA10g04840D
LNC_004029	XLOC_080092	0.229618	2.2321	-3.28109	co_expression	BnaA10g04840D
LNC_003598	XLOC_071559	0.157132	6.78065	-5.43138	co_expression	BnaA10g04840D
LNC_003679	XLOC_073258	0	11.2329	/	co_expression	BnaA10g04840D
LNC_002361	XLOC_049950	0.072844	1.47677	-4.34149	co_expression	BnaA10g04840D
LNC_003467	XLOC_068543	0	1.37965	/	co_expression	BnaA10g04840D
LNC_005546	XLOC_104104	0.095365	3.09512	-5.02039	co_expression	BnaA10g04840D
LNC_001352	XLOC_031279	0	2.14011	/	co_expression	BnaA10g04840D
LNC_004945	XLOC_095305	0.789266	4.74599	-2.58813	co_expression	BnaA10g04840D
LNC_004119	XLOC_081156	0.747691	12.5711	-4.07153	co_expression	BnaA10g04840D
LNC_000518	XLOC_011667	0	1.49752	/	co_expression	BnaA10g04840D
LNC_005324	XLOC_100682	0.994608	12.9635	-3.70418	co_expression	BnaA10g04840D
LNC_003832	XLOC_075904	2.76838	23.3757	-3.0779	co_expression	BnaA10g04840D
LNC_000837	XLOC_019521	0.282883	3.57897	-3.66126	co_expression	BnaA10g04840D
LNC_001354	XLOC_031279	0	3.28061	/	co_expression	BnaA10g04840D
LNC_001932	XLOC_042894	2.47297	124.976	-5.65927	co_expression	BnaA10g04840D
LNC_003300	XLOC_065809	0	3.63433	/	co_expression	BnaA10g04840D
LNC_001742	XLOC_040300	0	14.6371	/	co_expression	BnaA10g04840D
LNC_001829	XLOC_041657	0	12.8624	/	co_expression	BnaA10g04840D
LNC_002172	XLOC_046342	0.330879	2.95822	-3.16035	co_expression	BnaA10g11080D
LNC_003882	XLOC_076617	1.05303	9.48604	-3.17126	co_expression	BnaA10g11080D
LNC_002361	XLOC_049950	0.072844	1.47677	-4.34149	co_expression	BnaA10g11080D
LNC_004119	XLOC_081156	0.747691	12.5711	-4.07153	co_expression	BnaA10g11080D
LNC_002030	XLOC_044363	0.496385	9.17596	-4.20833	co_expression	BnaA10g11080D
LNC_002206	XLOC_047351	0.184506	0.731942	-1.98807	co_expression	BnaA10g11080D
LNC_001932	XLOC_042894	2.47297	124.976	-5.65927	co_expression	BnaA10g11080D
LNC_003617	XLOC_071711	0.194519	4.76734	-4.6152	co_expression	BnaA10g12140D
LNC_003613	XLOC_071682	0.848154	8.65666	-3.35141	co_expression	BnaA10g12140D
LNC_003679	XLOC_073258	0	11.2329	/	co_expression	BnaA10g12140D
LNC_001353	XLOC_031279	0	0.942399	/	co_expression	BnaA10g12140D
LNC_003622	XLOC_071847	0.432871	4.3225	-3.31986	co_expression	BnaA10g12140D
LNC_002304	XLOC_049524	0.307784	2.30305	-2.90356	co_expression	BnaA10g12140D
LNC_000238	XLOC_005485	0.833703	5.64881	-2.76034	co_expression	BnaA10g12140D
LNC_003835	XLOC_076021	0.986312	12.6328	-3.67899	co_expression	BnaC05g05180D
LNC_001561	XLOC_036262	0	2.23819	/	co_expression	BnaC05g05180D
LNC_001476	XLOC_034532	0	12.4054	/	co_expression	BnaC05g05180D
LNC_005720	XLOC_106153	0	0.754841	/	co_expression	BnaC05g05180D
LNC_003882	XLOC_076617	1.05303	9.48604	-3.17126	co_expression	BnaC05g05180D
LNC_002361	XLOC_049950	0.072844	1.47677	-4.34149	co_expression	BnaC05g05180D
LNC_001660	XLOC_038342	0	21.1334	/	co_expression	BnaC05g05180D
LNC_004119	XLOC_081156	0.747691	12.5711	-4.07153	co_expression	BnaC05g05180D
LNC_005324	XLOC_100682	0.994608	12.9635	-3.70418	co_expression	BnaC05g05180D
LNC_002281	XLOC_049029	0	0.734698	/	co_expression	BnaC05g05180D
LNC_000837	XLOC_019521	0.282883	3.57897	-3.66126	co_expression	BnaC05g05180D
LNC_001932	XLOC_042894	2.47297	124.976	-5.65927	co_expression	BnaC05g05180D
LNC_005400	XLOC_101732	0	1.45447	/	co_expression	BnaC05g05180D
LNC_000713	XLOC_015888	0	6.99476	/	co_expression	BnaC05g05180D
LNC_005245	XLOC_099475	0.055054	1.0661	-4.27537	co_expression	BnaC05g05180D
LNC_001829	XLOC_041657	0	12.8624	/	co_expression	BnaC05g05180D
LNC_003793	XLOC_075476	0.561408	14.7559	-4.7161	co_expression	BnaC05g41830D
LNC_005639	XLOC_105436	0.557324	6.20222	-3.4762	co_expression	BnaC05g41830D
LNC_003644	XLOC_072214	0.32392	2.00741	-2.63162	co_expression	BnaC05g41830D
LNC_002327	XLOC_049746	0.674922	6.35887	-3.23598	co_expression	BnaC05g41830D
LNC_002561	XLOC_052629	4.41466	18.3445	-2.05498	co_expression	BnaC06g33910D
LNC_002898	XLOC_058727	0.369881	2.2247	-2.58848	co_expression	BnaC07g40100D
LNC_003613	XLOC_071682	0.848154	8.65666	-3.35141	co_expression	BnaC07g40100D
LNC_001900	XLOC_042472	0.820978	5.63799	-2.77977	co_expression	BnaC07g40100D
LNC_002842	XLOC_057656	2.04233	27.8612	-3.76997	co_expression	BnaC07g40100D
LNC_003244	XLOC_065087	2.34132	20.2092	-3.10962	co_expression	BnaC07g40100D
LNC_003769	XLOC_074677	0.522504	3.6199	-2.79243	co_expression	BnaC07g40100D
LNC_001891	XLOC_042431	5.41239	26.0268	-2.26566	co_expression	BnaC07g40100D
LNC_003598	XLOC_071559	0.157132	6.78065	-5.43138	co_expression	BnaC07g40100D
LNC_005546	XLOC_104104	0.095365	3.09512	-5.02039	co_expression	BnaC07g40100D
LNC_004945	XLOC_095305	0.789266	4.74599	-2.58813	co_expression	BnaC07g40100D
LNC_003015	XLOC_060861	0.126411	3.40034	-4.74948	co_expression	BnaC07g40100D
LNC_004119	XLOC_081156	0.747691	12.5711	-4.07153	co_expression	BnaC07g40100D
LNC_002030	XLOC_044363	0.496385	9.17596	-4.20833	co_expression	BnaC07g40100D
LNC_005324	XLOC_100682	0.994608	12.9635	-3.70418	co_expression	BnaC07g40100D
LNC_003832	XLOC_075904	2.76838	23.3757	-3.0779	co_expression	BnaC07g40100D
LNC_004304	XLOC_083890	0.360788	2.51768	-2.80287	co_expression	BnaC07g40100D
LNC_001354	XLOC_031279	0	3.28061	/	co_expression	BnaC07g40100D
LNC_001932	XLOC_042894	2.47297	124.976	-5.65927	co_expression	BnaC07g40100D
LNC_001829	XLOC_041657	0	12.8624	/	co_expression	BnaC07g40100D
LNC_003617	XLOC_071711	0.194519	4.76734	-4.6152	co_expression	BnaC09g34350D
LNC_003882	XLOC_076617	1.05303	9.48604	-3.17126	co_expression	BnaC09g34350D
LNC_002361	XLOC_049950	0.072844	1.47677	-4.34149	co_expression	BnaC09g34350D
LNC_004119	XLOC_081156	0.747691	12.5711	-4.07153	co_expression	BnaC09g34350D
LNC_003882	XLOC_076617	1.05303	9.48604	-3.17126	co_expression	BnaC09g53650D
LNC_004119	XLOC_081156	0.747691	12.5711	-4.07153	co_expression	BnaC09g53650D
LNC_004911	XLOC_094896	0	1.05961	/	co_expression	BnaA01g03110D	SnRK2
LNC_003835	XLOC_076021	0.986312	12.6328	-3.67899	co_expression	BnaA01g03110D
LNC_002791	XLOC_056280	0.412676	14.5633	-5.14119	co_expression	BnaA01g03110D
LNC_002203	XLOC_047276	0.17439	1.644	-3.23682	co_expression	BnaA01g03110D
LNC_001564	XLOC_036296	0.792655	12.8979	-4.0243	co_expression	BnaA01g03110D
LNC_001561	XLOC_036262	0	2.23819	/	co_expression	BnaA01g03110D
LNC_000668	XLOC_015081	0.929344	15.9186	-4.09836	co_expression	BnaA01g03110D
LNC_005720	XLOC_106153	0	0.754841	/	co_expression	BnaA01g03110D
LNC_000233	XLOC_005481	1.87892	73.6178	-5.29208	co_expression	BnaA01g03110D
LNC_001516	XLOC_035715	0.403838	3.04126	-2.91282	co_expression	BnaA01g03110D
LNC_003598	XLOC_071559	0.157132	6.78065	-5.43138	co_expression	BnaA01g03110D
LNC_003467	XLOC_068543	0	1.37965	/	co_expression	BnaA01g03110D
LNC_005546	XLOC_104104	0.095365	3.09512	-5.02039	co_expression	BnaA01g03110D
LNC_001352	XLOC_031279	0	2.14011	/	co_expression	BnaA01g03110D
LNC_003653	XLOC_072452	0	2.64479	/	co_expression	BnaA01g03110D
LNC_000518	XLOC_011667	0	1.49752	/	co_expression	BnaA01g03110D
LNC_005324	XLOC_100682	0.994608	12.9635	-3.70418	co_expression	BnaA01g03110D
LNC_002282	XLOC_049030	0.174758	14.0973	-6.33391	co_expression	BnaA01g03110D
LNC_002281	XLOC_049029	0	0.734698	/	co_expression	BnaA01g03110D
LNC_002283	XLOC_049031	0	0.559266	/	co_expression	BnaA01g03110D
LNC_000837	XLOC_019521	0.282883	3.57897	-3.66126	co_expression	BnaA01g03110D
LNC_000457	XLOC_010261	1.1536	22.5491	-4.28886	co_expression	BnaA01g03110D
LNC_003300	XLOC_065809	0	3.63433	/	co_expression	BnaA01g03110D
LNC_005400	XLOC_101732	0	1.45447	/	co_expression	BnaA01g03110D
LNC_001410	XLOC_032724	3.23486	20.9915	-2.69803	co_expression	BnaA01g03110D
LNC_000713	XLOC_015888	0	6.99476	/	co_expression	BnaA01g03110D
LNC_005245	XLOC_099475	0.055054	1.0661	-4.27537	co_expression	BnaA01g03110D
LNC_001742	XLOC_040300	0	14.6371	/	co_expression	BnaA01g03110D
LNC_001829	XLOC_041657	0	12.8624	/	co_expression	BnaA01g03110D
LNC_003613	XLOC_071682	0.848154	8.65666	-3.35141	co_expression	BnaCnng41320D	ABF
LNC_004033	XLOC_080108	0.820419	5.68437	-2.79257	co_expression	BnaCnng41320D
LNC_004666	XLOC_090656	1.81114	4.79456	-1.4045	co_expression	BnaA04g23690D
LNC_000346	XLOC_007139	0	3.2973	/	co_expression	BnaC04g09030D
LNC_003793	XLOC_075476	0.561408	14.7559	-4.7161	co_expression	BnaC05g33570D
LNC_004839	XLOC_093758	3.37469	48.5003	-3.84517	co_expression	BnaC05g33570D
LNC_004119	XLOC_081156	0.747691	12.5711	-4.07153	co_expression	BnaC05g33570D
LNC_002030	XLOC_044363	0.496385	9.17596	-4.20833	co_expression	BnaC05g33570D
LNC_002898	XLOC_058727	0.369881	2.2247	-2.58848	co_expression	BnaC06g00420D
LNC_000346	XLOC_007139	0	3.2973	/	co_expression	BnaC06g00420D
LNC_003835	XLOC_076021	0.986312	12.6328	-3.67899	co_expression	BnaC06g00420D
LNC_003613	XLOC_071682	0.848154	8.65666	-3.35141	co_expression	BnaC06g00420D
LNC_000668	XLOC_015081	0.929344	15.9186	-4.09836	co_expression	BnaC06g00420D
LNC_001900	XLOC_042472	0.820978	5.63799	-2.77977	co_expression	BnaC06g00420D
LNC_002842	XLOC_057656	2.04233	27.8612	-3.76997	co_expression	BnaC06g00420D
LNC_003244	XLOC_065087	2.34132	20.2092	-3.10962	co_expression	BnaC06g00420D
LNC_005720	XLOC_106153	0	0.754841	/	co_expression	BnaC06g00420D
LNC_003598	XLOC_071559	0.157132	6.78065	-5.43138	co_expression	BnaC06g00420D
LNC_003679	XLOC_073258	0	11.2329	/	co_expression	BnaC06g00420D
LNC_002361	XLOC_049950	0.072844	1.47677	-4.34149	co_expression	BnaC06g00420D
LNC_003467	XLOC_068543	0	1.37965	/	co_expression	BnaC06g00420D
LNC_005546	XLOC_104104	0.095365	3.09512	-5.02039	co_expression	BnaC06g00420D
LNC_003622	XLOC_071847	0.432871	4.3225	-3.31986	co_expression	BnaC06g00420D
LNC_004945	XLOC_095305	0.789266	4.74599	-2.58813	co_expression	BnaC06g00420D
LNC_004119	XLOC_081156	0.747691	12.5711	-4.07153	co_expression	BnaC06g00420D
LNC_000518	XLOC_011667	0	1.49752	/	co_expression	BnaC06g00420D
LNC_005324	XLOC_100682	0.994608	12.9635	-3.70418	co_expression	BnaC06g00420D
LNC_003970	XLOC_078932	0.458104	5.93799	-3.69623	co_expression	BnaC06g00420D
LNC_003832	XLOC_075904	2.76838	23.3757	-3.0779	co_expression	BnaC06g00420D
LNC_001354	XLOC_031279	0	3.28061	/	co_expression	BnaC06g00420D
LNC_001932	XLOC_042894	2.47297	124.976	-5.65927	co_expression	BnaC06g00420D
LNC_003300	XLOC_065809	0	3.63433	/	co_expression	BnaC06g00420D
LNC_001829	XLOC_041657	0	12.8624	/	co_expression	BnaC06g00420D
LNC_003769	XLOC_074677	0.522504	3.6199	-2.79243	co_expression	BnaC07g44670D
LNC_004839	XLOC_093758	3.37469	48.5003	-3.84517	co_expression	BnaC07g44670D
LNC_004119	XLOC_081156	0.747691	12.5711	-4.07153	co_expression	BnaC07g44670D
LNC_002030	XLOC_044363	0.496385	9.17596	-4.20833	co_expression	BnaC07g44670D
LNC_003865	XLOC_076449	1.05732	5.8	-2.45564	co_expression	BnaC07g44670D
LNC_003617	XLOC_071711	0.194519	4.76734	-4.6152	co_expression	BnaA10g28780D
LNC_004119	XLOC_081156	0.747691	12.5711	-4.07153	co_expression	BnaA10g28780D
LNC_002030	XLOC_044363	0.496385	9.17596	-4.20833	co_expression	BnaA10g28780D
LNC_003613	XLOC_071682	0.848154	8.65666	-3.35141	co_expression	BnaAnng26550D
LNC_003769	XLOC_074677	0.522504	3.6199	-2.79243	co_expression	BnaAnng26550D
LNC_004119	XLOC_081156	0.747691	12.5711	-4.07153	co_expression	BnaAnng26550D
LNC_002030	XLOC_044363	0.496385	9.17596	-4.20833	co_expression	BnaAnng26550D
LNC_001932	XLOC_042894	2.47297	124.976	-5.65927	co_expression	BnaAnng26550D
LNC_005720	XLOC_106153	0	0.754841	/	co_expression	BnaC01g04330D
LNC_001891	XLOC_042431	5.41239	26.0268	-2.26566	co_expression	BnaC01g04330D
LNC_005324	XLOC_100682	0.994608	12.9635	-3.70418	co_expression	BnaC01g04330D
LNC_001932	XLOC_042894	2.47297	124.976	-5.65927	co_expression	BnaC01g04330D
LNC_000877	XLOC_020275	466.141	188.615	1.30532	co_expression	BnaA09g11010D	BSK	Brassinosteroid
LNC_003900	XLOC_076976	0	0.566568	/	co_expression	BnaC02g44820D
LNC_001733	XLOC_040095	0	0.966378	/	co_expression	BnaC02g44820D
LNC_000671	XLOC_015146	0	5.7359	/	co_expression	BnaC02g44820D
LNC_005520	XLOC_103797	0	2.07532	/	co_expression	BnaC02g44820D
LNC_000161	XLOC_003950	0	2.67683	/	co_expression	BnaC02g44820D
LNC_003063	XLOC_062143	0.108608	1.49712	-3.78499	co_expression	BnaC02g44820D
LNC_005321	XLOC_100638	0	0.828952	/	co_expression	BnaC02g44820D
LNC_004811	XLOC_092890	0	0.885001	/	co_expression	BnaC02g44820D
LNC_000049	XLOC_001140	0	0.978175	/	co_expression	BnaC02g44820D
LNC_002115	XLOC_045822	0	0.661696	/	co_expression	BnaC02g44820D
LNC_001401	XLOC_032463	0	1.34356	/	co_expression	BnaC02g44820D
LNC_000880	XLOC_020503	0	1.12045	/	co_expression	BnaC02g44820D
LNC_000003	XLOC_000087	0	6.20856	/	co_expression	BnaC02g44820D
LNC_002948	XLOC_059176	0	2.03569	/	co_expression	BnaC02g44820D
LNC_001204	XLOC_028508	11.4823	5.66888	1.01828	co_expression	BnaCnng02180D
LNC_001483	XLOC_034742	0.196316	0.736975	-1.90844	co_expression	BnaC08g36760D	BZR1/2
LNC_003900	XLOC_076976	0	0.566568	/	co_expression	BnaC02g04570D	JAZ	Jasmonic acid
LNC_001733	XLOC_040095	0	0.966378	/	co_expression	BnaC02g04570D
LNC_000671	XLOC_015146	0	5.7359	/	co_expression	BnaC02g04570D
LNC_005520	XLOC_103797	0	2.07532	/	co_expression	BnaC02g04570D
LNC_000161	XLOC_003950	0	2.67683	/	co_expression	BnaC02g04570D
LNC_003063	XLOC_062143	0.108608	1.49712	-3.78499	co_expression	BnaC02g04570D
LNC_005321	XLOC_100638	0	0.828952	/	co_expression	BnaC02g04570D
LNC_004811	XLOC_092890	0	0.885001	/	co_expression	BnaC02g04570D
LNC_000049	XLOC_001140	0	0.978175	/	co_expression	BnaC02g04570D
LNC_002115	XLOC_045822	0	0.661696	/	co_expression	BnaC02g04570D
LNC_001401	XLOC_032463	0	1.34356	/	co_expression	BnaC02g04570D
LNC_000880	XLOC_020503	0	1.12045	/	co_expression	BnaC02g04570D
LNC_000003	XLOC_000087	0	6.20856	/	co_expression	BnaC02g04570D
LNC_002948	XLOC_059176	0	2.03569	/	co_expression	BnaC02g04570D
