# Supplementary material for: Genome-wide analysis of long non-coding RNAs (lncRNAs) in two contrasting rapeseed (Brassica napus L.) genotypes subjected to drought stress and re-watering
Source: BMC Plant Biol. 2020 Feb 19;20:81. doi: 10.1186/s12870-020-2286-9 (PMC7032001; doi:10.1186/s12870-020-2286-9)
Supplement: Supplementary file 9 — Additional file 9. List of primers for quantitative real-time PCR. [file 12870_2020_2286_MOESM9_ESM.xlsx]

## Sheet: Sheet1
List of primers for quantitative real-time PCR
lncRNA	Sequence (5’-3’)
	Forward primer	Reverse primer
XLOC_052298	GTGCTTTGCTGATTGTGCTGG	CTCTCTTAGAATCTCTACACGGTTCA
XLOC_094954	TGTTATTTTTCCAAGTTGTCAACTG	AATTGGATGTTTTGATAGAGGAAGA
XLOC_012868	CTCATCCATCCAGCGACTTCC	AACAAGGCAAAGCAAGGAAGC
XLOC_054830	ATATGTCCCCATGCTTTCACG	GAACATACCGCTGATGAGAACG
XLOC_006455	GGTATTCCGACTTGAATCTTCGT	CAAATGAAACCTATGCGGTAAGA
XLOC_000799	GAGCAAAACTCATAAACATCGTCTT	GAGAGGTGGAGACGATAACGAAG
XLOC_087062	TTGTTCTGTATGTTTCCGATTTAGG	GAGTGCTACTAAAATCAGATGTGAAGA
XLOC_071273	TCCCCGTGAAACTTATTAAACC	CAGAACCTTCCCACCGACCTA
XLOC_085494	ATAAAGCGATAACGAAGACGG	ACCAACGACACTTACTACCCAAAAT
